# Supplementary material for: Estimation of different data compositions for early-season crop type classification
Source: PeerJ. 2018 May 28;6:e4834. doi: 10.7717/peerj.4834 (PMC5978390; doi:10.7717/peerj.4834)
Supplement: Supplemental Information 1 [file peerj-06-4834-s001.zip]

Archive with 4 entries (4 files):
- bole_train.csv
- bole_vali.csv
- luntai_train.csv
- luntai_vali.csv
