# Supplementary material for: Estimation of different data compositions for early-season crop type classification
Source: PeerJ. 2018 May 28;6:e4834. doi: 10.7717/peerj.4834 (PMC5978390; doi:10.7717/peerj.4834)
Supplement: Supplemental Information 1 [file peerj-06-4834-s001.zip › bole_train.csv]

T1	T2	T3	T4	T5	T6	T7	T8	T9	T10	T11	T12	T13	T14	T15	T16	T17	T18	T19	T20	T21	T22	T23	T24	T25	T26	T27	T28	T29	T30	T31	T32	T33	T34	T35	T36	T37	T38	T39	T40	T41	T42	T43	T44	T45	T46	T47	T48	T49	T50
0.1044	0.0909	0.0781	0.0697	0.0759	0.0803	0.0787	0.0848	0.0896	0.0949	0.1037	0.1145	0.1293	0.1243	0.1233	0.1243	0.129	0.1282	0.1323	0.1369	0.1463	0.142	0.1347	0.1196	0.1297	0.1201	0.1379	0.1594	0.1857	0.1871	0.1947	0.2069	0.2259	0.2215	0.2483	0.2505	0.2769	0.2729	0.2907	0.3114	0.3225	0.3106	0.3245	0.309	0.3446	0.3253	0.3425	0.3538	0.3505	0.3283
0.0997	0.0885	0.0791	0.0762	0.0839	0.0887	0.0865	0.0903	0.0912	0.0943	0.1014	0.1141	0.1297	0.1279	0.1301	0.1358	0.1393	0.1369	0.1385	0.1426	0.153	0.1497	0.1438	0.1322	0.1337	0.1267	0.1439	0.1619	0.1883	0.1883	0.2087	0.2268	0.2409	0.2361	0.2524	0.2401	0.2501	0.2463	0.277	0.3011	0.3111	0.2952	0.3065	0.3068	0.3589	0.3613	0.3922	0.4085	0.3992	0.3611
0.1062	0.0911	0.0748	0.0656	0.0717	0.0751	0.0739	0.0817	0.0894	0.097	0.1079	0.121	0.135	0.126	0.1222	0.1199	0.1237	0.1228	0.1283	0.1331	0.1424	0.1376	0.1296	0.1112	0.1208	0.119	0.1402	0.1684	0.2114	0.232	0.284	0.3251	0.3603	0.362	0.3661	0.3516	0.3756	0.3712	0.4181	0.4558	0.4789	0.4733	0.4796	0.478	0.5263	0.5115	0.5291	0.5482	0.5401	0.5176
0.1302	0.1101	0.091	0.079	0.0826	0.0883	0.0817	0.0831	0.0815	0.0809	0.0847	0.0944	0.1097	0.108	0.1092	0.113	0.1178	0.1165	0.1192	0.1236	0.1317	0.129	0.1255	0.1156	0.1207	0.1289	0.1503	0.1816	0.2261	0.2528	0.303	0.3452	0.3765	0.3883	0.3909	0.3835	0.4137	0.4199	0.4679	0.5096	0.535	0.5297	0.5268	0.5375	0.5973	0.5859	0.5957	0.609	0.5961	0.5701
0.1309	0.1092	0.0907	0.0826	0.089	0.0975	0.0909	0.0899	0.0826	0.077	0.0805	0.0904	0.0998	0.0946	0.0909	0.0891	0.0923	0.0932	0.1035	0.1123	0.1236	0.1247	0.1254	0.1191	0.1237	0.1339	0.1592	0.1885	0.2414	0.2867	0.344	0.4095	0.4682	0.5178	0.5647	0.5772	0.5946	0.5977	0.6067	0.6206	0.6202	0.6228	0.6217	0.627	0.642	0.6474	0.6413	0.6554	0.6623	0.679
0.1237	0.1034	0.0851	0.0753	0.0804	0.0875	0.0808	0.081	0.077	0.075	0.0777	0.0883	0.1045	0.1043	0.107	0.1117	0.1183	0.118	0.1205	0.1251	0.133	0.1299	0.1259	0.1149	0.1175	0.1325	0.1551	0.1859	0.2432	0.2978	0.3683	0.4346	0.4966	0.5491	0.5755	0.5878	0.6097	0.6158	0.6371	0.6546	0.6652	0.6668	0.6606	0.6693	0.6869	0.6833	0.6809	0.6813	0.6838	0.6798
0.1099	0.096	0.08	0.0706	0.075	0.0776	0.0731	0.0761	0.0786	0.0802	0.0837	0.095	0.1117	0.1105	0.113	0.1184	0.1231	0.1215	0.1234	0.1277	0.138	0.1342	0.1275	0.1101	0.1135	0.1181	0.1402	0.1727	0.231	0.2726	0.3405	0.3976	0.4548	0.4898	0.5067	0.517	0.5462	0.5461	0.5803	0.606	0.6239	0.6259	0.6277	0.6396	0.6711	0.6644	0.6734	0.6766	0.6743	0.6584
0.1137	0.0982	0.0804	0.0679	0.0717	0.0763	0.0733	0.0809	0.087	0.0913	0.0958	0.106	0.1227	0.1215	0.1241	0.1307	0.1337	0.1309	0.132	0.1361	0.1473	0.1442	0.1385	0.1195	0.1188	0.1127	0.1304	0.1551	0.1998	0.2247	0.2788	0.3222	0.3619	0.3714	0.38	0.3692	0.4007	0.3992	0.4451	0.4847	0.509	0.503	0.5192	0.5129	0.5642	0.5473	0.5646	0.5831	0.5742	0.5542
0.1017	0.0901	0.0782	0.0697	0.0748	0.0802	0.077	0.0825	0.0848	0.0864	0.0905	0.0982	0.113	0.1122	0.1138	0.1184	0.1227	0.121	0.1233	0.1276	0.1362	0.1335	0.1296	0.1214	0.1266	0.1242	0.1418	0.1613	0.1894	0.1947	0.2168	0.2432	0.2678	0.2761	0.2981	0.2981	0.3305	0.3245	0.3507	0.3776	0.394	0.3793	0.4013	0.392	0.4463	0.4288	0.4535	0.4789	0.4755	0.4534
0.1178	0.1002	0.0844	0.0746	0.0843	0.0904	0.086	0.087	0.0851	0.085	0.091	0.1009	0.1139	0.1055	0.1013	0.101	0.1012	0.1	0.1086	0.1165	0.1287	0.131	0.1297	0.1265	0.1223	0.1242	0.1198	0.1227	0.1484	0.17	0.2021	0.2495	0.2896	0.3227	0.3453	0.3437	0.3617	0.3622	0.3727	0.3882	0.3887	0.3796	0.3895	0.4	0.4495	0.4573	0.473	0.4967	0.4944	0.4921
0.1166	0.0987	0.0829	0.0739	0.0831	0.0894	0.0841	0.0866	0.0848	0.0855	0.0909	0.1017	0.1195	0.1153	0.1157	0.1201	0.1219	0.1188	0.1207	0.1248	0.1346	0.132	0.1276	0.1224	0.113	0.1211	0.1222	0.1296	0.1577	0.1832	0.2078	0.2527	0.2947	0.3431	0.3821	0.3882	0.4073	0.4063	0.4013	0.4076	0.4012	0.3932	0.4174	0.3943	0.4096	0.4027	0.4067	0.4296	0.4387	0.4631
0.1125	0.0981	0.0839	0.0738	0.0814	0.0833	0.0784	0.0811	0.0831	0.0856	0.0909	0.1027	0.124	0.1229	0.1273	0.1352	0.1401	0.1382	0.1389	0.1431	0.1539	0.1503	0.1437	0.1357	0.126	0.1273	0.1225	0.1216	0.1556	0.2027	0.2348	0.2941	0.3535	0.4113	0.4632	0.4652	0.477	0.4803	0.4553	0.4486	0.4314	0.4211	0.4481	0.41	0.401	0.3984	0.3952	0.4206	0.4408	0.4879
0.1262	0.1063	0.0884	0.0795	0.085	0.0902	0.0823	0.0813	0.0755	0.0707	0.0736	0.085	0.0986	0.0946	0.0936	0.0953	0.0984	0.0971	0.1033	0.1102	0.1199	0.1183	0.1189	0.1122	0.116	0.1303	0.1596	0.1953	0.2536	0.3053	0.3554	0.4204	0.4866	0.5501	0.6178	0.6417	0.6572	0.6547	0.6405	0.6394	0.6255	0.6257	0.6393	0.6328	0.6351	0.6444	0.6399	0.6575	0.6687	0.6996
0.1216	0.1046	0.0884	0.0796	0.0835	0.0863	0.0778	0.0776	0.0747	0.0737	0.0794	0.0912	0.1021	0.0964	0.094	0.0934	0.098	0.0993	0.1086	0.1169	0.1273	0.1292	0.1283	0.1192	0.121	0.1388	0.1582	0.1898	0.2543	0.3223	0.3942	0.4678	0.5376	0.6017	0.6401	0.6577	0.6711	0.6749	0.6748	0.6771	0.6708	0.6734	0.6793	0.6812	0.6838	0.6918	0.6886	0.6915	0.6975	0.7114
0.117	0.0988	0.0817	0.0707	0.0773	0.0829	0.0757	0.0745	0.0691	0.0665	0.0678	0.078	0.0983	0.1005	0.1057	0.1122	0.1174	0.1168	0.1181	0.1224	0.1305	0.1281	0.1253	0.1152	0.1182	0.134	0.1554	0.189	0.2547	0.3242	0.4	0.4746	0.5473	0.6075	0.6417	0.6569	0.6744	0.6832	0.6927	0.7025	0.7033	0.7065	0.7083	0.7086	0.712	0.7152	0.7118	0.713	0.7171	0.726
0.1082	0.0934	0.077	0.0664	0.0724	0.0779	0.0753	0.0793	0.0818	0.083	0.0846	0.0941	0.1122	0.1127	0.1167	0.1249	0.1282	0.1252	0.1255	0.1295	0.1401	0.1374	0.1324	0.1188	0.1204	0.1207	0.1383	0.166	0.2192	0.2569	0.321	0.38	0.4404	0.478	0.4986	0.5141	0.5457	0.5544	0.5936	0.6243	0.6435	0.6474	0.6481	0.6598	0.6907	0.687	0.6955	0.6976	0.693	0.6768
0.1211	0.1047	0.0856	0.0718	0.0745	0.079	0.0743	0.0794	0.083	0.0842	0.0884	0.0965	0.1062	0.0999	0.0961	0.0965	0.0963	0.0946	0.1027	0.1105	0.1225	0.1253	0.1252	0.1172	0.1237	0.1229	0.1416	0.1625	0.2016	0.2216	0.2676	0.3183	0.3685	0.3936	0.4206	0.4232	0.4526	0.4602	0.5023	0.5405	0.5582	0.5536	0.5642	0.5652	0.615	0.6137	0.6283	0.6461	0.6357	0.6239
0.1235	0.1056	0.0876	0.0751	0.0772	0.0813	0.0746	0.0768	0.0768	0.0767	0.0808	0.0907	0.1024	0.1001	0.1004	0.1063	0.1059	0.1031	0.1085	0.1159	0.1291	0.1327	0.133	0.1285	0.1276	0.1216	0.133	0.1451	0.1791	0.1992	0.2387	0.2927	0.3468	0.3815	0.4214	0.428	0.4558	0.4606	0.4865	0.5143	0.5236	0.5178	0.5238	0.5337	0.585	0.5896	0.5995	0.6169	0.6089	0.6022
0.1187	0.1047	0.0922	0.0901	0.0983	0.1031	0.0948	0.0921	0.0843	0.0782	0.0772	0.0896	0.1073	0.1096	0.1148	0.1256	0.1275	0.1233	0.1222	0.1258	0.1372	0.1356	0.1323	0.1238	0.1095	0.1095	0.1055	0.1095	0.1416	0.1649	0.2168	0.2788	0.3338	0.3815	0.4041	0.404	0.4313	0.4349	0.467	0.4981	0.5096	0.5058	0.5114	0.5273	0.583	0.592	0.6092	0.6263	0.6113	0.5909
0.1132	0.097	0.082	0.0724	0.0803	0.0865	0.0827	0.0844	0.0834	0.0832	0.0851	0.0953	0.1158	0.1182	0.1246	0.1357	0.1396	0.1365	0.1355	0.1393	0.1509	0.1481	0.1423	0.1364	0.1241	0.1209	0.1119	0.111	0.1393	0.1655	0.2065	0.2669	0.3199	0.3654	0.3948	0.3942	0.4148	0.4163	0.4277	0.4446	0.4468	0.4334	0.4541	0.452	0.5019	0.5022	0.5247	0.5486	0.5421	0.528
0.1155	0.0966	0.0813	0.0757	0.0852	0.0932	0.0868	0.0855	0.0773	0.0714	0.074	0.0845	0.0969	0.0931	0.0916	0.0922	0.0963	0.0973	0.1066	0.1152	0.1272	0.1282	0.1282	0.1208	0.1244	0.1317	0.1537	0.1844	0.2397	0.2938	0.3393	0.399	0.4573	0.5077	0.569	0.5857	0.5917	0.5913	0.5704	0.5632	0.5421	0.551	0.5454	0.5499	0.5364	0.5541	0.5335	0.5432	0.5541	0.5988
0.1275	0.1046	0.0842	0.0727	0.0792	0.0846	0.0773	0.0785	0.0763	0.0771	0.0854	0.0983	0.1104	0.1013	0.0969	0.095	0.0974	0.0977	0.1073	0.1155	0.1255	0.1281	0.1287	0.1233	0.1242	0.1417	0.1586	0.1896	0.2489	0.3106	0.3723	0.441	0.5072	0.573	0.6164	0.6421	0.6568	0.6644	0.6618	0.6635	0.6558	0.6616	0.6638	0.6596	0.6479	0.6555	0.6504	0.6549	0.666	0.6906
0.1211	0.1009	0.0829	0.0736	0.0805	0.0872	0.0794	0.077	0.0694	0.0662	0.0692	0.0814	0.0964	0.0949	0.0964	0.0986	0.1033	0.1053	0.113	0.1213	0.1322	0.1342	0.1331	0.1238	0.1247	0.1397	0.1565	0.1873	0.2534	0.3255	0.3977	0.4722	0.543	0.6053	0.6408	0.6594	0.6755	0.6885	0.6932	0.7005	0.6978	0.7024	0.7041	0.7	0.6914	0.7009	0.6959	0.6985	0.7063	0.7237
0.1204	0.0995	0.0802	0.0681	0.0736	0.0828	0.0786	0.0774	0.0721	0.0693	0.0715	0.0804	0.0933	0.0922	0.0927	0.0944	0.0977	0.0989	0.1067	0.1148	0.127	0.1285	0.1259	0.1118	0.1134	0.1263	0.1476	0.1807	0.2495	0.3182	0.3919	0.4663	0.5432	0.6072	0.6479	0.6685	0.6891	0.698	0.7059	0.7155	0.7157	0.7201	0.7223	0.7225	0.7235	0.7286	0.7246	0.7268	0.7328	0.7464
0.1075	0.0925	0.0778	0.0678	0.0727	0.0766	0.0712	0.0746	0.0756	0.0768	0.084	0.0931	0.1022	0.0937	0.0881	0.0841	0.0873	0.0885	0.0992	0.1077	0.119	0.1203	0.1179	0.0988	0.1105	0.1098	0.1311	0.158	0.212	0.2532	0.3131	0.3728	0.4467	0.4937	0.5357	0.5616	0.5911	0.6026	0.6301	0.6537	0.6641	0.6664	0.6775	0.6774	0.6965	0.698	0.7076	0.7117	0.7093	0.7033
0.119	0.1025	0.0862	0.0755	0.0787	0.0837	0.0765	0.0759	0.0715	0.069	0.0717	0.0811	0.093	0.0919	0.0923	0.0956	0.096	0.0951	0.1017	0.1094	0.1229	0.1255	0.1242	0.1099	0.1092	0.1035	0.1168	0.1344	0.1829	0.224	0.2728	0.3361	0.4081	0.4574	0.5048	0.5327	0.563	0.5778	0.5947	0.619	0.6267	0.6225	0.6335	0.6315	0.6468	0.6509	0.6594	0.6663	0.6698	0.6702
0.124	0.1136	0.1003	0.0892	0.0882	0.0854	0.0748	0.074	0.0716	0.0693	0.0723	0.0813	0.0923	0.0905	0.0898	0.0923	0.0919	0.0906	0.0976	0.1053	0.1184	0.1213	0.1207	0.1102	0.1069	0.1001	0.1089	0.1187	0.1627	0.2074	0.2531	0.3204	0.3946	0.4511	0.503	0.5329	0.5679	0.5885	0.5998	0.623	0.6304	0.6273	0.6276	0.6352	0.6498	0.6617	0.6689	0.6755	0.6789	0.6766
0.1316	0.1122	0.0925	0.0784	0.0796	0.0824	0.0738	0.075	0.0736	0.0722	0.0754	0.0854	0.098	0.0959	0.0966	0.1017	0.1034	0.102	0.1081	0.1158	0.1293	0.1317	0.1296	0.1239	0.1174	0.1175	0.1121	0.119	0.1518	0.1714	0.2177	0.2807	0.3392	0.386	0.4069	0.4194	0.4601	0.475	0.5178	0.5607	0.5832	0.5841	0.5847	0.5809	0.6126	0.6105	0.6156	0.6334	0.6323	0.6398
0.1151	0.0996	0.0866	0.085	0.0951	0.1016	0.0942	0.0919	0.0835	0.0778	0.0791	0.0912	0.1067	0.1044	0.1052	0.1095	0.1123	0.1098	0.1119	0.1161	0.1254	0.1231	0.1201	0.1112	0.1057	0.1091	0.1082	0.1186	0.149	0.1719	0.2131	0.2599	0.3005	0.3318	0.3406	0.3425	0.3793	0.3942	0.434	0.4742	0.4974	0.4966	0.4972	0.4857	0.5115	0.4995	0.5059	0.5258	0.5291	0.5315
0.1215	0.1001	0.0805	0.0685	0.0742	0.0805	0.0748	0.0745	0.0718	0.0707	0.0748	0.086	0.0998	0.0961	0.0962	0.0989	0.1034	0.1042	0.1119	0.12	0.1326	0.1339	0.1303	0.1139	0.1173	0.1241	0.1495	0.1875	0.262	0.3349	0.4124	0.4877	0.5653	0.6213	0.6639	0.683	0.7022	0.7094	0.7172	0.7261	0.727	0.7308	0.73	0.729	0.7274	0.7305	0.7236	0.7255	0.734	0.7494
0.1275	0.1044	0.0829	0.0692	0.0744	0.0795	0.0721	0.0737	0.0727	0.0735	0.08	0.0922	0.106	0.0999	0.0983	0.1004	0.1023	0.1016	0.1092	0.1171	0.1268	0.1308	0.1341	0.1335	0.1348	0.1503	0.166	0.1911	0.2454	0.3081	0.3684	0.4343	0.495	0.5524	0.5956	0.5989	0.6079	0.6187	0.6183	0.6208	0.6091	0.6142	0.6179	0.6088	0.6083	0.6263	0.6297	0.6373	0.644	0.6643
0.1107	0.0948	0.0808	0.0742	0.0817	0.0872	0.08	0.0792	0.0739	0.0711	0.0745	0.0853	0.0975	0.0935	0.0925	0.0947	0.0978	0.0977	0.1054	0.1134	0.1262	0.1278	0.1248	0.1072	0.1168	0.1181	0.1457	0.1822	0.2536	0.3194	0.397	0.4727	0.5575	0.6095	0.6543	0.6754	0.703	0.7093	0.7255	0.7414	0.7496	0.7543	0.7532	0.7524	0.7567	0.7522	0.7475	0.7478	0.7526	0.7587
0.1208	0.1025	0.084	0.0703	0.0731	0.0789	0.0743	0.0758	0.0759	0.0749	0.0784	0.0856	0.0958	0.0915	0.0892	0.0896	0.0926	0.0928	0.1014	0.1095	0.1221	0.1238	0.1212	0.1008	0.1095	0.1041	0.1275	0.1618	0.228	0.2826	0.3502	0.4157	0.4942	0.5399	0.5834	0.6121	0.6482	0.6608	0.6858	0.7098	0.7248	0.7258	0.7296	0.7243	0.7343	0.7303	0.7374	0.7407	0.7411	0.7323
0.1214	0.1063	0.0906	0.0801	0.0817	0.0823	0.0738	0.0751	0.0754	0.0759	0.0832	0.0937	0.1021	0.0939	0.0885	0.0866	0.0869	0.0859	0.0953	0.1033	0.1156	0.1178	0.1166	0.1035	0.1057	0.1006	0.1119	0.1304	0.1759	0.2104	0.2589	0.3244	0.3977	0.449	0.4964	0.5302	0.5639	0.578	0.6003	0.6286	0.6412	0.6379	0.6451	0.6339	0.6358	0.6375	0.6428	0.6514	0.6616	0.6702
0.1239	0.1045	0.0819	0.0645	0.0653	0.0705	0.066	0.0715	0.0762	0.0775	0.0792	0.0864	0.1021	0.1018	0.1039	0.11	0.1129	0.1102	0.1115	0.1156	0.1255	0.1232	0.1196	0.1083	0.1053	0.1038	0.0993	0.109	0.1489	0.1857	0.2322	0.3062	0.3909	0.4613	0.5125	0.5525	0.5864	0.6	0.609	0.6294	0.6328	0.6331	0.6363	0.6394	0.6434	0.6575	0.6617	0.6686	0.6752	0.686
0.1169	0.1011	0.0871	0.0843	0.0922	0.0952	0.0862	0.0842	0.078	0.0745	0.0812	0.0946	0.1024	0.0909	0.0827	0.0777	0.0769	0.0759	0.0866	0.0947	0.1052	0.1078	0.108	0.1059	0.107	0.1143	0.1117	0.1183	0.1517	0.1793	0.2258	0.3009	0.3768	0.4456	0.4867	0.5223	0.5558	0.5665	0.584	0.6089	0.6166	0.6188	0.6182	0.6248	0.6336	0.6422	0.6433	0.6478	0.653	0.6595
0.1315	0.1129	0.093	0.0777	0.0776	0.0782	0.0702	0.0736	0.0772	0.0798	0.0882	0.0984	0.1077	0.099	0.0936	0.0913	0.0923	0.0918	0.1015	0.1096	0.1216	0.1232	0.1208	0.1147	0.1105	0.1175	0.1177	0.128	0.1577	0.1741	0.209	0.2592	0.3045	0.3475	0.3706	0.3814	0.4159	0.4221	0.4503	0.4814	0.4941	0.4927	0.4991	0.505	0.5499	0.5483	0.5605	0.5804	0.5759	0.5763
0.135	0.1141	0.0906	0.0724	0.0754	0.0778	0.0745	0.0852	0.0928	0.1057	0.1258	0.1422	0.159	0.1468	0.1376	0.1286	0.1206	0.118	0.1259	0.1305	0.1392	0.1356	0.13	0.1228	0.1173	0.1274	0.1297	0.1417	0.169	0.187	0.2134	0.2558	0.2933	0.3359	0.3652	0.3727	0.3985	0.3941	0.401	0.4155	0.42	0.406	0.4344	0.4096	0.438	0.4257	0.4427	0.4708	0.4788	0.4839
0.124	0.1046	0.0881	0.0813	0.0891	0.0948	0.0875	0.0869	0.0809	0.0769	0.0813	0.0938	0.1077	0.1021	0.1002	0.1011	0.1035	0.102	0.1084	0.1154	0.1246	0.1234	0.1248	0.1205	0.1247	0.1374	0.1632	0.1959	0.2517	0.3084	0.3558	0.4145	0.4693	0.5191	0.576	0.5894	0.5953	0.5967	0.5784	0.573	0.5531	0.5604	0.5611	0.5626	0.5529	0.5698	0.5507	0.5647	0.5812	0.6341
0.1215	0.1001	0.0805	0.0681	0.0745	0.0808	0.0758	0.0767	0.0755	0.0758	0.0816	0.0927	0.1062	0.1004	0.0987	0.0998	0.1032	0.1035	0.1118	0.1199	0.13	0.133	0.1342	0.1259	0.1342	0.1469	0.1751	0.2112	0.2791	0.3501	0.4226	0.4956	0.57	0.627	0.6728	0.6915	0.7081	0.7137	0.7144	0.7182	0.7154	0.7196	0.7169	0.7141	0.7047	0.7089	0.6968	0.6991	0.7131	0.7381
0.1113	0.0952	0.0809	0.0742	0.0805	0.0885	0.0824	0.0806	0.0729	0.0687	0.0694	0.0798	0.0933	0.0955	0.099	0.1039	0.1084	0.1097	0.1161	0.124	0.1357	0.138	0.1372	0.1248	0.1345	0.1376	0.1617	0.1963	0.2652	0.3325	0.4087	0.4876	0.5733	0.6299	0.6801	0.7028	0.7219	0.7261	0.7317	0.7388	0.7376	0.7406	0.7448	0.7414	0.7392	0.744	0.7397	0.7434	0.7526	0.7712
0.1196	0.1018	0.0838	0.0703	0.0733	0.0784	0.0741	0.0765	0.078	0.0784	0.0833	0.0914	0.102	0.0971	0.0946	0.0946	0.0982	0.099	0.1079	0.1161	0.1271	0.129	0.1279	0.1151	0.1297	0.1289	0.1514	0.1859	0.2486	0.3054	0.3735	0.4467	0.53	0.5805	0.629	0.6588	0.6864	0.6962	0.7117	0.7278	0.7328	0.7377	0.7425	0.7425	0.7497	0.7513	0.7538	0.7534	0.7499	0.7477
0.1175	0.0994	0.0822	0.071	0.0765	0.0826	0.0775	0.0775	0.0751	0.0731	0.0771	0.0853	0.0957	0.0896	0.086	0.0857	0.087	0.0865	0.0952	0.1032	0.1138	0.1168	0.1176	0.1127	0.122	0.1206	0.133	0.151	0.1913	0.2171	0.2714	0.3365	0.4073	0.4576	0.4968	0.5276	0.562	0.5735	0.6075	0.6361	0.6541	0.6553	0.6586	0.6538	0.666	0.6635	0.6701	0.6758	0.6801	0.6784
0.1217	0.1026	0.0844	0.0736	0.0776	0.0813	0.0744	0.0735	0.0712	0.0703	0.0761	0.0871	0.0975	0.0906	0.0868	0.0864	0.0877	0.087	0.0958	0.1038	0.1162	0.1184	0.117	0.1042	0.1045	0.1001	0.1089	0.1296	0.1779	0.2157	0.2652	0.332	0.405	0.4577	0.5051	0.5403	0.5694	0.5835	0.6019	0.6267	0.6345	0.6299	0.6358	0.636	0.6484	0.6589	0.6672	0.6756	0.6811	0.6834
0.1159	0.0984	0.0819	0.0717	0.0781	0.0804	0.0728	0.0716	0.0692	0.0684	0.0745	0.0859	0.0986	0.0907	0.0871	0.0865	0.0884	0.0883	0.0972	0.1053	0.117	0.119	0.1173	0.1117	0.1108	0.1164	0.1133	0.1222	0.1603	0.193	0.2397	0.3138	0.39	0.4576	0.4972	0.5335	0.5681	0.5847	0.604	0.6312	0.6415	0.6417	0.6385	0.6425	0.6501	0.6582	0.6612	0.6646	0.6671	0.6654
0.1352	0.1165	0.0961	0.0799	0.0784	0.0784	0.0704	0.0746	0.0785	0.0812	0.0896	0.0995	0.1082	0.0997	0.0942	0.0928	0.0921	0.0905	0.0995	0.1074	0.1196	0.1219	0.1207	0.1167	0.1105	0.118	0.115	0.1223	0.1587	0.1904	0.2354	0.3032	0.3674	0.429	0.4656	0.4806	0.5131	0.5238	0.5422	0.5677	0.573	0.573	0.5793	0.5828	0.615	0.6248	0.6326	0.6482	0.6394	0.6444
0.1354	0.1176	0.096	0.0799	0.0773	0.0806	0.0755	0.0822	0.0878	0.0902	0.0928	0.1014	0.1152	0.1159	0.1186	0.1256	0.128	0.1248	0.1255	0.1295	0.1405	0.1379	0.1332	0.1215	0.1084	0.1131	0.1118	0.1252	0.1632	0.1886	0.2403	0.2961	0.3433	0.3847	0.3992	0.3994	0.4255	0.4284	0.4626	0.4945	0.5063	0.5055	0.5112	0.5222	0.5712	0.5743	0.59	0.6087	0.5984	0.59
0.1243	0.1168	0.108	0.1058	0.1095	0.1094	0.1026	0.1056	0.1053	0.1044	0.1084	0.12	0.1328	0.1313	0.132	0.1368	0.1388	0.1356	0.1374	0.1415	0.1527	0.1492	0.1422	0.1318	0.1242	0.1187	0.1263	0.1449	0.1791	0.1995	0.2272	0.262	0.2896	0.3066	0.3276	0.3297	0.3621	0.3602	0.377	0.3997	0.4101	0.4028	0.4313	0.4101	0.4456	0.4222	0.4339	0.4575	0.4625	0.4705
0.1339	0.1081	0.084	0.0684	0.0723	0.0792	0.0735	0.0742	0.0732	0.0735	0.0781	0.0892	0.1069	0.1048	0.1068	0.1108	0.117	0.1165	0.1193	0.1239	0.1302	0.1282	0.1271	0.1182	0.1294	0.1442	0.1742	0.2165	0.2816	0.3499	0.4085	0.4713	0.5405	0.597	0.6514	0.6784	0.6926	0.6984	0.6871	0.6832	0.6727	0.6814	0.6696	0.6692	0.6459	0.6534	0.6339	0.6354	0.6542	0.6975
0.1174	0.0985	0.0783	0.0661	0.0707	0.0762	0.0706	0.074	0.0749	0.0754	0.0775	0.0884	0.1063	0.1061	0.1096	0.1168	0.1209	0.1186	0.1196	0.1237	0.1304	0.1297	0.1309	0.1206	0.138	0.1532	0.1958	0.2454	0.3071	0.3662	0.3974	0.4406	0.5028	0.5464	0.6245	0.6429	0.6466	0.6471	0.618	0.6067	0.581	0.5839	0.5763	0.565	0.5382	0.5612	0.5471	0.5524	0.5705	0.6212
0.1198	0.1021	0.0825	0.0698	0.0732	0.0791	0.0753	0.0779	0.0793	0.079	0.0814	0.0903	0.1013	0.0977	0.0964	0.0981	0.1012	0.1013	0.1092	0.1173	0.1288	0.1311	0.1302	0.1177	0.1288	0.1301	0.1533	0.1867	0.2539	0.3224	0.3938	0.4691	0.5526	0.6058	0.6531	0.6782	0.7061	0.7178	0.7265	0.739	0.742	0.7501	0.7507	0.7463	0.7416	0.7374	0.727	0.7247	0.7298	0.7458
0.1082	0.0947	0.0825	0.0767	0.0841	0.0867	0.0799	0.0787	0.0752	0.0738	0.0803	0.0913	0.1013	0.0924	0.0869	0.0838	0.0857	0.086	0.0961	0.1043	0.1141	0.1167	0.1175	0.113	0.1231	0.1253	0.137	0.1536	0.2002	0.2455	0.3037	0.3765	0.4545	0.5142	0.5585	0.5892	0.6274	0.641	0.6581	0.6782	0.6888	0.6926	0.6953	0.6964	0.709	0.7056	0.7075	0.7088	0.7093	0.7084
0.121	0.1118	0.1009	0.0924	0.0966	0.092	0.0829	0.0861	0.0886	0.0914	0.0974	0.1103	0.1307	0.1294	0.1336	0.1421	0.1453	0.1421	0.1423	0.1462	0.1582	0.1547	0.1474	0.1349	0.1274	0.1212	0.1326	0.1553	0.1901	0.1972	0.2217	0.2464	0.2646	0.2702	0.2827	0.2827	0.3137	0.3125	0.3462	0.378	0.3966	0.3876	0.4148	0.3837	0.4134	0.3874	0.402	0.4266	0.432	0.4326
0.1216	0.1067	0.0908	0.0788	0.08	0.0823	0.0765	0.0808	0.0841	0.0864	0.0917	0.101	0.1154	0.1138	0.1149	0.1192	0.123	0.1211	0.1234	0.1277	0.1377	0.1342	0.128	0.1175	0.1146	0.1133	0.1245	0.1454	0.1837	0.2063	0.2502	0.2964	0.3325	0.3527	0.3642	0.3641	0.4012	0.4109	0.4546	0.4962	0.5199	0.5196	0.5226	0.5215	0.5629	0.552	0.5624	0.5827	0.582	0.5778
0.1361	0.1172	0.095	0.079	0.0785	0.0812	0.074	0.0776	0.0797	0.0794	0.0816	0.0907	0.1017	0.0988	0.098	0.1014	0.103	0.1019	0.1089	0.1166	0.1299	0.132	0.1296	0.1229	0.1143	0.121	0.1189	0.1288	0.1684	0.2011	0.248	0.3125	0.3722	0.4277	0.4472	0.4742	0.516	0.5353	0.5663	0.6028	0.6242	0.6261	0.619	0.6229	0.6373	0.63	0.6218	0.6342	0.6376	0.6509
0.1297	0.113	0.0929	0.0791	0.0795	0.0793	0.0708	0.074	0.0763	0.0772	0.0829	0.0933	0.1026	0.0943	0.089	0.0877	0.0872	0.0857	0.0947	0.1026	0.1143	0.1169	0.1165	0.1141	0.1075	0.1174	0.1137	0.1219	0.1604	0.196	0.2452	0.3183	0.3859	0.4525	0.4807	0.5126	0.5523	0.5713	0.5957	0.6277	0.6433	0.6462	0.6441	0.6415	0.6464	0.6419	0.6387	0.6403	0.6461	0.6493
0.1221	0.1068	0.0884	0.0764	0.0784	0.0813	0.0725	0.0706	0.0662	0.0616	0.0612	0.0696	0.0812	0.0797	0.0792	0.0803	0.0823	0.0827	0.0906	0.0986	0.1088	0.1121	0.1138	0.1129	0.1168	0.1196	0.1293	0.1445	0.1832	0.2146	0.2604	0.3299	0.3985	0.4543	0.4969	0.5318	0.5703	0.5861	0.6092	0.6395	0.6545	0.6569	0.6494	0.6488	0.6509	0.649	0.6412	0.6445	0.6569	0.6713
0.1176	0.1003	0.0845	0.0758	0.0836	0.0875	0.08	0.0775	0.0724	0.0695	0.0741	0.0845	0.0967	0.0892	0.0852	0.0841	0.0863	0.0863	0.0955	0.1036	0.1152	0.1175	0.1167	0.1037	0.1077	0.1066	0.1202	0.142	0.1912	0.2318	0.2827	0.3491	0.4229	0.4754	0.5213	0.5549	0.59	0.6052	0.6257	0.6535	0.6659	0.6615	0.6674	0.663	0.675	0.6753	0.6812	0.6879	0.694	0.6944
0.1184	0.1015	0.0851	0.0751	0.079	0.0819	0.0731	0.0712	0.0663	0.0641	0.0683	0.0797	0.0929	0.0901	0.0899	0.0915	0.0934	0.0937	0.1014	0.1094	0.1212	0.1235	0.1224	0.1142	0.1183	0.1187	0.1325	0.1524	0.1974	0.2288	0.2807	0.3446	0.4157	0.4727	0.519	0.5517	0.5839	0.5941	0.6178	0.6396	0.652	0.6536	0.6551	0.6486	0.654	0.6502	0.6464	0.6519	0.6644	0.6786
0.1096	0.096	0.0826	0.0748	0.0796	0.0811	0.0741	0.0723	0.0688	0.068	0.073	0.0854	0.0992	0.0967	0.0973	0.0994	0.102	0.1027	0.1101	0.1181	0.1307	0.1324	0.1297	0.1194	0.1215	0.1198	0.1303	0.1499	0.1998	0.2406	0.2962	0.3637	0.4375	0.4951	0.5383	0.5706	0.6085	0.6214	0.6424	0.6646	0.6778	0.6811	0.6822	0.6783	0.684	0.6813	0.681	0.6857	0.6942	0.7022
0.1297	0.108	0.0847	0.0695	0.0745	0.0785	0.0718	0.071	0.0692	0.0685	0.0723	0.084	0.0993	0.0944	0.0932	0.0938	0.0955	0.0959	0.1041	0.1121	0.1231	0.1257	0.1258	0.1191	0.125	0.1287	0.1397	0.1619	0.2181	0.2733	0.3365	0.4153	0.5008	0.5692	0.6195	0.655	0.6936	0.7036	0.7113	0.7253	0.7316	0.7391	0.7403	0.7303	0.7221	0.7122	0.7014	0.6998	0.7074	0.7223
0.1235	0.104	0.083	0.07	0.0734	0.0794	0.0722	0.0717	0.0677	0.0647	0.0658	0.0753	0.0875	0.0852	0.0846	0.0857	0.0875	0.0879	0.0958	0.1038	0.1149	0.1176	0.1175	0.1119	0.1151	0.1181	0.1308	0.1512	0.1952	0.2288	0.274	0.3388	0.405	0.457	0.4981	0.5323	0.5679	0.5865	0.6117	0.643	0.6579	0.6572	0.6541	0.6518	0.6574	0.6591	0.6584	0.6635	0.6724	0.6776
0.124	0.1023	0.0789	0.062	0.0658	0.0733	0.0693	0.0746	0.0777	0.0789	0.082	0.0904	0.1028	0.0982	0.0967	0.0978	0.1015	0.102	0.1104	0.1185	0.1289	0.1316	0.132	0.1251	0.1334	0.1395	0.1522	0.1766	0.2353	0.2997	0.3676	0.4493	0.5374	0.6063	0.6607	0.6902	0.7113	0.7182	0.714	0.7162	0.7104	0.7164	0.7173	0.7109	0.697	0.7008	0.6885	0.6884	0.6982	0.7231
0.1216	0.1064	0.0914	0.0825	0.0858	0.0885	0.0798	0.0792	0.076	0.0736	0.077	0.0873	0.0983	0.0948	0.0938	0.0961	0.0989	0.0988	0.1064	0.1144	0.1271	0.1288	0.1262	0.1181	0.1124	0.1161	0.1243	0.1462	0.1962	0.2352	0.2886	0.3576	0.4205	0.474	0.5056	0.5362	0.5725	0.5877	0.6148	0.6468	0.6622	0.6642	0.6589	0.6656	0.6797	0.6796	0.6781	0.6803	0.6847	0.6848
0.1198	0.1027	0.0858	0.0747	0.0771	0.0819	0.0758	0.0781	0.0777	0.0774	0.0817	0.0914	0.1016	0.0986	0.0978	0.0998	0.1036	0.1041	0.1121	0.1201	0.1332	0.1342	0.1301	0.1184	0.1149	0.1171	0.1278	0.1527	0.2036	0.2394	0.294	0.3554	0.4093	0.4478	0.4673	0.4889	0.5195	0.5329	0.5681	0.6031	0.6198	0.6184	0.6209	0.6345	0.6644	0.6731	0.6888	0.6954	0.6915	0.6706
0.1069	0.0987	0.0903	0.0867	0.0913	0.0907	0.0822	0.0823	0.0801	0.0792	0.0829	0.0945	0.1105	0.1102	0.1131	0.1195	0.1236	0.1214	0.1227	0.1269	0.1361	0.1335	0.1298	0.1226	0.1213	0.1237	0.1362	0.1596	0.1997	0.2244	0.2763	0.3224	0.3521	0.3628	0.3598	0.3498	0.378	0.3909	0.4457	0.4921	0.5164	0.5149	0.5247	0.5247	0.5724	0.5713	0.5868	0.6074	0.6014	0.5931
0.1139	0.0989	0.0855	0.0787	0.086	0.0917	0.0839	0.0808	0.0722	0.0672	0.0656	0.0764	0.0977	0.1042	0.1132	0.1249	0.1297	0.1279	0.1266	0.1305	0.1395	0.138	0.1363	0.1306	0.1321	0.1343	0.1528	0.1774	0.2098	0.2285	0.2453	0.2724	0.3017	0.3225	0.3629	0.3695	0.3842	0.3824	0.3844	0.3936	0.3883	0.3773	0.4025	0.3886	0.4175	0.4203	0.4383	0.4626	0.4612	0.4589
0.1223	0.1012	0.0791	0.0641	0.0706	0.0774	0.0746	0.079	0.0822	0.0844	0.0863	0.0975	0.1195	0.1211	0.1278	0.138	0.1438	0.142	0.1417	0.1458	0.1541	0.1525	0.1511	0.1379	0.1501	0.161	0.1993	0.2466	0.3098	0.3714	0.4031	0.4461	0.5062	0.5478	0.6235	0.639	0.6404	0.6403	0.6083	0.5945	0.5662	0.5698	0.562	0.5546	0.5318	0.5534	0.5379	0.5401	0.554	0.6012
0.1283	0.105	0.0832	0.0696	0.0725	0.079	0.0732	0.0762	0.0764	0.0781	0.0837	0.0952	0.1112	0.1095	0.1115	0.1163	0.121	0.1195	0.1217	0.126	0.1334	0.1314	0.1297	0.1198	0.129	0.1399	0.168	0.2077	0.2736	0.3437	0.4038	0.4693	0.5422	0.5995	0.6578	0.6825	0.6929	0.6948	0.6775	0.6684	0.6505	0.6612	0.6581	0.6621	0.6449	0.6553	0.639	0.6387	0.6501	0.6893
0.1199	0.1049	0.0854	0.0699	0.0679	0.07	0.064	0.0678	0.0712	0.0722	0.0761	0.0839	0.0924	0.0885	0.0854	0.084	0.0846	0.0847	0.0937	0.1017	0.1132	0.1158	0.1158	0.1044	0.1044	0.1089	0.1273	0.1512	0.1952	0.2291	0.2669	0.3125	0.3603	0.3982	0.4357	0.4484	0.4866	0.4952	0.5147	0.542	0.5553	0.5492	0.5664	0.543	0.5648	0.5506	0.5587	0.5834	0.5934	0.6078
0.1281	0.109	0.0913	0.0848	0.0901	0.0965	0.0885	0.0866	0.08	0.0745	0.0738	0.0858	0.1026	0.1054	0.1106	0.1197	0.1244	0.1222	0.1223	0.1263	0.1348	0.1332	0.1316	0.1236	0.1311	0.1356	0.1575	0.1819	0.2282	0.2574	0.3246	0.3869	0.4494	0.489	0.5224	0.5177	0.5335	0.5276	0.5624	0.5843	0.5904	0.5913	0.599	0.6139	0.6649	0.679	0.6984	0.7067	0.6988	0.683
0.1266	0.1048	0.085	0.0733	0.0796	0.0857	0.0796	0.0819	0.0809	0.0821	0.0874	0.0999	0.1189	0.1175	0.1209	0.1284	0.1316	0.1286	0.1292	0.1332	0.1426	0.1406	0.1376	0.1234	0.1316	0.1374	0.1704	0.2112	0.2743	0.3393	0.3753	0.4265	0.4939	0.5413	0.6178	0.6344	0.6438	0.6485	0.62	0.6112	0.588	0.5925	0.5863	0.5722	0.5477	0.5603	0.5455	0.5444	0.5534	0.5895
0.13	0.1081	0.0871	0.0728	0.0786	0.0821	0.0742	0.0717	0.0677	0.0665	0.0714	0.0836	0.1005	0.0966	0.0969	0.0989	0.1016	0.1022	0.1098	0.1178	0.1295	0.1317	0.1306	0.1226	0.1252	0.128	0.1382	0.1593	0.2153	0.2698	0.3298	0.4066	0.4901	0.5601	0.6151	0.65	0.6827	0.6881	0.6869	0.6934	0.692	0.6994	0.7013	0.6996	0.6946	0.6941	0.6854	0.6843	0.6899	0.707
0.1264	0.1067	0.0839	0.0677	0.0679	0.0693	0.0636	0.0703	0.0779	0.0835	0.0925	0.1047	0.1153	0.1065	0.1021	0.1016	0.1017	0.1003	0.109	0.1169	0.1298	0.1316	0.1291	0.1183	0.1181	0.1201	0.1328	0.1544	0.2106	0.2623	0.3201	0.3918	0.4713	0.5385	0.5909	0.624	0.6576	0.6682	0.6753	0.6877	0.6918	0.6959	0.7002	0.692	0.6893	0.685	0.678	0.6799	0.6891	0.7059
0.1011	0.0879	0.0749	0.0656	0.0751	0.077	0.0708	0.0699	0.0671	0.0668	0.0722	0.0831	0.0999	0.0944	0.0932	0.0928	0.0961	0.0976	0.1064	0.1147	0.1265	0.1278	0.1248	0.114	0.1173	0.1192	0.13	0.153	0.2072	0.254	0.3133	0.3844	0.4602	0.5213	0.5649	0.5981	0.6353	0.6439	0.6584	0.6759	0.6855	0.6897	0.6911	0.6896	0.6971	0.6904	0.6859	0.6877	0.6946	0.7046
0.1297	0.1075	0.0833	0.0668	0.0689	0.0733	0.0664	0.0695	0.0715	0.0722	0.0769	0.0869	0.0978	0.0905	0.0865	0.0849	0.0876	0.088	0.0974	0.1057	0.117	0.1187	0.1168	0.107	0.1108	0.1161	0.1312	0.1566	0.2074	0.2494	0.2962	0.3598	0.4258	0.4774	0.5164	0.5508	0.5885	0.61	0.6336	0.6649	0.6799	0.6793	0.6749	0.6759	0.686	0.6861	0.6858	0.6884	0.6929	0.6912
0.1277	0.1094	0.0884	0.0739	0.0769	0.079	0.0709	0.0726	0.0735	0.0729	0.0757	0.086	0.0995	0.095	0.0942	0.0975	0.0989	0.0977	0.1046	0.1124	0.126	0.1283	0.1265	0.1128	0.1046	0.1073	0.1191	0.1454	0.2014	0.2451	0.3014	0.364	0.4318	0.4951	0.5367	0.5737	0.6128	0.6295	0.6543	0.6796	0.6927	0.7014	0.693	0.7011	0.711	0.712	0.7084	0.7064	0.7052	0.7041
0.1187	0.101	0.0814	0.0693	0.072	0.0791	0.0736	0.0744	0.0713	0.0684	0.0686	0.0772	0.0884	0.0882	0.0887	0.0915	0.0932	0.0932	0.1003	0.1082	0.1206	0.1233	0.1227	0.1116	0.1046	0.1105	0.122	0.1463	0.203	0.2516	0.3163	0.3858	0.4559	0.5213	0.5595	0.5903	0.6242	0.6395	0.6644	0.6882	0.6987	0.7079	0.7037	0.7087	0.7145	0.7188	0.7164	0.7161	0.7168	0.7217
0.1229	0.1082	0.0938	0.0859	0.0896	0.0913	0.0817	0.0789	0.073	0.0702	0.0738	0.0859	0.0991	0.0974	0.0982	0.1011	0.103	0.103	0.11	0.1178	0.1306	0.1327	0.1305	0.123	0.1162	0.1212	0.129	0.1514	0.2057	0.2507	0.3189	0.3878	0.4467	0.4973	0.5128	0.5335	0.5705	0.5881	0.6284	0.6626	0.6855	0.691	0.68	0.6937	0.7179	0.7168	0.7198	0.7212	0.7204	0.7106
0.124	0.1061	0.0896	0.084	0.0901	0.0958	0.0882	0.087	0.0814	0.0771	0.0785	0.0907	0.1063	0.106	0.1086	0.1147	0.1185	0.1163	0.1178	0.1219	0.1308	0.1285	0.1253	0.1167	0.1182	0.1249	0.1418	0.1678	0.2193	0.2607	0.3258	0.3887	0.448	0.4928	0.5154	0.5304	0.5589	0.5642	0.5944	0.6183	0.6328	0.6342	0.6304	0.6521	0.6898	0.6916	0.699	0.7021	0.6992	0.6841
0.1238	0.104	0.0864	0.0804	0.0875	0.0971	0.0901	0.0834	0.0708	0.061	0.0566	0.0677	0.0825	0.0874	0.0931	0.1003	0.1058	0.1073	0.1127	0.1206	0.132	0.1348	0.1348	0.127	0.1339	0.136	0.1562	0.1765	0.2176	0.2422	0.2981	0.3478	0.396	0.4239	0.4466	0.4411	0.4643	0.4688	0.5115	0.5416	0.5556	0.5572	0.5651	0.5733	0.6225	0.6291	0.6425	0.6612	0.6522	0.651
0.1334	0.1128	0.0896	0.0737	0.076	0.0789	0.0707	0.0724	0.0734	0.0728	0.0762	0.0863	0.0986	0.0926	0.0901	0.0909	0.0929	0.0925	0.1007	0.1087	0.1208	0.1229	0.1211	0.1116	0.1121	0.1174	0.1312	0.1553	0.2112	0.2595	0.319	0.3909	0.4683	0.5359	0.5847	0.619	0.6528	0.6641	0.678	0.6946	0.7012	0.706	0.705	0.7071	0.7124	0.7154	0.7135	0.7151	0.7188	0.7236
0.1161	0.0976	0.0805	0.0707	0.0768	0.08	0.073	0.0723	0.07	0.0697	0.0757	0.0884	0.1023	0.0967	0.0957	0.0985	0.1003	0.0994	0.1066	0.1144	0.1258	0.129	0.1297	0.1236	0.127	0.1332	0.1466	0.1754	0.2299	0.2814	0.3217	0.3843	0.4533	0.5092	0.5745	0.5961	0.6066	0.6098	0.5927	0.5903	0.5713	0.5776	0.5664	0.5546	0.5282	0.5465	0.5318	0.533	0.5454	0.5875
0.1174	0.0985	0.0802	0.068	0.0745	0.0761	0.0675	0.0686	0.0681	0.0691	0.0763	0.0888	0.1038	0.0959	0.0935	0.0951	0.0958	0.0945	0.1022	0.11	0.121	0.1245	0.1261	0.1225	0.1257	0.1316	0.1414	0.163	0.2199	0.2853	0.3533	0.4317	0.5099	0.5715	0.6178	0.6376	0.6469	0.6534	0.6471	0.645	0.6324	0.6405	0.6399	0.6422	0.6286	0.6445	0.6383	0.6421	0.652	0.6836
0.1165	0.0981	0.081	0.0706	0.0783	0.0833	0.0751	0.0728	0.0661	0.0629	0.0653	0.0765	0.0934	0.0919	0.0939	0.0973	0.1011	0.1022	0.1092	0.1173	0.1288	0.1311	0.1302	0.1226	0.1253	0.1291	0.1394	0.1616	0.2175	0.2697	0.3343	0.4107	0.4897	0.5538	0.5974	0.628	0.662	0.6705	0.6829	0.6982	0.7053	0.7104	0.7104	0.7098	0.7139	0.7106	0.706	0.7067	0.7118	0.7207
0.111	0.0972	0.0812	0.0711	0.0772	0.0785	0.0712	0.0735	0.0744	0.0747	0.0801	0.0905	0.102	0.0928	0.0876	0.0848	0.0868	0.087	0.0969	0.1052	0.1161	0.118	0.1167	0.106	0.1139	0.1207	0.1374	0.1682	0.2267	0.2765	0.3353	0.4015	0.4748	0.5315	0.5733	0.6065	0.6371	0.652	0.6702	0.6892	0.6962	0.6998	0.7023	0.7036	0.7125	0.7179	0.7216	0.7234	0.7224	0.7203
0.1062	0.0934	0.0769	0.0638	0.0681	0.0683	0.0617	0.0659	0.0699	0.0713	0.0769	0.0851	0.0956	0.0855	0.079	0.0741	0.0768	0.0778	0.0889	0.0973	0.1076	0.1095	0.109	0.0953	0.1017	0.1091	0.1266	0.1574	0.2146	0.2632	0.3222	0.3843	0.4539	0.5102	0.5484	0.5827	0.6205	0.6374	0.6617	0.6864	0.7001	0.7056	0.7049	0.7014	0.706	0.7033	0.7018	0.7037	0.7084	0.7127
0.1298	0.1075	0.0836	0.0678	0.0704	0.078	0.0725	0.0741	0.0725	0.0712	0.0747	0.0828	0.0921	0.0857	0.0807	0.0773	0.0771	0.077	0.0868	0.0949	0.1051	0.1079	0.109	0.1039	0.1089	0.1197	0.1365	0.1596	0.2145	0.2674	0.331	0.4058	0.4833	0.5514	0.5971	0.6267	0.6584	0.6731	0.6888	0.7065	0.7125	0.7189	0.7164	0.7208	0.7241	0.7333	0.7343	0.7359	0.7366	0.7389
0.1247	0.1051	0.0837	0.0696	0.0739	0.0787	0.0716	0.0719	0.0695	0.0678	0.0715	0.0807	0.0919	0.0849	0.0802	0.0771	0.0771	0.0771	0.0868	0.0949	0.1056	0.1085	0.1095	0.0999	0.0985	0.109	0.1253	0.1472	0.2053	0.2645	0.3312	0.4073	0.4873	0.5631	0.6135	0.6439	0.6782	0.6913	0.7013	0.7161	0.7199	0.7266	0.73	0.7302	0.7337	0.7358	0.7328	0.7337	0.7368	0.7463
0.1337	0.1139	0.0911	0.0753	0.076	0.0786	0.0695	0.0686	0.0663	0.0638	0.0643	0.0748	0.0894	0.0893	0.0915	0.0962	0.0982	0.098	0.1041	0.1119	0.1243	0.127	0.1262	0.1206	0.1135	0.1212	0.1296	0.1508	0.2091	0.2639	0.3303	0.4133	0.496	0.5764	0.6277	0.6638	0.6995	0.707	0.7143	0.7268	0.7317	0.7356	0.7355	0.7353	0.7385	0.738	0.7334	0.7355	0.7427	0.7532
0.1231	0.1055	0.0892	0.0818	0.0859	0.0884	0.0777	0.0732	0.0647	0.0609	0.0638	0.078	0.0928	0.093	0.0959	0.1015	0.1039	0.1038	0.1096	0.1173	0.1293	0.1324	0.1325	0.1254	0.1275	0.1314	0.1427	0.1665	0.2248	0.2825	0.3577	0.4375	0.5164	0.5742	0.6049	0.6275	0.6609	0.6748	0.7006	0.7249	0.74	0.7442	0.7426	0.743	0.7544	0.7487	0.7487	0.75	0.7526	0.7501
0.0975	0.0872	0.0741	0.0649	0.0708	0.0774	0.0739	0.0734	0.0696	0.0645	0.0614	0.0663	0.0786	0.0798	0.081	0.0836	0.0869	0.0878	0.0952	0.1032	0.1141	0.1168	0.117	0.1114	0.116	0.1195	0.134	0.1581	0.1989	0.2299	0.2628	0.3064	0.3485	0.3765	0.4068	0.4184	0.4519	0.464	0.4846	0.512	0.5245	0.5184	0.5408	0.5027	0.5092	0.494	0.5012	0.5275	0.5421	0.5669
0.1291	0.1059	0.0854	0.076	0.0796	0.0879	0.0798	0.0764	0.0675	0.0635	0.068	0.0795	0.0882	0.0835	0.0801	0.0774	0.0794	0.0805	0.0902	0.0985	0.1085	0.1109	0.111	0.1031	0.1168	0.1179	0.1286	0.1555	0.2111	0.26	0.3307	0.4011	0.4712	0.509	0.5253	0.5473	0.5852	0.6019	0.6407	0.6741	0.6954	0.7017	0.7021	0.705	0.7226	0.7182	0.7243	0.7271	0.7268	0.7185
0.1265	0.1066	0.0871	0.0736	0.0778	0.0814	0.0745	0.0771	0.0779	0.0795	0.0869	0.0977	0.1093	0.1012	0.0971	0.096	0.0978	0.0976	0.1068	0.1149	0.126	0.1283	0.1276	0.1196	0.1237	0.1299	0.1401	0.1693	0.2299	0.2857	0.3494	0.4239	0.5017	0.5648	0.6088	0.6433	0.671	0.6809	0.6895	0.7011	0.7019	0.7068	0.7124	0.7094	0.7096	0.7143	0.714	0.7149	0.7159	0.7226
0.1186	0.1	0.0795	0.0665	0.0709	0.0721	0.0641	0.0667	0.0687	0.0705	0.0757	0.0893	0.1048	0.0998	0.1001	0.1042	0.1066	0.1059	0.1126	0.1203	0.1323	0.1352	0.135	0.1276	0.128	0.1352	0.1505	0.1742	0.23	0.2929	0.3407	0.4122	0.4898	0.556	0.6325	0.6451	0.6429	0.6378	0.6026	0.5851	0.5509	0.5533	0.5535	0.5555	0.5453	0.578	0.5723	0.578	0.5872	0.627
0.1228	0.1018	0.0816	0.0676	0.0719	0.0763	0.0694	0.0718	0.0722	0.0733	0.0804	0.0908	0.1025	0.0946	0.0906	0.089	0.0918	0.0923	0.1018	0.11	0.1206	0.1228	0.1222	0.1164	0.1174	0.1266	0.1371	0.1593	0.2146	0.2752	0.3385	0.4179	0.4985	0.5733	0.6301	0.6597	0.6745	0.679	0.6691	0.6659	0.6531	0.6591	0.6623	0.6625	0.6529	0.6647	0.6609	0.6642	0.6715	0.6947
0.1243	0.1046	0.0851	0.0721	0.0747	0.0777	0.0698	0.0674	0.0637	0.062	0.0668	0.0779	0.0907	0.0868	0.0855	0.086	0.0874	0.0876	0.0957	0.1037	0.114	0.1172	0.1189	0.115	0.1192	0.1291	0.1396	0.1641	0.2262	0.2986	0.3752	0.4599	0.5414	0.6064	0.6402	0.6642	0.6964	0.7139	0.7259	0.7425	0.7509	0.7556	0.753	0.7504	0.7504	0.7483	0.7429	0.7443	0.7517	0.7606
0.1215	0.1067	0.0886	0.0759	0.079	0.0795	0.0711	0.0728	0.074	0.0734	0.0767	0.0863	0.0983	0.0922	0.0893	0.0883	0.0926	0.0938	0.1033	0.1116	0.1228	0.1242	0.1217	0.1115	0.1154	0.1207	0.1303	0.1591	0.2185	0.2699	0.334	0.4091	0.4868	0.5505	0.5929	0.629	0.6627	0.6696	0.6821	0.6972	0.7029	0.7095	0.7108	0.7103	0.7129	0.7111	0.7069	0.7069	0.7102	0.7197
0.1314	0.1123	0.0925	0.078	0.0783	0.0811	0.073	0.0745	0.0748	0.0745	0.079	0.0885	0.0992	0.0951	0.0935	0.0933	0.099	0.101	0.1102	0.1186	0.1309	0.1316	0.1276	0.1095	0.1094	0.1117	0.123	0.1512	0.2139	0.2689	0.3355	0.4092	0.4906	0.5579	0.6062	0.6416	0.6737	0.6827	0.695	0.7099	0.7158	0.7211	0.7198	0.7145	0.7104	0.709	0.7018	0.7027	0.7107	0.7251
0.1397	0.1137	0.0861	0.0682	0.069	0.0749	0.0674	0.068	0.0666	0.0661	0.0716	0.0818	0.0911	0.0827	0.0765	0.0707	0.072	0.0733	0.0845	0.093	0.1032	0.1052	0.1047	0.0934	0.093	0.1044	0.1209	0.1418	0.1991	0.2632	0.3342	0.4132	0.4941	0.5703	0.6183	0.6448	0.6766	0.6919	0.7024	0.7176	0.7231	0.7287	0.7274	0.7286	0.7304	0.7344	0.7313	0.7335	0.7392	0.7488
0.1334	0.1136	0.0907	0.0749	0.0755	0.0789	0.0704	0.0697	0.0674	0.0648	0.066	0.0753	0.0875	0.0852	0.0846	0.0857	0.0875	0.0878	0.0957	0.1037	0.115	0.1176	0.1174	0.1126	0.1089	0.1198	0.1307	0.1494	0.2073	0.2739	0.3475	0.4334	0.5149	0.5917	0.6349	0.6596	0.6902	0.7055	0.7148	0.729	0.7345	0.7394	0.7398	0.7346	0.7314	0.7307	0.7249	0.7267	0.7348	0.7475
0.124	0.1049	0.086	0.073	0.0756	0.0804	0.0731	0.0728	0.0694	0.0678	0.0721	0.0814	0.0925	0.0887	0.0866	0.086	0.0876	0.0882	0.0969	0.105	0.1156	0.1182	0.1184	0.1131	0.1135	0.125	0.1367	0.1582	0.2202	0.2964	0.3714	0.4552	0.5345	0.6035	0.6398	0.6606	0.6913	0.7112	0.7188	0.7327	0.7373	0.7426	0.7449	0.7411	0.7408	0.7401	0.7361	0.7369	0.7416	0.7497
0.1185	0.1001	0.0856	0.0852	0.0964	0.105	0.0966	0.0904	0.0761	0.0679	0.0701	0.0838	0.0945	0.0891	0.0857	0.0837	0.0849	0.0854	0.0947	0.1028	0.1139	0.116	0.115	0.1057	0.1174	0.1139	0.1237	0.1467	0.1979	0.2398	0.3065	0.3733	0.4411	0.4756	0.492	0.5127	0.5512	0.5697	0.6137	0.6506	0.674	0.6805	0.6789	0.6882	0.7141	0.7119	0.7226	0.7238	0.7161	0.6937
0.113	0.1004	0.0889	0.0868	0.097	0.0986	0.0882	0.0841	0.0758	0.0695	0.0737	0.0851	0.0947	0.0833	0.0753	0.0693	0.0705	0.0708	0.0822	0.0906	0.101	0.1031	0.1028	0.0892	0.1002	0.0987	0.1163	0.1441	0.1851	0.2047	0.2504	0.2943	0.3395	0.3559	0.3759	0.3822	0.4174	0.4183	0.4593	0.4974	0.518	0.5131	0.5357	0.5206	0.5606	0.5484	0.566	0.5873	0.5827	0.5717
0.1231	0.1041	0.086	0.0749	0.0797	0.0833	0.0756	0.0724	0.067	0.0647	0.0698	0.0809	0.0931	0.0874	0.0844	0.0817	0.0847	0.0865	0.0964	0.1048	0.1151	0.1169	0.1155	0.1057	0.1161	0.1203	0.1327	0.158	0.2165	0.2791	0.3492	0.427	0.5084	0.5654	0.6003	0.6277	0.6647	0.6839	0.7038	0.7265	0.7388	0.7431	0.7458	0.747	0.759	0.7581	0.7618	0.7646	0.766	0.7632
0.127	0.1073	0.0873	0.0726	0.0743	0.0791	0.0718	0.072	0.0696	0.0682	0.0716	0.0808	0.0933	0.0915	0.0915	0.0931	0.0957	0.0963	0.1041	0.1121	0.1232	0.1258	0.1255	0.1187	0.1208	0.1288	0.1415	0.164	0.222	0.2856	0.3532	0.4338	0.517	0.5887	0.6413	0.668	0.6868	0.6957	0.6937	0.6969	0.6908	0.7004	0.6957	0.6902	0.67	0.6739	0.6601	0.6612	0.6746	0.7082
0.1154	0.1	0.0823	0.0717	0.0744	0.0771	0.0702	0.0725	0.0732	0.073	0.0768	0.0872	0.0974	0.0922	0.0897	0.09	0.0928	0.0929	0.1016	0.1097	0.1203	0.1229	0.1231	0.1159	0.1221	0.1296	0.1424	0.1698	0.2294	0.2921	0.3586	0.4363	0.5181	0.5836	0.6311	0.6613	0.6859	0.6945	0.6956	0.7022	0.6996	0.705	0.7108	0.7064	0.7014	0.7054	0.7023	0.7028	0.706	0.7171
0.1195	0.1054	0.0903	0.0797	0.0813	0.0811	0.072	0.0726	0.0723	0.0719	0.0767	0.0874	0.0987	0.0944	0.0931	0.095	0.0978	0.0977	0.1055	0.1135	0.1256	0.1277	0.1259	0.1179	0.1159	0.1212	0.1268	0.1544	0.2173	0.2775	0.3427	0.4214	0.5007	0.5696	0.6149	0.6513	0.6819	0.6887	0.6901	0.6978	0.697	0.7023	0.7062	0.7042	0.7018	0.7049	0.7017	0.7027	0.7068	0.7198
0.1318	0.109	0.0842	0.0669	0.0687	0.0758	0.0705	0.0743	0.0762	0.076	0.0798	0.0873	0.0959	0.0882	0.0827	0.0796	0.0814	0.0815	0.0916	0.0998	0.1102	0.1125	0.1123	0.106	0.1109	0.1186	0.1299	0.1537	0.2111	0.2675	0.3333	0.4121	0.493	0.5612	0.6062	0.6389	0.6727	0.6842	0.695	0.7098	0.715	0.7197	0.7271	0.7183	0.7162	0.7145	0.713	0.7157	0.7216	0.7318
0.1334	0.113	0.0919	0.0765	0.0772	0.0803	0.0716	0.0709	0.0685	0.0671	0.0727	0.0816	0.0913	0.0846	0.0797	0.0755	0.0769	0.078	0.0884	0.0967	0.1066	0.1088	0.1089	0.1029	0.1079	0.119	0.1357	0.1547	0.2076	0.2671	0.3347	0.4137	0.4932	0.5635	0.6087	0.6328	0.6637	0.6791	0.6913	0.7072	0.7137	0.7194	0.7178	0.7171	0.7168	0.7192	0.7145	0.7171	0.7252	0.7398
0.1326	0.1127	0.0932	0.0802	0.0829	0.0883	0.0801	0.0783	0.0729	0.0694	0.0729	0.0813	0.0914	0.0865	0.083	0.081	0.0817	0.0819	0.0912	0.0993	0.1094	0.1124	0.1134	0.1099	0.1118	0.1232	0.1366	0.1561	0.2107	0.2748	0.3411	0.4211	0.5003	0.5732	0.6183	0.646	0.6793	0.6975	0.7054	0.7199	0.7251	0.7321	0.7297	0.7271	0.7221	0.7234	0.7166	0.7173	0.7241	0.7369
0.1197	0.1018	0.0819	0.0688	0.0721	0.0788	0.0731	0.0739	0.0711	0.0683	0.0688	0.0767	0.0879	0.086	0.085	0.085	0.0881	0.0894	0.098	0.1062	0.1162	0.1189	0.1195	0.1147	0.1171	0.1298	0.1425	0.1668	0.2263	0.2949	0.3629	0.4445	0.5259	0.6005	0.6471	0.6779	0.7104	0.7249	0.7265	0.7364	0.7385	0.7418	0.744	0.744	0.748	0.7483	0.7448	0.746	0.7507	0.7573
0.12	0.1026	0.0827	0.0697	0.0725	0.0758	0.0689	0.0702	0.0695	0.0692	0.0731	0.0835	0.0954	0.0907	0.0885	0.0878	0.0891	0.0894	0.0981	0.1061	0.117	0.1196	0.1197	0.1115	0.1178	0.1263	0.1413	0.1684	0.2302	0.2965	0.3669	0.447	0.5315	0.5985	0.6424	0.6721	0.7059	0.7205	0.7301	0.7452	0.7517	0.7556	0.758	0.7562	0.7601	0.7595	0.7592	0.7609	0.7641	0.7667
0.1112	0.0949	0.0768	0.0657	0.0709	0.0756	0.0694	0.0674	0.0631	0.0595	0.0617	0.0698	0.0798	0.073	0.0677	0.0624	0.0648	0.0665	0.0776	0.0861	0.0943	0.0971	0.099	0.097	0.1121	0.1141	0.1234	0.1476	0.1857	0.2103	0.2586	0.3149	0.3641	0.3858	0.4027	0.4125	0.4507	0.4527	0.4878	0.5233	0.5453	0.5353	0.5503	0.5408	0.5876	0.5741	0.5937	0.6134	0.605	0.5761
0.1394	0.1199	0.1011	0.0931	0.0987	0.102	0.0906	0.0851	0.0742	0.0663	0.0671	0.0792	0.0919	0.0882	0.0867	0.0867	0.0885	0.0891	0.0975	0.1056	0.1167	0.1191	0.1187	0.1101	0.1182	0.1215	0.1342	0.1602	0.2176	0.2675	0.3369	0.412	0.4902	0.5448	0.5767	0.6057	0.6431	0.6617	0.6949	0.7251	0.7441	0.7505	0.7436	0.7404	0.7425	0.7397	0.7373	0.7389	0.7441	0.7465
0.1139	0.0964	0.0761	0.0606	0.0624	0.07	0.067	0.0718	0.0738	0.074	0.0761	0.0825	0.0928	0.0906	0.0892	0.0895	0.091	0.0913	0.0995	0.1075	0.1167	0.1206	0.1241	0.1246	0.1291	0.1412	0.1556	0.1722	0.2216	0.2843	0.3438	0.4199	0.4971	0.569	0.6251	0.6486	0.6637	0.6734	0.6616	0.6584	0.6456	0.6539	0.6512	0.6533	0.638	0.6516	0.6446	0.646	0.653	0.6757
0.1319	0.1097	0.0851	0.0685	0.0676	0.0742	0.0689	0.073	0.0757	0.076	0.0782	0.0876	0.098	0.0966	0.097	0.1016	0.1038	0.1029	0.1093	0.1171	0.1291	0.1321	0.1321	0.1264	0.1249	0.1301	0.1398	0.1609	0.218	0.2807	0.3469	0.4249	0.5033	0.5699	0.6161	0.6413	0.6628	0.6741	0.6757	0.6822	0.6778	0.6827	0.6925	0.6899	0.6881	0.698	0.6993	0.7023	0.7049	0.7161
0.1105	0.0963	0.0821	0.073	0.0766	0.079	0.0718	0.0735	0.073	0.0729	0.0769	0.0871	0.1028	0.1017	0.1036	0.109	0.1126	0.1104	0.1121	0.1163	0.1245	0.1225	0.1204	0.1149	0.1152	0.1241	0.1344	0.162	0.2194	0.2794	0.3475	0.4267	0.505	0.5733	0.6166	0.6466	0.6714	0.6825	0.6903	0.7013	0.7018	0.7081	0.7084	0.709	0.7079	0.7134	0.7094	0.7089	0.7108	0.7211
0.1282	0.112	0.0952	0.0832	0.0859	0.0871	0.0776	0.0776	0.075	0.0726	0.0761	0.0853	0.0967	0.0917	0.0894	0.0894	0.0931	0.0939	0.1027	0.111	0.1224	0.1241	0.1221	0.1122	0.1149	0.1218	0.1348	0.1613	0.2198	0.2719	0.3349	0.4097	0.4888	0.5566	0.6042	0.6385	0.6718	0.6785	0.6881	0.7013	0.7055	0.7116	0.7129	0.7132	0.7161	0.7153	0.7115	0.7111	0.7133	0.7196
0.1283	0.1065	0.0862	0.0744	0.0772	0.0845	0.0772	0.0757	0.0698	0.0669	0.0707	0.0809	0.0909	0.0877	0.0858	0.0852	0.087	0.0876	0.0962	0.1044	0.1159	0.1179	0.1163	0.1071	0.1091	0.116	0.1296	0.1541	0.2128	0.2697	0.3314	0.4049	0.4825	0.5494	0.5975	0.6283	0.66	0.6676	0.671	0.6804	0.6818	0.686	0.6943	0.6862	0.6837	0.6807	0.6759	0.6789	0.6882	0.704
0.1343	0.1099	0.0843	0.0677	0.0691	0.0771	0.0712	0.0725	0.0707	0.0694	0.0732	0.0819	0.0908	0.0846	0.0797	0.0746	0.0775	0.0796	0.0907	0.0992	0.1094	0.1107	0.1086	0.0993	0.105	0.114	0.1272	0.1508	0.2089	0.2758	0.3391	0.4156	0.4953	0.5639	0.6098	0.6407	0.676	0.6938	0.6974	0.7097	0.7145	0.7184	0.719	0.7159	0.7145	0.7157	0.7117	0.7153	0.7247	0.7381
0.126	0.1052	0.081	0.0622	0.0607	0.0676	0.063	0.0667	0.0687	0.0683	0.0705	0.0765	0.0849	0.0814	0.0781	0.0759	0.0776	0.0784	0.0878	0.0961	0.1051	0.1084	0.1107	0.1089	0.1158	0.1264	0.1372	0.1589	0.2148	0.2817	0.3501	0.4337	0.5175	0.5892	0.6354	0.666	0.698	0.713	0.7157	0.7263	0.7293	0.7322	0.7329	0.7319	0.7329	0.7359	0.7339	0.7365	0.7424	0.7485
0.1204	0.1019	0.08	0.0627	0.0645	0.0676	0.0618	0.067	0.072	0.0738	0.0778	0.0864	0.0986	0.0932	0.0911	0.0928	0.0941	0.0931	0.1008	0.1087	0.1197	0.123	0.1242	0.1192	0.1221	0.1305	0.1417	0.1678	0.2284	0.2939	0.3645	0.4459	0.5283	0.596	0.6378	0.6679	0.6995	0.715	0.7253	0.7403	0.7447	0.751	0.7556	0.751	0.7502	0.7506	0.7486	0.7492	0.7517	0.7593
0.117	0.0976	0.0767	0.0629	0.0665	0.0764	0.0739	0.075	0.0728	0.0701	0.0686	0.0762	0.0894	0.0919	0.0952	0.101	0.1036	0.1037	0.1094	0.1171	0.1293	0.1322	0.1321	0.126	0.1245	0.1297	0.14	0.1624	0.2188	0.2737	0.3324	0.4055	0.4822	0.5504	0.6025	0.634	0.6586	0.6662	0.6649	0.6696	0.6649	0.6717	0.673	0.6697	0.6581	0.6666	0.6582	0.66	0.6694	0.692
0.1369	0.1126	0.0862	0.0677	0.0688	0.0745	0.0677	0.0695	0.0696	0.0695	0.072	0.0828	0.0975	0.0964	0.098	0.1022	0.1037	0.1033	0.1096	0.1173	0.1299	0.1326	0.1317	0.1244	0.1218	0.1268	0.1368	0.1621	0.22	0.2725	0.331	0.4036	0.4803	0.5489	0.6002	0.6354	0.6626	0.6701	0.6724	0.6799	0.678	0.6836	0.6877	0.681	0.6734	0.6752	0.6674	0.6679	0.6749	0.6923
0.1139	0.0984	0.083	0.0728	0.0771	0.0813	0.0743	0.0741	0.0705	0.0689	0.0712	0.0809	0.0984	0.0999	0.1037	0.1094	0.1127	0.1111	0.1125	0.1167	0.1239	0.1226	0.1224	0.1194	0.1235	0.1332	0.1459	0.174	0.2271	0.2752	0.3351	0.4084	0.4841	0.5509	0.5994	0.6341	0.6598	0.6663	0.6738	0.6837	0.6845	0.6874	0.694	0.6837	0.677	0.6794	0.6765	0.6797	0.6874	0.7012
0.1292	0.1068	0.0819	0.0647	0.0637	0.0713	0.0659	0.068	0.0675	0.066	0.0673	0.0753	0.0851	0.0842	0.0837	0.0853	0.0866	0.0865	0.0941	0.102	0.1133	0.1162	0.1165	0.1099	0.1127	0.1205	0.1335	0.1599	0.2186	0.2841	0.3409	0.4166	0.4935	0.5535	0.5973	0.629	0.6638	0.6803	0.6814	0.6983	0.7025	0.7033	0.7038	0.7011	0.7003	0.6982	0.6923	0.6936	0.701	0.7103
0.1246	0.1047	0.0828	0.0684	0.0697	0.0778	0.0718	0.0716	0.0677	0.0633	0.0617	0.0689	0.0799	0.081	0.082	0.0843	0.088	0.0893	0.0969	0.105	0.1156	0.1182	0.1185	0.1128	0.1161	0.1247	0.1351	0.1592	0.2192	0.289	0.3574	0.437	0.5164	0.5826	0.6236	0.6511	0.6815	0.6983	0.7024	0.7137	0.716	0.7204	0.7216	0.7228	0.7259	0.7293	0.7267	0.7282	0.7322	0.7382
0.119	0.1009	0.0809	0.0689	0.0713	0.0765	0.0695	0.0695	0.0664	0.0642	0.0659	0.076	0.0875	0.0856	0.0851	0.087	0.0881	0.0878	0.0952	0.1031	0.1135	0.1171	0.1193	0.1157	0.1206	0.1296	0.141	0.167	0.2274	0.2941	0.3665	0.4481	0.5296	0.5944	0.6344	0.661	0.6888	0.7003	0.707	0.7182	0.7204	0.7241	0.7297	0.729	0.7332	0.7365	0.7365	0.7397	0.7443	0.7509
0.1186	0.1011	0.0838	0.0731	0.0746	0.079	0.0715	0.0709	0.0672	0.0655	0.0693	0.0799	0.0909	0.0896	0.0897	0.0916	0.0937	0.0941	0.1016	0.1096	0.1202	0.1233	0.1245	0.1191	0.1261	0.1311	0.142	0.1659	0.2235	0.2862	0.3542	0.4356	0.5218	0.5883	0.6356	0.6672	0.6985	0.711	0.7169	0.7287	0.7332	0.7346	0.7378	0.7335	0.7344	0.7366	0.7367	0.7414	0.7494	0.7566
0.1291	0.1061	0.0865	0.081	0.0887	0.0986	0.0902	0.0847	0.0719	0.0639	0.064	0.0771	0.0893	0.0883	0.0889	0.0909	0.0941	0.0951	0.1027	0.1108	0.1218	0.1243	0.124	0.1178	0.1234	0.1248	0.1325	0.1539	0.2082	0.2607	0.3241	0.4002	0.4794	0.5392	0.5778	0.6111	0.6521	0.6681	0.6872	0.7096	0.7229	0.7268	0.726	0.7268	0.7351	0.7352	0.7393	0.7423	0.7442	0.7387
0.1304	0.1113	0.0926	0.0807	0.084	0.0867	0.0766	0.0735	0.0675	0.0642	0.0679	0.0789	0.0917	0.0879	0.0865	0.0862	0.0888	0.09	0.0987	0.1068	0.1182	0.12	0.1183	0.1102	0.1156	0.1144	0.1201	0.1426	0.1952	0.2405	0.305	0.3765	0.4475	0.4962	0.5237	0.5518	0.5904	0.6007	0.6266	0.6514	0.6682	0.6704	0.6697	0.6767	0.6983	0.6944	0.6993	0.7036	0.7065	0.7
0.1199	0.1034	0.0878	0.079	0.0847	0.0877	0.0787	0.0762	0.07	0.0673	0.0708	0.083	0.098	0.0961	0.0973	0.1011	0.1025	0.1022	0.1087	0.1164	0.1289	0.1315	0.1307	0.1233	0.1189	0.1277	0.1399	0.1672	0.2267	0.2814	0.338	0.4087	0.4831	0.5553	0.6121	0.6461	0.665	0.6666	0.6575	0.6551	0.6436	0.6487	0.6528	0.6537	0.647	0.6578	0.6542	0.6595	0.67	0.6959
0.1229	0.1069	0.0877	0.0747	0.0757	0.0786	0.0712	0.0719	0.0707	0.0691	0.0711	0.0805	0.0918	0.0897	0.0891	0.0901	0.0919	0.0923	0.1002	0.1082	0.1198	0.1221	0.1212	0.1111	0.1148	0.1232	0.1391	0.1709	0.2336	0.2912	0.3519	0.4185	0.4896	0.5469	0.5838	0.6158	0.6546	0.6671	0.6804	0.6983	0.7096	0.7149	0.7098	0.7072	0.7096	0.6985	0.6878	0.687	0.6956	0.7042
0.124	0.1044	0.0827	0.0684	0.0699	0.0781	0.0721	0.0717	0.0674	0.0627	0.0607	0.0677	0.0787	0.0799	0.0811	0.0833	0.0872	0.0886	0.0962	0.1043	0.1153	0.1176	0.1169	0.1078	0.1111	0.123	0.1397	0.1682	0.2329	0.3057	0.3761	0.4509	0.5259	0.5876	0.6227	0.6452	0.6754	0.6953	0.7059	0.7215	0.7282	0.7319	0.7299	0.7308	0.7347	0.7374	0.7366	0.738	0.7408	0.741
0.1237	0.1038	0.0845	0.0723	0.074	0.0816	0.0749	0.071	0.0637	0.0579	0.0571	0.0651	0.0766	0.0786	0.0808	0.0849	0.0878	0.0882	0.0947	0.1026	0.1128	0.1165	0.119	0.116	0.1211	0.131	0.1434	0.1678	0.2278	0.2964	0.3687	0.4524	0.5369	0.606	0.6504	0.6775	0.7057	0.7169	0.7198	0.729	0.7298	0.7338	0.7382	0.7362	0.7367	0.7388	0.7365	0.7384	0.743	0.7516
0.1135	0.0971	0.0791	0.0682	0.0724	0.078	0.073	0.0723	0.0692	0.0666	0.068	0.0773	0.0888	0.0864	0.0854	0.0857	0.088	0.0887	0.0971	0.1052	0.1156	0.1184	0.119	0.1118	0.1199	0.1276	0.1423	0.1691	0.2284	0.2917	0.3573	0.4359	0.5217	0.59	0.6409	0.674	0.7054	0.7163	0.7185	0.728	0.7293	0.7334	0.7366	0.7354	0.7375	0.7376	0.7341	0.7348	0.7385	0.7454
0.1233	0.1041	0.086	0.0746	0.0801	0.0869	0.079	0.0762	0.0686	0.0637	0.0649	0.0735	0.0865	0.0846	0.0843	0.0866	0.0872	0.0866	0.0938	0.1015	0.1123	0.116	0.1181	0.1141	0.1206	0.1258	0.1375	0.1645	0.2202	0.2714	0.3285	0.4005	0.4801	0.5441	0.589	0.6313	0.6799	0.6942	0.7086	0.7299	0.7447	0.7502	0.7472	0.7418	0.7441	0.7313	0.7233	0.724	0.7336	0.7429
0.1304	0.1103	0.088	0.0738	0.076	0.0774	0.0682	0.068	0.0666	0.0663	0.0705	0.0837	0.0984	0.0949	0.095	0.0982	0.0981	0.0969	0.1034	0.1111	0.1239	0.1267	0.126	0.12	0.1174	0.1174	0.1238	0.1434	0.1964	0.2454	0.3041	0.376	0.4499	0.511	0.5527	0.5847	0.6222	0.6313	0.6424	0.658	0.6667	0.6703	0.6772	0.6671	0.6673	0.6583	0.6543	0.6582	0.669	0.6812
0.1331	0.1097	0.0871	0.0716	0.0741	0.081	0.0724	0.0697	0.0631	0.0585	0.0588	0.068	0.0823	0.0832	0.0856	0.0906	0.0928	0.0927	0.0988	0.1065	0.1185	0.1215	0.1216	0.1142	0.1122	0.1247	0.1392	0.1674	0.2352	0.3121	0.3885	0.4682	0.5443	0.609	0.6414	0.6615	0.6925	0.7071	0.7149	0.7282	0.7323	0.7374	0.7471	0.7442	0.7514	0.7474	0.7471	0.7487	0.7512	0.7569
0.123	0.1034	0.082	0.0684	0.0704	0.0779	0.0727	0.0713	0.0674	0.0633	0.0625	0.0706	0.0819	0.0821	0.0828	0.0848	0.0882	0.0893	0.097	0.1051	0.1161	0.1185	0.1181	0.1105	0.1118	0.1233	0.1367	0.1629	0.2271	0.3006	0.3743	0.4547	0.5329	0.599	0.6356	0.6584	0.6885	0.7041	0.7113	0.7241	0.7286	0.7321	0.738	0.7323	0.7333	0.7316	0.7295	0.7326	0.7396	0.7491
0.1235	0.1072	0.0878	0.0745	0.0759	0.0798	0.0715	0.0699	0.0658	0.061	0.0593	0.0672	0.0797	0.0804	0.0818	0.0848	0.088	0.0888	0.096	0.104	0.1145	0.1176	0.1187	0.1116	0.1213	0.1275	0.1433	0.1741	0.2307	0.2778	0.334	0.4029	0.4824	0.5447	0.5934	0.6353	0.6761	0.6862	0.6999	0.7181	0.7276	0.7333	0.7337	0.7308	0.7331	0.7288	0.7241	0.7259	0.7331	0.7419
0.1297	0.1134	0.0963	0.0846	0.0857	0.0874	0.0777	0.076	0.0709	0.0676	0.0706	0.08	0.0911	0.0883	0.0868	0.0869	0.0888	0.0893	0.0977	0.1058	0.1168	0.1193	0.119	0.1105	0.1188	0.1221	0.1346	0.163	0.2195	0.2688	0.3236	0.3937	0.4749	0.5384	0.5912	0.6331	0.6696	0.6785	0.6845	0.6968	0.7007	0.7036	0.7086	0.7064	0.7094	0.7126	0.714	0.7183	0.724	0.7298
0.1399	0.1181	0.0989	0.0934	0.1014	0.1064	0.0945	0.0867	0.0733	0.065	0.0664	0.0814	0.0953	0.0915	0.0908	0.092	0.0936	0.0937	0.1015	0.1095	0.1211	0.1236	0.123	0.1158	0.1186	0.1219	0.1315	0.1579	0.2122	0.2579	0.3144	0.382	0.4532	0.5108	0.5499	0.5864	0.6242	0.6371	0.6552	0.6756	0.6867	0.692	0.6871	0.692	0.6997	0.7018	0.7024	0.7034	0.7045	0.6994
0.1293	0.1075	0.0838	0.0688	0.0704	0.0754	0.0673	0.0666	0.0634	0.0609	0.0627	0.0732	0.0858	0.0835	0.0832	0.085	0.0865	0.0865	0.094	0.1019	0.1126	0.1159	0.1172	0.1103	0.1139	0.1294	0.1492	0.1801	0.2462	0.3187	0.3921	0.4684	0.5446	0.6087	0.6444	0.6666	0.6959	0.7118	0.7227	0.7375	0.7435	0.7469	0.7504	0.747	0.7514	0.749	0.7473	0.7486	0.7523	0.7565
0.1226	0.1	0.0758	0.0593	0.0623	0.0694	0.0653	0.0669	0.0668	0.0668	0.0699	0.0798	0.0928	0.0897	0.0891	0.0897	0.0923	0.0931	0.1014	0.1095	0.1194	0.1225	0.1239	0.1183	0.1242	0.1383	0.1553	0.1826	0.2466	0.3194	0.3963	0.4793	0.5614	0.6288	0.6674	0.6896	0.7182	0.7313	0.7396	0.7524	0.7569	0.7599	0.7653	0.7602	0.7649	0.7589	0.7554	0.7557	0.7593	0.7654
0.1292	0.1071	0.0832	0.0685	0.0697	0.0743	0.0665	0.0638	0.0598	0.0566	0.057	0.0686	0.0829	0.0834	0.086	0.0911	0.0934	0.0934	0.0994	0.1071	0.1181	0.1217	0.1237	0.1184	0.1214	0.1347	0.1516	0.1807	0.2458	0.3184	0.3925	0.4713	0.5495	0.6139	0.649	0.6723	0.7058	0.7202	0.7303	0.7455	0.7548	0.7566	0.76	0.751	0.7526	0.7427	0.7391	0.741	0.7486	0.7546
0.1238	0.1042	0.085	0.0726	0.0749	0.0798	0.0712	0.0689	0.0631	0.0595	0.0612	0.0714	0.0848	0.085	0.087	0.0906	0.0939	0.0947	0.1015	0.1095	0.1196	0.1231	0.1252	0.1201	0.1274	0.1391	0.1561	0.185	0.2456	0.3121	0.3803	0.4538	0.5287	0.5873	0.6216	0.6468	0.6805	0.6978	0.711	0.7287	0.7393	0.7416	0.7404	0.7366	0.7399	0.736	0.7338	0.7366	0.7438	0.747
0.1192	0.1014	0.084	0.0728	0.075	0.0802	0.0724	0.0709	0.0656	0.0621	0.0642	0.0734	0.0848	0.0841	0.0843	0.0864	0.0887	0.0891	0.0965	0.1045	0.1147	0.1181	0.1201	0.1136	0.1244	0.1332	0.1516	0.1834	0.2422	0.2945	0.3519	0.4209	0.5006	0.5631	0.6134	0.652	0.6872	0.6967	0.7047	0.7179	0.7224	0.7254	0.7295	0.729	0.7334	0.7379	0.7407	0.7447	0.7486	0.751
0.1184	0.1004	0.0829	0.0718	0.075	0.0794	0.0717	0.0708	0.0665	0.0645	0.069	0.0789	0.0897	0.0855	0.0831	0.0818	0.0837	0.0846	0.0937	0.1019	0.1124	0.1148	0.1147	0.1043	0.117	0.1234	0.143	0.1727	0.2321	0.2875	0.3453	0.4143	0.4967	0.5581	0.6114	0.6463	0.6783	0.6896	0.6953	0.7065	0.7094	0.7101	0.7169	0.7119	0.7161	0.7171	0.7184	0.7217	0.7258	0.7281
0.1331	0.111	0.0902	0.0773	0.0808	0.0868	0.0786	0.0766	0.0706	0.0677	0.0712	0.0819	0.0944	0.0915	0.0908	0.0929	0.093	0.0922	0.0994	0.1071	0.1199	0.1223	0.1209	0.1104	0.1112	0.1155	0.131	0.1597	0.2165	0.2603	0.3169	0.3821	0.4546	0.5146	0.5592	0.5941	0.63	0.6367	0.6526	0.6703	0.6783	0.683	0.6867	0.691	0.7033	0.7047	0.7048	0.7098	0.717	0.7281
0.1323	0.1133	0.0915	0.0768	0.0796	0.0788	0.0683	0.068	0.0661	0.0655	0.0706	0.0831	0.0975	0.0907	0.0879	0.0871	0.0875	0.0873	0.096	0.104	0.1158	0.118	0.1166	0.1081	0.1092	0.114	0.1271	0.1519	0.2051	0.2525	0.3002	0.3685	0.4401	0.4985	0.5445	0.5818	0.6259	0.6327	0.6377	0.6573	0.6665	0.6656	0.6752	0.6671	0.6758	0.658	0.6506	0.6537	0.6663	0.6803
0.1116	0.0934	0.0733	0.0603	0.0629	0.0705	0.0659	0.0649	0.0613	0.0572	0.0554	0.0633	0.076	0.0781	0.0808	0.0847	0.0892	0.0908	0.0977	0.1058	0.1168	0.1193	0.1188	0.1091	0.1118	0.127	0.1466	0.1792	0.247	0.3173	0.3942	0.4721	0.5489	0.6132	0.6463	0.6687	0.6996	0.7129	0.7286	0.7464	0.7569	0.7585	0.7626	0.7536	0.7555	0.7493	0.7478	0.7523	0.762	0.7709
0.1304	0.1081	0.0841	0.0692	0.0702	0.0744	0.0655	0.0642	0.0606	0.0581	0.0595	0.0715	0.0854	0.085	0.087	0.0906	0.0939	0.0947	0.1015	0.1095	0.1201	0.1232	0.1244	0.1175	0.1205	0.1372	0.1581	0.1892	0.2539	0.3255	0.3938	0.4652	0.5366	0.5995	0.6336	0.6574	0.6938	0.7104	0.7203	0.7366	0.7477	0.7491	0.7478	0.7447	0.7499	0.7434	0.7402	0.7439	0.7539	0.7593
0.1239	0.1043	0.085	0.0726	0.0744	0.0795	0.0719	0.0711	0.067	0.065	0.069	0.0791	0.0901	0.0874	0.0863	0.0863	0.0891	0.0902	0.0988	0.107	0.117	0.1197	0.1206	0.1126	0.1219	0.1344	0.1547	0.1843	0.2461	0.3136	0.3796	0.4531	0.5325	0.5962	0.6398	0.6676	0.7007	0.7158	0.7223	0.7354	0.7409	0.742	0.7451	0.7473	0.7575	0.7602	0.7645	0.768	0.7698	0.7664
0.1185	0.1006	0.081	0.0686	0.0733	0.0788	0.0722	0.0724	0.0692	0.0667	0.0674	0.0774	0.0921	0.0914	0.0931	0.0965	0.0995	0.1001	0.107	0.115	0.1267	0.1292	0.1284	0.1171	0.1233	0.1284	0.1526	0.1878	0.2534	0.318	0.3814	0.4504	0.5267	0.5835	0.6323	0.6628	0.6954	0.7084	0.7157	0.7288	0.7344	0.7353	0.7369	0.7403	0.7512	0.7539	0.757	0.7604	0.7633	0.7609
0.1317	0.1131	0.0945	0.0822	0.0849	0.0851	0.0755	0.0761	0.0761	0.077	0.0847	0.0972	0.1091	0.1013	0.0979	0.0984	0.0988	0.0975	0.1057	0.1135	0.1268	0.129	0.127	0.1099	0.1081	0.1114	0.1274	0.1595	0.2236	0.2765	0.3387	0.4042	0.4799	0.5415	0.5863	0.6218	0.6577	0.6691	0.686	0.705	0.7129	0.7189	0.7216	0.7238	0.731	0.735	0.7361	0.7398	0.7442	0.7519
0.1386	0.1232	0.1059	0.0929	0.0931	0.0885	0.0752	0.0736	0.0719	0.0701	0.0752	0.0867	0.0994	0.0932	0.0909	0.092	0.0939	0.0934	0.1015	0.1095	0.1221	0.1239	0.1215	0.1103	0.1137	0.1135	0.1246	0.1505	0.2058	0.2515	0.308	0.3746	0.4484	0.5041	0.5455	0.5805	0.6179	0.6325	0.6525	0.6742	0.6849	0.6901	0.695	0.6914	0.6978	0.6959	0.6968	0.6996	0.7033	0.7066
0.1199	0.1041	0.0884	0.0782	0.0828	0.0841	0.0747	0.073	0.0686	0.067	0.0724	0.0837	0.0967	0.0912	0.0887	0.0884	0.0888	0.0885	0.097	0.1049	0.117	0.1196	0.1191	0.1081	0.107	0.1062	0.1141	0.1363	0.1892	0.2396	0.2888	0.357	0.4299	0.4866	0.5357	0.5716	0.6027	0.6149	0.6176	0.6333	0.634	0.6303	0.6462	0.6392	0.6452	0.65	0.6564	0.6639	0.6702	0.6747
0.1284	0.1106	0.092	0.0789	0.0791	0.0815	0.0716	0.069	0.0642	0.0605	0.0618	0.0716	0.0845	0.0853	0.0874	0.0916	0.0942	0.0944	0.1009	0.1087	0.1205	0.1233	0.1231	0.1128	0.1163	0.1283	0.1481	0.1817	0.2497	0.3223	0.3885	0.4594	0.5358	0.5981	0.6376	0.6663	0.7027	0.7202	0.7271	0.7417	0.749	0.7521	0.7566	0.7511	0.7533	0.7498	0.7493	0.7524	0.7586	0.7644
0.1231	0.107	0.0878	0.0748	0.0765	0.0781	0.0696	0.0693	0.0676	0.0658	0.0667	0.0778	0.0928	0.0934	0.0964	0.1015	0.1046	0.105	0.1111	0.1189	0.1312	0.1337	0.1327	0.1209	0.1239	0.13	0.1528	0.1915	0.2613	0.33	0.3936	0.4616	0.5353	0.592	0.6377	0.67	0.7043	0.7172	0.7218	0.7338	0.7391	0.7412	0.7465	0.741	0.7428	0.7407	0.7396	0.7442	0.7533	0.7628
0.1191	0.1015	0.0842	0.0727	0.0781	0.08	0.0699	0.0667	0.0607	0.0573	0.0604	0.0715	0.087	0.0841	0.0843	0.0855	0.0893	0.0907	0.0988	0.107	0.117	0.1198	0.1206	0.1125	0.12	0.1348	0.1541	0.1909	0.2541	0.3154	0.3762	0.4467	0.5242	0.5919	0.641	0.6791	0.7095	0.7203	0.7232	0.7327	0.7335	0.7357	0.744	0.7397	0.7418	0.7454	0.7477	0.7511	0.7543	0.7594
0.1302	0.1146	0.0982	0.0874	0.0879	0.087	0.0761	0.0754	0.0727	0.0705	0.0752	0.0859	0.0957	0.09	0.0869	0.0873	0.0888	0.0882	0.0966	0.1045	0.1163	0.119	0.1191	0.1061	0.1089	0.112	0.1261	0.1578	0.2157	0.2617	0.3182	0.3803	0.4525	0.5098	0.5522	0.592	0.6295	0.646	0.6688	0.6926	0.7034	0.7086	0.7142	0.7115	0.7186	0.722	0.7267	0.7307	0.7329	0.7354
0.1261	0.1092	0.0918	0.0797	0.0821	0.0846	0.075	0.0731	0.0673	0.0635	0.0656	0.075	0.0877	0.0857	0.0855	0.088	0.0885	0.0877	0.0948	0.1025	0.1143	0.1174	0.1178	0.1111	0.1156	0.1169	0.1288	0.1578	0.2064	0.2406	0.2779	0.3373	0.4052	0.4563	0.5031	0.5504	0.5941	0.6095	0.6256	0.6531	0.6653	0.6637	0.6759	0.6639	0.6681	0.6642	0.6691	0.6765	0.6856	0.6898
0.1259	0.1057	0.0828	0.0676	0.0667	0.0712	0.0649	0.0643	0.063	0.0612	0.0621	0.0722	0.0843	0.085	0.087	0.0906	0.0939	0.0947	0.1016	0.1096	0.1207	0.1235	0.1237	0.1153	0.1162	0.1325	0.1536	0.1837	0.2482	0.3161	0.3882	0.4626	0.5358	0.6011	0.6358	0.6577	0.6913	0.7041	0.7177	0.7348	0.7448	0.7462	0.7545	0.748	0.7565	0.7492	0.7508	0.7556	0.7629	0.7681
0.1348	0.1143	0.0899	0.0709	0.0708	0.074	0.0655	0.0657	0.065	0.0624	0.062	0.0703	0.085	0.0853	0.0874	0.0907	0.0948	0.0961	0.1032	0.1112	0.1233	0.1251	0.1229	0.1088	0.1121	0.1246	0.1449	0.1831	0.2542	0.3268	0.394	0.46	0.5293	0.5836	0.614	0.6394	0.6727	0.6917	0.7045	0.7221	0.7305	0.7364	0.7388	0.7346	0.7336	0.7339	0.733	0.7362	0.7426	0.75
0.135	0.1109	0.0842	0.0651	0.066	0.0708	0.0634	0.0647	0.0648	0.0645	0.0677	0.0778	0.0912	0.0874	0.0863	0.0872	0.0885	0.0886	0.0965	0.1045	0.1152	0.1183	0.1192	0.1115	0.1148	0.1314	0.15	0.1881	0.2562	0.3271	0.393	0.4608	0.5289	0.5875	0.6182	0.6476	0.6823	0.701	0.7124	0.7294	0.7385	0.7423	0.7433	0.7393	0.7408	0.7392	0.7377	0.7411	0.7486	0.7546
0.128	0.1058	0.0821	0.0669	0.0705	0.0756	0.0683	0.0659	0.0619	0.0587	0.0593	0.0702	0.0859	0.085	0.087	0.0906	0.0939	0.0947	0.1015	0.1095	0.1202	0.1233	0.1242	0.1163	0.1198	0.1362	0.1568	0.1939	0.2585	0.3228	0.3829	0.449	0.5196	0.5838	0.6257	0.6599	0.6929	0.7078	0.714	0.7269	0.7322	0.734	0.7393	0.7324	0.7319	0.7325	0.7331	0.7378	0.7456	0.7529
0.1245	0.1053	0.0863	0.0744	0.0749	0.0789	0.0715	0.0718	0.0695	0.0694	0.0753	0.0868	0.0968	0.0935	0.092	0.092	0.0938	0.0943	0.1027	0.1108	0.1228	0.1246	0.1224	0.1094	0.1144	0.1215	0.1401	0.1739	0.2351	0.282	0.3434	0.4095	0.483	0.5408	0.581	0.6153	0.6502	0.6619	0.6859	0.7089	0.7208	0.7267	0.7251	0.7259	0.7323	0.7333	0.7332	0.7351	0.7381	0.7408
0.1278	0.1074	0.0883	0.0767	0.081	0.0873	0.0786	0.0753	0.0674	0.0626	0.0646	0.0741	0.086	0.0832	0.082	0.0823	0.0842	0.0848	0.0931	0.1011	0.1122	0.1147	0.1143	0.1056	0.1131	0.118	0.134	0.163	0.2159	0.2553	0.3105	0.3733	0.4433	0.4967	0.5337	0.5703	0.6162	0.6258	0.6511	0.6774	0.6963	0.7006	0.6979	0.7014	0.7173	0.7086	0.7098	0.7127	0.7173	0.7105
0.1322	0.1106	0.0905	0.0784	0.0821	0.0881	0.0802	0.0797	0.0759	0.0736	0.0781	0.0881	0.098	0.0918	0.0882	0.0889	0.0886	0.0868	0.0948	0.1025	0.1147	0.1175	0.1172	0.1102	0.1117	0.1131	0.1244	0.1489	0.1984	0.2376	0.2819	0.3472	0.4172	0.4713	0.5141	0.5555	0.6041	0.617	0.6336	0.6623	0.6789	0.6798	0.6812	0.6749	0.6808	0.6671	0.6639	0.6658	0.6732	0.6719
0.1355	0.115	0.0898	0.0692	0.0673	0.0682	0.059	0.0599	0.0614	0.0605	0.0618	0.0706	0.0848	0.0833	0.0841	0.0862	0.0895	0.0905	0.0981	0.1062	0.1168	0.1195	0.12	0.1117	0.1159	0.1316	0.1516	0.1842	0.2502	0.3225	0.3936	0.4641	0.533	0.5893	0.6184	0.6371	0.6635	0.6813	0.6942	0.7098	0.7137	0.7204	0.7254	0.7267	0.7303	0.7376	0.7407	0.7433	0.7443	0.7473
0.1301	0.1038	0.0764	0.0584	0.06	0.0695	0.0645	0.0636	0.0603	0.0572	0.0567	0.0658	0.0791	0.0798	0.0818	0.085	0.0892	0.0905	0.0977	0.1058	0.1164	0.1191	0.1195	0.1122	0.1126	0.1314	0.1513	0.1849	0.2504	0.32	0.3891	0.4592	0.5255	0.5875	0.617	0.6403	0.6719	0.6894	0.7033	0.7208	0.73	0.7331	0.7354	0.7319	0.7358	0.7347	0.7357	0.7391	0.7443	0.7454
0.1241	0.0996	0.0741	0.0573	0.0606	0.0701	0.066	0.066	0.0632	0.0607	0.0601	0.0695	0.0846	0.0863	0.0899	0.0955	0.0991	0.0997	0.1057	0.1135	0.1254	0.1281	0.1277	0.1177	0.1171	0.1338	0.1547	0.1925	0.2608	0.3303	0.393	0.4566	0.5215	0.581	0.6152	0.6423	0.6725	0.6886	0.696	0.709	0.7143	0.715	0.7221	0.7169	0.7197	0.7232	0.727	0.7341	0.7429	0.7493
0.1249	0.1049	0.0853	0.0729	0.0734	0.0781	0.0702	0.0696	0.066	0.0645	0.0681	0.0794	0.0914	0.0913	0.0928	0.0957	0.0994	0.1006	0.1079	0.116	0.128	0.1298	0.1277	0.1152	0.1179	0.1272	0.1447	0.1787	0.2423	0.3005	0.3654	0.4359	0.5118	0.5745	0.6179	0.6493	0.6765	0.6864	0.6973	0.7106	0.7136	0.7181	0.7217	0.7238	0.7295	0.7354	0.7371	0.7392	0.7403	0.7428
0.1255	0.1044	0.0863	0.0815	0.0902	0.0999	0.0924	0.0852	0.0715	0.0621	0.0604	0.0726	0.0859	0.0862	0.0879	0.0914	0.0945	0.0951	0.102	0.11	0.1217	0.1241	0.1235	0.1147	0.1182	0.124	0.1369	0.1671	0.2263	0.2763	0.3353	0.4056	0.4826	0.5461	0.5921	0.6309	0.6652	0.6778	0.6922	0.7095	0.7152	0.7218	0.7215	0.7242	0.7282	0.7339	0.7347	0.7347	0.7333	0.7312
0.1421	0.1166	0.0934	0.0806	0.0835	0.0917	0.0824	0.0779	0.0682	0.0625	0.0635	0.0745	0.0872	0.0871	0.0885	0.0925	0.0939	0.0934	0.0998	0.1075	0.1204	0.1232	0.1228	0.1108	0.1072	0.1075	0.1164	0.1435	0.2008	0.2472	0.3064	0.3748	0.451	0.5153	0.5625	0.6023	0.639	0.6478	0.6624	0.6797	0.6872	0.6934	0.6931	0.695	0.6988	0.7018	0.7019	0.7035	0.7059	0.7068
0.1355	0.1117	0.0854	0.0662	0.0681	0.0741	0.0658	0.0647	0.0614	0.0574	0.0556	0.0642	0.0805	0.0817	0.085	0.0903	0.0938	0.0944	0.1005	0.1084	0.1201	0.1228	0.1226	0.1132	0.1116	0.1287	0.1496	0.1826	0.2505	0.323	0.3932	0.4636	0.5322	0.5946	0.6264	0.6475	0.6783	0.6948	0.7063	0.7219	0.7285	0.7317	0.7372	0.7378	0.7483	0.748	0.7513	0.7534	0.7537	0.7505
0.1203	0.0943	0.0686	0.0532	0.0577	0.068	0.0654	0.0674	0.0664	0.0671	0.072	0.0831	0.0949	0.0901	0.0879	0.0877	0.0884	0.0883	0.0966	0.1046	0.1148	0.1182	0.1201	0.1153	0.1165	0.1357	0.1548	0.1882	0.2525	0.3215	0.3893	0.4603	0.528	0.5917	0.6247	0.6498	0.6796	0.6937	0.7022	0.7155	0.7206	0.7231	0.7283	0.7271	0.7333	0.7346	0.7355	0.74	0.7465	0.7527
0.1282	0.1105	0.092	0.0791	0.0799	0.0815	0.071	0.068	0.0629	0.0592	0.0609	0.0713	0.085	0.085	0.087	0.0906	0.0939	0.0947	0.1016	0.1096	0.1207	0.1235	0.1236	0.1147	0.1155	0.1329	0.1548	0.1892	0.2546	0.321	0.3868	0.4556	0.5257	0.5907	0.6288	0.6559	0.6874	0.7014	0.7111	0.7254	0.7322	0.7356	0.737	0.7334	0.7346	0.7332	0.7317	0.7339	0.7393	0.742
0.1204	0.1006	0.0841	0.0811	0.0904	0.0975	0.0894	0.0825	0.0698	0.0624	0.0637	0.0783	0.0918	0.0896	0.0899	0.0908	0.0952	0.0972	0.1055	0.1138	0.1257	0.1269	0.1236	0.1084	0.1131	0.1234	0.1422	0.1797	0.2467	0.3088	0.3725	0.4413	0.5174	0.5795	0.623	0.657	0.6872	0.6994	0.7088	0.7224	0.7259	0.7314	0.7375	0.7316	0.7307	0.7303	0.7281	0.7293	0.7332	0.7407
0.1281	0.1068	0.086	0.0726	0.075	0.0767	0.0667	0.0651	0.0616	0.0613	0.067	0.0809	0.0962	0.0934	0.0945	0.0971	0.1003	0.1013	0.1087	0.1167	0.1298	0.131	0.1272	0.1125	0.1119	0.119	0.136	0.168	0.2316	0.2851	0.3451	0.4105	0.4817	0.5422	0.5839	0.6159	0.6468	0.6611	0.6777	0.6957	0.7013	0.708	0.709	0.7111	0.7154	0.7214	0.7219	0.7226	0.7222	0.7231
0.138	0.1186	0.0996	0.0905	0.0952	0.0989	0.0885	0.0847	0.0757	0.0691	0.0705	0.082	0.094	0.0901	0.0881	0.0881	0.0888	0.0887	0.0969	0.1049	0.1168	0.1191	0.1179	0.1093	0.1099	0.1164	0.1308	0.1577	0.2114	0.2547	0.3091	0.3711	0.436	0.4923	0.53	0.5621	0.5957	0.6115	0.6341	0.6565	0.6649	0.673	0.6759	0.681	0.692	0.6976	0.6987	0.7009	0.7019	0.707
0.1215	0.1029	0.0807	0.0636	0.0647	0.0675	0.061	0.0612	0.0616	0.0604	0.0617	0.0706	0.0847	0.0832	0.0838	0.0858	0.089	0.0901	0.0977	0.1058	0.1164	0.1191	0.1196	0.1108	0.1162	0.132	0.1543	0.1846	0.2505	0.3234	0.3981	0.4725	0.5464	0.6059	0.6373	0.6542	0.6835	0.7	0.7147	0.7319	0.7393	0.7451	0.7506	0.7456	0.7473	0.745	0.7446	0.7463	0.7497	0.7537
0.1202	0.1025	0.0826	0.0694	0.0742	0.0778	0.0709	0.0692	0.066	0.0633	0.0649	0.0748	0.0889	0.0855	0.0847	0.0847	0.0879	0.0893	0.0978	0.106	0.1159	0.1187	0.1195	0.1105	0.1174	0.1343	0.1649	0.2052	0.2743	0.346	0.4123	0.477	0.5422	0.5968	0.6331	0.6573	0.6914	0.707	0.7176	0.7334	0.7412	0.7453	0.7523	0.7473	0.7534	0.7466	0.746	0.7478	0.7515	0.7548
0.1292	0.107	0.0824	0.0653	0.0668	0.0715	0.0659	0.0667	0.0672	0.0674	0.0724	0.0819	0.0924	0.0852	0.0804	0.0771	0.077	0.077	0.0867	0.0949	0.1044	0.1077	0.1098	0.1031	0.1104	0.1307	0.1551	0.1911	0.2566	0.326	0.3933	0.4629	0.5343	0.5971	0.6336	0.6599	0.6927	0.7066	0.7155	0.7297	0.737	0.7399	0.7404	0.7401	0.7463	0.7434	0.7413	0.7434	0.7491	0.7538
0.1341	0.1133	0.089	0.0712	0.0694	0.0713	0.0635	0.0657	0.068	0.0692	0.0748	0.085	0.0948	0.0885	0.0843	0.0809	0.0826	0.0837	0.0938	0.1021	0.1124	0.1145	0.1139	0.1035	0.1081	0.1273	0.1491	0.1866	0.2561	0.3292	0.4008	0.4713	0.5404	0.6003	0.6304	0.6534	0.6814	0.6992	0.7126	0.7289	0.7353	0.7371	0.7436	0.7416	0.7502	0.7531	0.7577	0.762	0.7647	0.7646
0.1335	0.1131	0.0921	0.0773	0.0774	0.0791	0.0698	0.0692	0.0673	0.0671	0.0728	0.0845	0.0967	0.0931	0.092	0.0921	0.0948	0.0958	0.1044	0.1125	0.1235	0.1257	0.1248	0.1136	0.119	0.133	0.1533	0.1889	0.2563	0.3257	0.3935	0.4627	0.5346	0.5926	0.6276	0.6527	0.6813	0.6965	0.7065	0.7206	0.7248	0.7294	0.7357	0.7327	0.7358	0.7371	0.7378	0.74	0.7429	0.7464
0.1292	0.1111	0.0894	0.0736	0.0749	0.074	0.0644	0.066	0.0685	0.069	0.0728	0.0845	0.0989	0.0943	0.0939	0.0965	0.1003	0.1008	0.1084	0.1165	0.1292	0.131	0.1288	0.1104	0.1079	0.1198	0.1413	0.1773	0.2482	0.3203	0.3912	0.4543	0.5197	0.5738	0.6032	0.6217	0.6452	0.6653	0.6824	0.7001	0.7051	0.7102	0.7169	0.7142	0.7177	0.7242	0.728	0.7307	0.731	0.7315
0.1268	0.1072	0.0893	0.0824	0.092	0.097	0.086	0.079	0.0664	0.0576	0.0565	0.0694	0.0865	0.0854	0.0874	0.0917	0.0943	0.0945	0.101	0.1088	0.1213	0.1236	0.1221	0.113	0.1134	0.1163	0.1277	0.1539	0.2092	0.2545	0.3134	0.3789	0.4467	0.5004	0.5356	0.5654	0.5975	0.6112	0.6338	0.6556	0.6649	0.6703	0.6753	0.6765	0.6864	0.6907	0.696	0.6992	0.6991	0.6944
0.1203	0.1012	0.0841	0.0757	0.0823	0.0871	0.0772	0.0724	0.0627	0.0576	0.06	0.072	0.0865	0.0843	0.0848	0.0875	0.0891	0.089	0.0961	0.104	0.116	0.119	0.1193	0.1086	0.1081	0.1091	0.1198	0.1453	0.1985	0.2456	0.2917	0.3572	0.4303	0.4888	0.5424	0.5823	0.6148	0.6219	0.6211	0.6344	0.631	0.632	0.6487	0.6495	0.6602	0.6651	0.669	0.6726	0.6736	0.6781
0.125	0.1057	0.0844	0.071	0.0735	0.0788	0.0715	0.0712	0.0678	0.0651	0.066	0.0759	0.0885	0.0874	0.0878	0.0891	0.0931	0.0948	0.1029	0.1111	0.1209	0.1237	0.1247	0.1164	0.1245	0.1384	0.1667	0.204	0.2703	0.3405	0.4061	0.4715	0.5374	0.5897	0.6265	0.6492	0.6808	0.6967	0.7065	0.7214	0.7294	0.7317	0.7374	0.7277	0.7281	0.721	0.7181	0.7214	0.7302	0.7398
0.1298	0.1078	0.0834	0.0667	0.0662	0.0721	0.0657	0.0673	0.0669	0.0661	0.0687	0.0781	0.0887	0.0865	0.0855	0.0855	0.0885	0.0898	0.0983	0.1065	0.117	0.1194	0.1193	0.1102	0.1135	0.132	0.1533	0.1867	0.2556	0.3322	0.4069	0.48	0.5498	0.6096	0.6372	0.6552	0.6841	0.7034	0.7174	0.7346	0.7425	0.7454	0.7498	0.7464	0.7517	0.7519	0.7533	0.7571	0.7622	0.7654
0.1273	0.1076	0.0905	0.0866	0.0939	0.1001	0.0907	0.0856	0.0744	0.068	0.0701	0.0849	0.0975	0.0953	0.0955	0.0976	0.0996	0.0999	0.1073	0.1152	0.1276	0.1296	0.1276	0.1177	0.1171	0.1223	0.133	0.161	0.2219	0.2776	0.3413	0.4094	0.4769	0.5306	0.5626	0.5882	0.6163	0.6286	0.6441	0.6604	0.6659	0.6685	0.675	0.6784	0.6928	0.6973	0.7009	0.7056	0.7088	0.7112
0.1166	0.1	0.0852	0.0792	0.0856	0.0867	0.0771	0.072	0.0643	0.062	0.067	0.0828	0.0987	0.0964	0.0982	0.1032	0.104	0.103	0.1089	0.1165	0.1293	0.1322	0.1317	0.1232	0.1217	0.1277	0.1382	0.1671	0.233	0.3043	0.3789	0.4514	0.5189	0.5667	0.5868	0.6018	0.6255	0.645	0.6638	0.6825	0.6892	0.6923	0.7012	0.7005	0.7125	0.7159	0.7209	0.7255	0.7276	0.7281
0.1244	0.1047	0.0852	0.0713	0.0754	0.0808	0.0727	0.0711	0.066	0.0626	0.0636	0.0729	0.0885	0.089	0.0917	0.0949	0.1008	0.1032	0.1107	0.1189	0.1303	0.1318	0.1296	0.1175	0.1183	0.1341	0.1528	0.1862	0.2566	0.3337	0.4105	0.4825	0.5484	0.6026	0.6246	0.6375	0.6591	0.6792	0.6957	0.7127	0.7173	0.7215	0.7276	0.7284	0.7363	0.7438	0.7474	0.7514	0.7538	0.7579
0.1205	0.1022	0.0811	0.066	0.0674	0.0719	0.0656	0.0674	0.0672	0.0663	0.0675	0.077	0.0907	0.0908	0.0928	0.0966	0.0998	0.1005	0.1072	0.1152	0.1269	0.1294	0.1287	0.1184	0.1193	0.134	0.1535	0.187	0.2565	0.3311	0.4054	0.4777	0.5478	0.6053	0.6347	0.6517	0.6739	0.6915	0.7043	0.7187	0.7216	0.7258	0.7315	0.7311	0.7357	0.7427	0.7448	0.7481	0.7506	0.7556
0.1065	0.0952	0.081	0.0718	0.0775	0.0786	0.0704	0.0696	0.0664	0.0637	0.0643	0.0745	0.0902	0.0891	0.0908	0.0926	0.0983	0.1007	0.1088	0.1171	0.1273	0.1294	0.129	0.1191	0.1251	0.1386	0.1638	0.2044	0.2731	0.3405	0.4076	0.4778	0.5491	0.6089	0.6539	0.6834	0.7091	0.7173	0.7209	0.7293	0.7299	0.7312	0.7411	0.7338	0.7347	0.735	0.7375	0.7403	0.7429	0.746
0.1298	0.1083	0.0842	0.0671	0.0683	0.0731	0.0653	0.0651	0.063	0.0603	0.0604	0.0697	0.084	0.084	0.0858	0.0888	0.093	0.0944	0.1017	0.1098	0.1202	0.123	0.1236	0.1149	0.1206	0.1373	0.1615	0.1912	0.2557	0.3293	0.3988	0.4681	0.5379	0.5958	0.6285	0.6443	0.6716	0.6919	0.7037	0.7193	0.7279	0.7265	0.7285	0.7223	0.7258	0.7266	0.7299	0.7353	0.7424	0.7404
0.1388	0.1133	0.0864	0.0694	0.0698	0.0777	0.0695	0.0675	0.0619	0.057	0.0551	0.0647	0.0784	0.0808	0.0842	0.0888	0.0939	0.0956	0.1023	0.1104	0.1209	0.1237	0.1243	0.1161	0.1196	0.1374	0.1595	0.1922	0.2579	0.3294	0.3982	0.4685	0.5386	0.6006	0.6351	0.6571	0.685	0.7037	0.7146	0.7296	0.7348	0.7388	0.7409	0.739	0.7412	0.7445	0.7443	0.7468	0.7508	0.754
0.1298	0.1085	0.0852	0.0707	0.0721	0.0771	0.0687	0.0675	0.0636	0.0604	0.0608	0.0715	0.0851	0.0852	0.0871	0.0903	0.0943	0.0956	0.1028	0.1109	0.1219	0.1244	0.1241	0.1152	0.1156	0.1329	0.152	0.1841	0.2532	0.3298	0.4062	0.4813	0.5515	0.6126	0.6418	0.6577	0.678	0.6966	0.7086	0.7223	0.7246	0.7284	0.7327	0.7306	0.7307	0.7403	0.7411	0.746	0.7525	0.7639
0.1214	0.1034	0.0823	0.0676	0.0687	0.0707	0.0624	0.0628	0.062	0.061	0.0625	0.0738	0.0888	0.089	0.0917	0.0962	0.0999	0.1008	0.1073	0.1152	0.1278	0.1297	0.1274	0.1143	0.1122	0.1267	0.1459	0.1815	0.2539	0.3301	0.4028	0.4736	0.5431	0.6025	0.633	0.6529	0.6784	0.6947	0.7044	0.7176	0.7212	0.7234	0.7305	0.7296	0.7372	0.7415	0.7443	0.7491	0.7541	0.7588
0.1181	0.0999	0.0821	0.0702	0.075	0.0786	0.0709	0.0679	0.0627	0.0598	0.062	0.073	0.0892	0.089	0.0917	0.0966	0.0996	0.1	0.1061	0.114	0.1252	0.1284	0.1294	0.1229	0.1242	0.1377	0.1542	0.1847	0.2495	0.3212	0.3915	0.4631	0.5319	0.5891	0.6192	0.6386	0.664	0.6797	0.6888	0.7015	0.7049	0.7077	0.7157	0.7122	0.7174	0.7188	0.7199	0.7238	0.7288	0.7331
0.1235	0.105	0.0882	0.0793	0.0846	0.0901	0.0811	0.0773	0.0687	0.0638	0.0652	0.0764	0.0904	0.0903	0.0922	0.0954	0.0994	0.1007	0.1078	0.1159	0.1282	0.1298	0.1272	0.1143	0.1155	0.1251	0.1424	0.1741	0.2395	0.3072	0.375	0.4411	0.5069	0.5578	0.5835	0.6031	0.6332	0.6542	0.6737	0.6946	0.7054	0.71	0.7133	0.7067	0.7095	0.7053	0.7026	0.7053	0.7124	0.7189
0.0996	0.0902	0.0782	0.0709	0.077	0.0787	0.0732	0.073	0.0713	0.0698	0.0725	0.0822	0.0949	0.091	0.0895	0.0888	0.0917	0.093	0.1019	0.1101	0.1204	0.1228	0.1228	0.113	0.1196	0.1333	0.1594	0.2023	0.2713	0.3373	0.4033	0.4691	0.5356	0.5892	0.6283	0.6563	0.6819	0.6925	0.7013	0.7131	0.7165	0.7185	0.7231	0.7203	0.723	0.7266	0.7279	0.7319	0.7374	0.7451
0.1166	0.1012	0.0834	0.0708	0.0772	0.0807	0.074	0.0748	0.073	0.0713	0.0735	0.0823	0.0965	0.0917	0.0897	0.0885	0.0912	0.0924	0.1015	0.1097	0.12	0.1224	0.1223	0.1118	0.1171	0.1349	0.165	0.2073	0.2807	0.3578	0.4266	0.4935	0.5604	0.6174	0.6589	0.6804	0.7004	0.7118	0.7115	0.7165	0.7121	0.7167	0.7271	0.7195	0.7156	0.7163	0.7108	0.7116	0.7169	0.7335
0.0904	0.0851	0.0767	0.073	0.078	0.0782	0.071	0.071	0.0681	0.0659	0.0675	0.0777	0.0894	0.088	0.088	0.0893	0.0923	0.0934	0.1014	0.1095	0.1209	0.123	0.1216	0.109	0.1124	0.1282	0.151	0.1879	0.2577	0.3296	0.3984	0.4659	0.5355	0.5934	0.6283	0.6496	0.675	0.6856	0.6908	0.7003	0.7026	0.704	0.709	0.7104	0.7217	0.7193	0.7173	0.7189	0.7227	0.7276
0.1257	0.1059	0.0833	0.0678	0.0689	0.0724	0.0635	0.0623	0.0592	0.0559	0.055	0.0654	0.0812	0.0835	0.0879	0.0946	0.0982	0.0986	0.104	0.1118	0.1241	0.1268	0.1261	0.1158	0.1144	0.1287	0.1486	0.1819	0.2504	0.3231	0.3908	0.4616	0.5343	0.5991	0.6377	0.663	0.6947	0.7084	0.7128	0.7241	0.7276	0.7314	0.7384	0.7354	0.7395	0.7374	0.7357	0.7386	0.7449	0.7543
0.1332	0.1095	0.0844	0.0682	0.0704	0.0784	0.0713	0.0675	0.061	0.0548	0.0516	0.06	0.0743	0.0766	0.0799	0.0842	0.0892	0.0909	0.0976	0.1057	0.1168	0.1192	0.1188	0.1088	0.1103	0.1286	0.1504	0.1848	0.2546	0.3315	0.4034	0.4743	0.5434	0.6043	0.6364	0.6549	0.6793	0.6961	0.7037	0.7154	0.7183	0.72	0.7254	0.7232	0.7256	0.7332	0.7349	0.7423	0.7525	0.7648
0.1247	0.1054	0.0839	0.0697	0.0729	0.0774	0.0682	0.0654	0.0595	0.054	0.0522	0.061	0.0756	0.0758	0.0776	0.0799	0.0853	0.0876	0.0954	0.1037	0.1137	0.1161	0.1163	0.1071	0.1119	0.1325	0.157	0.1909	0.2589	0.3349	0.4066	0.4772	0.5461	0.607	0.6397	0.6567	0.6811	0.6961	0.7027	0.7136	0.7134	0.7185	0.7317	0.7298	0.7369	0.7393	0.7394	0.7431	0.7476	0.7606
0.1136	0.0983	0.0828	0.0729	0.0761	0.0795	0.0705	0.0676	0.0613	0.0569	0.0574	0.0673	0.0814	0.0829	0.086	0.0898	0.0953	0.0973	0.1044	0.1125	0.123	0.1255	0.1256	0.1163	0.1219	0.1382	0.1589	0.1946	0.2622	0.3359	0.4048	0.4715	0.537	0.5893	0.6163	0.6352	0.6611	0.6781	0.6881	0.7018	0.7063	0.7092	0.7172	0.7125	0.7159	0.7177	0.7186	0.7239	0.7317	0.7404
0.1171	0.1003	0.0851	0.0778	0.0841	0.0895	0.0818	0.0765	0.0673	0.0618	0.063	0.0738	0.0874	0.0868	0.0881	0.0906	0.0942	0.0954	0.1028	0.1109	0.1224	0.1245	0.1234	0.1117	0.1159	0.1285	0.1487	0.182	0.2495	0.3219	0.3935	0.4605	0.5261	0.5747	0.5971	0.6121	0.6402	0.66	0.6783	0.698	0.709	0.7122	0.7136	0.708	0.7108	0.7076	0.7049	0.7094	0.7195	0.7296
0.1307	0.1099	0.0934	0.0922	0.103	0.1107	0.0999	0.0912	0.0746	0.0648	0.0649	0.0804	0.0948	0.0929	0.0937	0.0964	0.099	0.0995	0.1067	0.1147	0.1263	0.1288	0.1281	0.1191	0.1232	0.129	0.1423	0.1727	0.2325	0.2858	0.3517	0.4131	0.4708	0.5081	0.5229	0.5399	0.5658	0.5853	0.6177	0.6447	0.658	0.6619	0.6643	0.6681	0.6827	0.6909	0.6982	0.7047	0.7081	0.7078
0.1122	0.0992	0.0851	0.0737	0.0793	0.0801	0.0719	0.0716	0.0692	0.0679	0.0717	0.081	0.0963	0.0926	0.0921	0.0932	0.0954	0.096	0.104	0.112	0.1219	0.1252	0.1273	0.1238	0.1271	0.1418	0.1617	0.1836	0.2365	0.3003	0.3506	0.4234	0.4984	0.5676	0.6305	0.6552	0.6692	0.6684	0.6408	0.6324	0.6179	0.6104	0.6079	0.6128	0.6078	0.6208	0.6204	0.6285	0.6421	0.6583
0.1016	0.0925	0.0797	0.0705	0.0755	0.0757	0.0688	0.0703	0.0702	0.0696	0.0732	0.0822	0.0942	0.0886	0.0853	0.0816	0.0859	0.0886	0.0992	0.1078	0.1172	0.1188	0.118	0.1075	0.1148	0.1359	0.1608	0.1954	0.2619	0.335	0.4042	0.473	0.5412	0.6018	0.6389	0.656	0.6726	0.6838	0.6852	0.6904	0.6863	0.6906	0.6915	0.6955	0.6968	0.7059	0.7037	0.7033	0.7033	0.7083
0.0984	0.0925	0.0829	0.0777	0.0818	0.0788	0.07	0.0706	0.0686	0.0677	0.0719	0.0831	0.0943	0.0888	0.0858	0.0827	0.0863	0.0884	0.0985	0.107	0.1169	0.1187	0.1176	0.1053	0.1124	0.1305	0.1624	0.2061	0.2772	0.3458	0.416	0.4803	0.5432	0.5951	0.6281	0.6489	0.6751	0.6872	0.7023	0.7183	0.7268	0.73	0.7279	0.7245	0.7259	0.7222	0.7169	0.7185	0.7261	0.734
0.1006	0.092	0.0805	0.0735	0.0796	0.0812	0.0732	0.0717	0.067	0.0626	0.0616	0.0705	0.0848	0.0847	0.0862	0.0889	0.0929	0.0943	0.1017	0.1098	0.1197	0.1228	0.1243	0.1167	0.1233	0.1387	0.1687	0.2069	0.2724	0.3377	0.4052	0.4701	0.5339	0.586	0.621	0.6419	0.6691	0.6848	0.7017	0.7195	0.7288	0.7298	0.7323	0.7286	0.7335	0.7357	0.738	0.744	0.7523	0.7581
0.1282	0.1107	0.0894	0.0741	0.074	0.0744	0.0641	0.0624	0.0599	0.0568	0.0572	0.0672	0.0811	0.0804	0.0816	0.0832	0.0884	0.0908	0.0989	0.1073	0.1171	0.1195	0.1198	0.1116	0.1177	0.1346	0.1556	0.1877	0.2508	0.318	0.3854	0.4568	0.5292	0.5925	0.6301	0.6555	0.6862	0.7001	0.7091	0.7228	0.7291	0.7302	0.7377	0.7304	0.7341	0.7314	0.7323	0.7371	0.7446	0.7514
0.1248	0.1057	0.0867	0.0737	0.0768	0.0826	0.0726	0.0675	0.0579	0.05	0.047	0.0543	0.0687	0.0714	0.0747	0.0787	0.0845	0.0868	0.0938	0.102	0.111	0.1144	0.117	0.1126	0.1205	0.1388	0.1603	0.1908	0.2515	0.3191	0.3871	0.4574	0.5263	0.5851	0.6176	0.6382	0.6649	0.6834	0.6966	0.7125	0.7193	0.7202	0.7249	0.7211	0.7248	0.7309	0.735	0.7421	0.7503	0.757
0.1187	0.1016	0.0852	0.076	0.0794	0.0841	0.0755	0.0727	0.0659	0.0619	0.0634	0.0745	0.0879	0.089	0.0917	0.0953	0.1005	0.1024	0.1095	0.1176	0.1282	0.1307	0.1307	0.1211	0.1254	0.1404	0.1697	0.2074	0.2749	0.3458	0.4138	0.4749	0.5314	0.5761	0.6012	0.6152	0.6423	0.6624	0.6814	0.7012	0.7135	0.7144	0.7123	0.7081	0.7119	0.7107	0.7079	0.7144	0.7279	0.7379
0.1346	0.1166	0.0987	0.0877	0.0896	0.0914	0.0807	0.0777	0.0708	0.0669	0.0689	0.0808	0.0949	0.095	0.0974	0.1024	0.1043	0.104	0.11	0.1177	0.1297	0.1328	0.1332	0.1252	0.124	0.1382	0.1574	0.1915	0.2545	0.3158	0.38	0.4424	0.5027	0.5551	0.5828	0.6035	0.6266	0.6429	0.66	0.6769	0.683	0.686	0.6889	0.6901	0.6976	0.7043	0.7056	0.7111	0.7179	0.7247
0.1334	0.1115	0.0915	0.0811	0.0846	0.0904	0.0807	0.0764	0.0675	0.0628	0.0635	0.0754	0.0936	0.0968	0.1023	0.1105	0.1133	0.111	0.111	0.115	0.1238	0.1223	0.1206	0.1128	0.1132	0.1257	0.1442	0.1794	0.241	0.2967	0.3598	0.421	0.4803	0.5293	0.5539	0.5759	0.6063	0.619	0.64	0.6603	0.67	0.6764	0.6791	0.6789	0.6868	0.6837	0.6808	0.6828	0.6881	0.6955
0.1206	0.1033	0.0836	0.0715	0.0744	0.0777	0.0679	0.0646	0.0584	0.053	0.0517	0.0615	0.0756	0.0758	0.0776	0.0799	0.0853	0.0876	0.0954	0.1037	0.1137	0.1161	0.1163	0.1071	0.1124	0.1322	0.1569	0.1903	0.2563	0.3291	0.397	0.4658	0.535	0.5969	0.6323	0.6531	0.6819	0.6981	0.7055	0.7183	0.7219	0.7253	0.7351	0.7301	0.7361	0.7329	0.7314	0.7343	0.74	0.7497
0.1199	0.1028	0.0831	0.0703	0.0732	0.0779	0.0694	0.067	0.0613	0.0556	0.0529	0.0613	0.0757	0.0777	0.0809	0.0843	0.0906	0.0932	0.1005	0.1088	0.1192	0.1214	0.1208	0.1101	0.1146	0.1341	0.158	0.1946	0.2634	0.3392	0.406	0.4704	0.534	0.5894	0.6178	0.6373	0.6675	0.6847	0.6923	0.7056	0.7126	0.7111	0.7221	0.7136	0.7197	0.7182	0.7232	0.7318	0.7426	0.7479
0.1276	0.1098	0.0892	0.0754	0.0781	0.0802	0.0687	0.0642	0.0561	0.0485	0.0442	0.0535	0.0705	0.0736	0.0784	0.0847	0.0899	0.0914	0.0972	0.1052	0.1149	0.1186	0.1214	0.1172	0.1233	0.1392	0.1587	0.1895	0.2509	0.3182	0.3877	0.4572	0.5237	0.5773	0.6033	0.6221	0.6514	0.6688	0.6854	0.704	0.7119	0.7168	0.724	0.722	0.7288	0.7305	0.7324	0.7378	0.7448	0.7558
0.0881	0.0818	0.0748	0.0703	0.0775	0.0779	0.071	0.0685	0.0636	0.0605	0.0621	0.0719	0.0873	0.0875	0.0901	0.0937	0.0983	0.0999	0.1069	0.115	0.1254	0.1282	0.1289	0.1202	0.125	0.1403	0.1697	0.2078	0.2751	0.3426	0.4127	0.4785	0.5415	0.5927	0.6246	0.6428	0.669	0.6847	0.7026	0.7207	0.7292	0.7322	0.733	0.7353	0.7446	0.7482	0.7502	0.7539	0.7577	0.7603
0.084	0.0793	0.0708	0.0643	0.0704	0.071	0.0675	0.0702	0.072	0.0728	0.0759	0.0847	0.0976	0.0947	0.0941	0.0944	0.0977	0.099	0.1075	0.1157	0.1269	0.1288	0.1273	0.114	0.1178	0.1336	0.1645	0.207	0.2801	0.3512	0.4256	0.4904	0.5517	0.5992	0.6258	0.6407	0.6641	0.6801	0.7017	0.7214	0.7313	0.7338	0.7353	0.7325	0.7398	0.7381	0.737	0.74	0.7456	0.7514
0.1301	0.1088	0.0856	0.071	0.0723	0.0781	0.0691	0.0663	0.0602	0.0547	0.0519	0.0616	0.0764	0.0798	0.0844	0.0901	0.0957	0.0975	0.1037	0.1117	0.1224	0.1252	0.1258	0.1186	0.1191	0.1373	0.1567	0.1886	0.2547	0.3285	0.4014	0.4706	0.5325	0.5868	0.6072	0.6215	0.6512	0.6676	0.6823	0.6996	0.7097	0.711	0.7165	0.7133	0.7212	0.7199	0.723	0.7303	0.7403	0.7455
0.1028	0.0958	0.088	0.0832	0.09	0.0886	0.0808	0.083	0.0822	0.0824	0.0888	0.0993	0.1108	0.1034	0.0996	0.099	0.1006	0.1002	0.109	0.1171	0.1284	0.1308	0.1301	0.1229	0.1238	0.1317	0.1485	0.1647	0.2163	0.2851	0.3289	0.3963	0.4674	0.53	0.6029	0.6067	0.609	0.6059	0.5638	0.5437	0.5152	0.5035	0.5058	0.5085	0.5196	0.5417	0.5397	0.56	0.5673	0.6017
0.1248	0.1056	0.0866	0.0742	0.0768	0.081	0.0702	0.0647	0.0555	0.0484	0.0454	0.0554	0.0726	0.0783	0.0855	0.0937	0.101	0.1035	0.1086	0.1167	0.1279	0.1304	0.13	0.1189	0.1221	0.1372	0.1672	0.2068	0.2785	0.3556	0.4238	0.4841	0.5411	0.5855	0.6108	0.6244	0.653	0.6729	0.6868	0.7039	0.7132	0.7153	0.7211	0.7127	0.7162	0.7097	0.7076	0.7118	0.7212	0.728
0.1246	0.1085	0.089	0.0754	0.0756	0.079	0.0707	0.0696	0.0664	0.0622	0.0605	0.0688	0.0816	0.0837	0.0865	0.0896	0.0955	0.098	0.1055	0.1137	0.1237	0.1262	0.1265	0.1174	0.1227	0.14	0.1698	0.2088	0.2777	0.3521	0.4203	0.4807	0.5355	0.5796	0.6023	0.616	0.6439	0.6655	0.6831	0.7025	0.7128	0.7158	0.7193	0.7138	0.7178	0.7156	0.7145	0.7196	0.7292	0.7365
0.1274	0.1102	0.0927	0.081	0.0827	0.085	0.0759	0.0745	0.0707	0.0688	0.072	0.0832	0.0968	0.0964	0.0982	0.1023	0.1046	0.1047	0.1112	0.119	0.1307	0.1336	0.1337	0.1248	0.1255	0.139	0.1574	0.191	0.257	0.3258	0.3988	0.4619	0.5172	0.5574	0.5644	0.5753	0.6043	0.6324	0.6674	0.6984	0.7172	0.7232	0.7213	0.716	0.7186	0.7183	0.7188	0.7236	0.7315	0.7367
0.1319	0.1097	0.0895	0.0784	0.0835	0.0888	0.0807	0.0765	0.0692	0.0661	0.0688	0.0812	0.1002	0.1008	0.1046	0.1105	0.1137	0.112	0.1132	0.1174	0.1255	0.1237	0.1219	0.1145	0.1153	0.1301	0.1493	0.1827	0.2421	0.3015	0.3697	0.4335	0.4913	0.5393	0.5581	0.5738	0.5991	0.6186	0.6464	0.6708	0.6828	0.6911	0.6883	0.6869	0.6876	0.6889	0.6854	0.6866	0.6912	0.6972
0.134	0.1134	0.0893	0.0719	0.0706	0.0732	0.064	0.064	0.0619	0.0591	0.0598	0.0689	0.0812	0.0799	0.0801	0.0812	0.0848	0.0862	0.0943	0.1025	0.1121	0.1151	0.1168	0.1107	0.1161	0.1359	0.1586	0.1912	0.2554	0.3276	0.3956	0.464	0.5303	0.5889	0.6188	0.6386	0.6696	0.6864	0.6962	0.711	0.7171	0.7207	0.7281	0.7256	0.7331	0.7309	0.7307	0.7348	0.7415	0.7501
0.097	0.0872	0.0776	0.0723	0.0786	0.0797	0.0746	0.0764	0.077	0.0786	0.0859	0.0973	0.1081	0.1013	0.0981	0.0974	0.1002	0.1006	0.1097	0.1179	0.1294	0.1311	0.1291	0.1197	0.1202	0.1285	0.1486	0.1645	0.2142	0.276	0.3093	0.3652	0.4271	0.4849	0.5597	0.5626	0.5642	0.5574	0.5106	0.4867	0.4563	0.4453	0.44	0.4461	0.455	0.4735	0.4645	0.48	0.4853	0.5137
0.0928	0.0843	0.073	0.0657	0.0724	0.0737	0.0687	0.0734	0.0763	0.0779	0.083	0.0927	0.104	0.0971	0.0936	0.0927	0.0953	0.0956	0.1047	0.1129	0.1245	0.1262	0.1242	0.1115	0.1127	0.1291	0.1544	0.184	0.2494	0.3226	0.3858	0.4522	0.5226	0.5879	0.6359	0.653	0.6701	0.6783	0.6688	0.6671	0.6592	0.6622	0.6587	0.6665	0.6698	0.6743	0.6634	0.6613	0.6656	0.6795
0.0945	0.0854	0.0719	0.0609	0.0635	0.0643	0.0613	0.0672	0.0742	0.0775	0.0826	0.0909	0.1011	0.0955	0.0927	0.0919	0.0957	0.0966	0.1058	0.1141	0.124	0.1265	0.127	0.117	0.1249	0.1416	0.1733	0.2131	0.2822	0.3541	0.4235	0.4863	0.5471	0.5941	0.6235	0.6391	0.6637	0.683	0.7001	0.7181	0.7263	0.7322	0.7297	0.7237	0.7206	0.7162	0.7063	0.7065	0.7153	0.7317
0.1046	0.0928	0.0782	0.0682	0.0737	0.0757	0.0702	0.0705	0.0697	0.0688	0.071	0.081	0.0954	0.0928	0.093	0.0944	0.0975	0.0986	0.1065	0.1146	0.1259	0.128	0.127	0.1144	0.117	0.1341	0.1659	0.2099	0.2829	0.3504	0.4231	0.4898	0.5552	0.6106	0.6462	0.6671	0.6905	0.7017	0.7188	0.735	0.7421	0.7456	0.7439	0.743	0.746	0.7474	0.7444	0.7467	0.7528	0.7617
0.0985	0.0888	0.0784	0.0713	0.0772	0.0783	0.0704	0.0695	0.0655	0.0633	0.0653	0.0757	0.0915	0.092	0.0951	0.1002	0.1036	0.1041	0.1102	0.1181	0.1303	0.1327	0.1318	0.1203	0.1212	0.1347	0.1547	0.191	0.2603	0.3285	0.4003	0.4709	0.5421	0.6005	0.632	0.6552	0.6817	0.6991	0.717	0.7355	0.7427	0.7481	0.7483	0.748	0.7514	0.7551	0.7544	0.7558	0.7581	0.7638
0.1033	0.0911	0.076	0.0661	0.0717	0.0739	0.0654	0.0636	0.0588	0.0544	0.053	0.0622	0.078	0.0784	0.0809	0.0846	0.0891	0.0906	0.0976	0.1056	0.1152	0.1186	0.121	0.1162	0.1217	0.14	0.1599	0.1942	0.2572	0.3235	0.3913	0.4605	0.5275	0.5855	0.6153	0.6395	0.6681	0.6853	0.7002	0.7175	0.7235	0.7286	0.7379	0.7324	0.7368	0.7361	0.7362	0.7396	0.7447	0.7557
0.1305	0.1091	0.0857	0.071	0.0723	0.078	0.0691	0.0664	0.0607	0.0554	0.0531	0.0629	0.0775	0.0803	0.0845	0.0901	0.0948	0.0961	0.1021	0.1101	0.1203	0.1237	0.1258	0.1224	0.1224	0.1402	0.1559	0.1852	0.2491	0.3216	0.3983	0.4722	0.5349	0.5894	0.6059	0.619	0.6459	0.6657	0.6868	0.7077	0.7188	0.7225	0.7246	0.722	0.7277	0.728	0.729	0.7335	0.7402	0.7443
0.1251	0.1054	0.0836	0.0697	0.072	0.0755	0.0676	0.0647	0.0607	0.0572	0.0566	0.068	0.084	0.0858	0.09	0.0958	0.1004	0.1016	0.1075	0.1155	0.1272	0.1297	0.129	0.118	0.1174	0.1357	0.158	0.1942	0.2663	0.3452	0.419	0.4851	0.546	0.5972	0.6163	0.6285	0.6546	0.674	0.6888	0.7058	0.7137	0.7174	0.7222	0.7176	0.7214	0.7196	0.7182	0.7222	0.7301	0.7379
0.1242	0.1042	0.0846	0.0712	0.0734	0.0806	0.0744	0.0716	0.0659	0.0612	0.0603	0.0686	0.0824	0.0858	0.09	0.0954	0.1007	0.1024	0.1086	0.1167	0.1263	0.1298	0.1323	0.1262	0.1324	0.1505	0.1817	0.2197	0.2868	0.3608	0.4287	0.4887	0.5433	0.5866	0.6097	0.6215	0.6484	0.6693	0.6861	0.7048	0.7132	0.7177	0.7244	0.7198	0.7248	0.7234	0.723	0.7276	0.7355	0.7445
0.1273	0.1096	0.0918	0.0811	0.0808	0.0832	0.0743	0.073	0.0694	0.0681	0.0721	0.0845	0.0964	0.0966	0.0985	0.1015	0.1059	0.1075	0.1149	0.123	0.1345	0.1364	0.1349	0.1223	0.1255	0.138	0.164	0.2057	0.2794	0.3573	0.4265	0.4874	0.5442	0.5853	0.6072	0.6228	0.6502	0.6711	0.6862	0.7039	0.7113	0.7167	0.7196	0.7204	0.7256	0.7297	0.731	0.7352	0.7406	0.7464
0.1211	0.1021	0.0851	0.0768	0.083	0.0886	0.0815	0.0777	0.0703	0.067	0.0706	0.0829	0.0967	0.0945	0.095	0.097	0.0999	0.1008	0.1084	0.1164	0.128	0.1302	0.129	0.118	0.1195	0.1342	0.1537	0.19	0.2571	0.3253	0.3938	0.4564	0.5152	0.5622	0.5815	0.5983	0.6226	0.6441	0.6659	0.6868	0.6946	0.7024	0.703	0.705	0.7094	0.7149	0.7123	0.715	0.7204	0.7314
0.1447	0.1234	0.1015	0.0861	0.0875	0.0862	0.0736	0.0709	0.0665	0.0648	0.0699	0.0833	0.0992	0.0953	0.0955	0.0976	0.0996	0.0998	0.1072	0.1152	0.1268	0.1294	0.1287	0.1195	0.122	0.1312	0.147	0.1805	0.2414	0.2958	0.3554	0.4121	0.467	0.508	0.5274	0.5492	0.5775	0.5988	0.626	0.6507	0.6613	0.669	0.6712	0.6711	0.6755	0.6821	0.6823	0.6872	0.694	0.7041
0.1004	0.0903	0.0763	0.0648	0.0703	0.0716	0.0656	0.0683	0.0693	0.0691	0.0711	0.0794	0.0941	0.0912	0.091	0.0914	0.0955	0.0973	0.1058	0.1141	0.1245	0.1266	0.1263	0.1146	0.1211	0.1383	0.1703	0.214	0.2853	0.3571	0.4216	0.4813	0.5416	0.5912	0.628	0.6481	0.6674	0.6822	0.6889	0.6985	0.6974	0.7037	0.7045	0.7055	0.7048	0.7102	0.7033	0.7033	0.7076	0.7243
0.0937	0.0906	0.0852	0.0808	0.0864	0.0804	0.0701	0.0702	0.0701	0.0699	0.0748	0.0862	0.1006	0.0962	0.0959	0.0979	0.1029	0.1042	0.1123	0.1205	0.1311	0.1334	0.1329	0.1208	0.1273	0.144	0.1771	0.2215	0.2914	0.3572	0.4172	0.4785	0.5463	0.6061	0.6563	0.6872	0.7137	0.723	0.7247	0.7322	0.732	0.7359	0.7408	0.7341	0.7316	0.7276	0.7212	0.72	0.7236	0.7339
0.0918	0.0836	0.075	0.0693	0.0775	0.0791	0.0729	0.0709	0.0664	0.0637	0.0653	0.0752	0.0915	0.0916	0.0944	0.0988	0.1029	0.104	0.1106	0.1186	0.129	0.1322	0.1336	0.1252	0.1293	0.1475	0.1781	0.2204	0.292	0.3645	0.4335	0.5004	0.5669	0.6246	0.6636	0.6873	0.7141	0.7264	0.7341	0.7458	0.7503	0.7536	0.7529	0.7507	0.7515	0.7498	0.7456	0.7459	0.7505	0.7572
0.0915	0.0822	0.0706	0.0643	0.0705	0.0724	0.0672	0.067	0.0649	0.0636	0.0657	0.0765	0.0901	0.0884	0.089	0.0905	0.0944	0.096	0.1039	0.1121	0.1225	0.125	0.1251	0.1156	0.1192	0.1391	0.1619	0.201	0.2694	0.3359	0.4081	0.4772	0.5438	0.6022	0.6313	0.6532	0.6737	0.6906	0.7101	0.7278	0.7324	0.7363	0.7408	0.7416	0.7489	0.7583	0.7626	0.7655	0.7652	0.768
0.1067	0.0926	0.077	0.0684	0.0741	0.0789	0.0724	0.0722	0.0681	0.0654	0.0663	0.0765	0.0897	0.0884	0.089	0.0918	0.0936	0.0935	0.1006	0.1084	0.1192	0.1226	0.1242	0.118	0.1188	0.1379	0.1595	0.1931	0.2587	0.3271	0.3991	0.4697	0.5365	0.5967	0.625	0.6448	0.6723	0.6891	0.7065	0.7249	0.7337	0.736	0.7419	0.7368	0.7418	0.7429	0.7465	0.7514	0.7565	0.7586
0.1251	0.1092	0.0889	0.0743	0.0717	0.0721	0.0629	0.0627	0.0622	0.0603	0.0609	0.0709	0.0832	0.0845	0.0869	0.0915	0.0943	0.0947	0.101	0.1089	0.1192	0.1229	0.1255	0.1212	0.1232	0.1419	0.1618	0.1941	0.259	0.3312	0.4018	0.4726	0.5392	0.5982	0.6264	0.6459	0.6734	0.6918	0.7044	0.7203	0.7264	0.7288	0.7368	0.7318	0.7373	0.7382	0.7405	0.7455	0.7516	0.7581
0.1361	0.1116	0.0844	0.0647	0.0642	0.0709	0.0645	0.0664	0.0664	0.0654	0.0671	0.0756	0.0877	0.086	0.0858	0.0875	0.0893	0.0896	0.0972	0.1052	0.1144	0.1185	0.1222	0.119	0.1252	0.146	0.1688	0.2014	0.2661	0.3413	0.4126	0.4804	0.5429	0.5951	0.616	0.6302	0.6581	0.681	0.6979	0.7172	0.7254	0.7305	0.7359	0.7328	0.7381	0.7385	0.7375	0.7418	0.7493	0.7617
0.1256	0.1081	0.085	0.0656	0.0609	0.0602	0.053	0.0577	0.0645	0.068	0.0743	0.0837	0.0932	0.0882	0.085	0.0826	0.0847	0.0858	0.0954	0.1037	0.1126	0.1157	0.118	0.1122	0.1205	0.1416	0.164	0.1984	0.2661	0.346	0.4185	0.4881	0.5533	0.6066	0.6304	0.645	0.6696	0.6896	0.699	0.7125	0.7158	0.7191	0.7283	0.7253	0.731	0.7344	0.7359	0.741	0.7474	0.7568
0.1133	0.0971	0.0812	0.0707	0.0747	0.0784	0.0728	0.0736	0.0731	0.0729	0.078	0.0878	0.0987	0.0936	0.0914	0.0913	0.0954	0.0965	0.1055	0.1137	0.1236	0.1261	0.1267	0.1169	0.1245	0.1412	0.1713	0.2121	0.2834	0.3611	0.4327	0.4936	0.5487	0.588	0.6067	0.6172	0.6414	0.6656	0.6862	0.7068	0.7145	0.7214	0.7276	0.7248	0.7285	0.7321	0.7311	0.7359	0.7437	0.7596
0.1417	0.1214	0.0994	0.082	0.0804	0.0797	0.0695	0.0713	0.0728	0.0734	0.079	0.0896	0.1018	0.0969	0.0955	0.0979	0.0996	0.0987	0.1062	0.114	0.1253	0.1284	0.1293	0.121	0.127	0.1367	0.1544	0.1877	0.2502	0.3134	0.3818	0.4455	0.5076	0.549	0.5674	0.5843	0.6091	0.6333	0.6616	0.6871	0.6976	0.705	0.7053	0.71	0.7191	0.7285	0.731	0.735	0.738	0.7435
0.1321	0.1134	0.0947	0.0822	0.0838	0.0851	0.0769	0.0798	0.0805	0.0823	0.0905	0.1023	0.1123	0.1043	0.0999	0.0996	0.0993	0.0977	0.1062	0.114	0.1263	0.1288	0.1278	0.1197	0.117	0.1256	0.1377	0.1652	0.2255	0.2878	0.3564	0.4239	0.4847	0.5338	0.5532	0.5704	0.5979	0.6193	0.6441	0.6677	0.6788	0.6858	0.6876	0.6851	0.6887	0.6897	0.6873	0.6911	0.6988	0.7101
0.0926	0.0892	0.0841	0.0808	0.0859	0.0844	0.0759	0.0744	0.0701	0.0671	0.069	0.0786	0.0916	0.0917	0.0933	0.0958	0.1003	0.1021	0.1096	0.1178	0.1282	0.1307	0.1309	0.1206	0.127	0.1421	0.1728	0.2142	0.282	0.3509	0.4111	0.4682	0.5268	0.5745	0.6144	0.634	0.6484	0.6627	0.6655	0.6714	0.6655	0.6723	0.6714	0.6776	0.6751	0.6909	0.6864	0.6873	0.6904	0.7069
0.1011	0.0886	0.0764	0.0689	0.0751	0.0801	0.0741	0.0712	0.0647	0.06	0.0594	0.0684	0.0837	0.0864	0.0906	0.0961	0.1014	0.103	0.1093	0.1173	0.1284	0.131	0.1308	0.1192	0.1229	0.1396	0.17	0.2123	0.2892	0.3713	0.445	0.5142	0.5828	0.6384	0.6759	0.6937	0.7162	0.7285	0.7309	0.7384	0.7378	0.741	0.7471	0.7444	0.7463	0.7471	0.7458	0.7462	0.7478	0.7532
0.0999	0.0906	0.0784	0.0711	0.0757	0.0775	0.0723	0.0723	0.0709	0.0694	0.0713	0.0811	0.0935	0.0919	0.092	0.0933	0.0965	0.0976	0.1056	0.1138	0.1244	0.1269	0.127	0.116	0.122	0.1383	0.1675	0.2124	0.288	0.3638	0.4377	0.5067	0.5751	0.6284	0.6638	0.6853	0.7071	0.7195	0.729	0.7405	0.7398	0.7466	0.7552	0.7562	0.7612	0.7667	0.7683	0.7682	0.7654	0.7702
0.0934	0.087	0.0812	0.0803	0.0884	0.0901	0.0832	0.0793	0.0718	0.0677	0.0706	0.0812	0.0931	0.0906	0.0898	0.0895	0.0934	0.0952	0.1041	0.1124	0.1241	0.1252	0.1221	0.1061	0.1083	0.1247	0.1532	0.2022	0.2822	0.3579	0.4321	0.5003	0.5677	0.6236	0.6597	0.6842	0.7045	0.7168	0.7269	0.7384	0.7386	0.7416	0.7475	0.75	0.7561	0.7677	0.7729	0.7766	0.7768	0.7809
0.1019	0.0885	0.0719	0.0597	0.0639	0.0664	0.0615	0.0628	0.0635	0.0634	0.0652	0.0751	0.0905	0.0899	0.092	0.0963	0.0989	0.0992	0.1057	0.1135	0.1247	0.1279	0.1288	0.1205	0.1218	0.1399	0.1604	0.1989	0.2692	0.3427	0.4133	0.4805	0.5446	0.5991	0.6239	0.6447	0.6707	0.6902	0.7052	0.7223	0.7269	0.7301	0.7429	0.7417	0.7524	0.7599	0.7686	0.7748	0.7763	0.7804
0.1259	0.1063	0.0845	0.0701	0.0729	0.0765	0.0682	0.0675	0.0646	0.0622	0.0644	0.0744	0.0871	0.0831	0.0815	0.0812	0.0831	0.0837	0.0922	0.1004	0.1093	0.1131	0.1163	0.1124	0.12	0.1402	0.1611	0.1966	0.2623	0.3362	0.4055	0.4746	0.5407	0.5963	0.6238	0.6446	0.6697	0.6899	0.7011	0.7157	0.718	0.7208	0.7337	0.733	0.7432	0.752	0.7593	0.7658	0.7689	0.7759
0.1431	0.1161	0.0857	0.0616	0.0592	0.065	0.0583	0.0611	0.0637	0.064	0.0663	0.0745	0.0874	0.0853	0.0851	0.0863	0.089	0.0899	0.0978	0.1059	0.1154	0.1189	0.1213	0.1157	0.122	0.1418	0.1642	0.1978	0.2643	0.3407	0.4117	0.4811	0.5476	0.6032	0.6291	0.6467	0.6751	0.6975	0.7114	0.7289	0.7356	0.739	0.7455	0.7435	0.7506	0.7539	0.7566	0.7615	0.7665	0.773
0.12	0.1022	0.0823	0.0699	0.0723	0.0754	0.0679	0.0685	0.0671	0.0665	0.07	0.0816	0.0942	0.0912	0.0906	0.0916	0.094	0.0947	0.1028	0.1108	0.1208	0.124	0.1256	0.1195	0.1221	0.1429	0.1637	0.1978	0.2664	0.3445	0.4196	0.4908	0.5548	0.6106	0.6324	0.6464	0.67	0.6906	0.7051	0.7214	0.726	0.7303	0.7404	0.7346	0.7373	0.7414	0.7434	0.7491	0.7561	0.7685
0.1297	0.1108	0.088	0.0706	0.0707	0.0714	0.0624	0.0629	0.0634	0.0627	0.0659	0.0755	0.0885	0.0841	0.0823	0.0803	0.0849	0.0874	0.0972	0.1057	0.1148	0.117	0.1173	0.1089	0.1159	0.137	0.1586	0.1919	0.2624	0.3469	0.4258	0.5006	0.5687	0.6247	0.6481	0.6585	0.6777	0.6978	0.7074	0.7195	0.7206	0.7234	0.7324	0.7295	0.7332	0.7408	0.7434	0.7485	0.7535	0.7624
0.1344	0.1147	0.094	0.0778	0.0794	0.0811	0.071	0.069	0.0656	0.0628	0.0652	0.0748	0.0898	0.0881	0.089	0.0913	0.0946	0.0956	0.1031	0.1111	0.1222	0.1247	0.1244	0.1152	0.1186	0.1319	0.1484	0.1811	0.25	0.327	0.4034	0.4758	0.5433	0.5936	0.6146	0.6281	0.6486	0.6713	0.6889	0.7066	0.7106	0.7161	0.7214	0.7226	0.7285	0.7387	0.7406	0.7452	0.7494	0.7601
0.1308	0.1067	0.0817	0.0663	0.0699	0.077	0.0716	0.0713	0.0689	0.0679	0.0706	0.0821	0.0964	0.0941	0.0947	0.0976	0.0992	0.099	0.106	0.1139	0.1259	0.1285	0.1278	0.1214	0.1154	0.1272	0.1369	0.1639	0.2285	0.3032	0.3719	0.4456	0.5124	0.5744	0.6059	0.6263	0.6492	0.6648	0.6659	0.6733	0.6673	0.676	0.6927	0.6913	0.6941	0.7002	0.6995	0.7013	0.7028	0.719
0.0919	0.0846	0.0778	0.0757	0.084	0.0849	0.0775	0.078	0.075	0.0741	0.0782	0.0894	0.1061	0.1042	0.1059	0.1109	0.1148	0.1129	0.1149	0.1192	0.1268	0.125	0.1234	0.1178	0.1171	0.1341	0.1565	0.1785	0.233	0.3048	0.3563	0.4252	0.4924	0.5568	0.6216	0.62	0.6194	0.6195	0.5875	0.5732	0.5476	0.5407	0.5375	0.5393	0.5441	0.5648	0.5577	0.5736	0.5778	0.6141
0.0859	0.0789	0.0719	0.0686	0.0762	0.0769	0.0703	0.068	0.0632	0.0611	0.0646	0.0757	0.0897	0.0877	0.0883	0.0903	0.0936	0.0946	0.1023	0.1104	0.1223	0.1241	0.1221	0.1072	0.1098	0.1253	0.1558	0.2014	0.2802	0.3578	0.4327	0.5008	0.5685	0.6224	0.6555	0.6764	0.7032	0.7193	0.734	0.7505	0.756	0.761	0.7665	0.7666	0.7748	0.7758	0.7757	0.7775	0.7797	0.7863
0.1063	0.0955	0.0817	0.0728	0.0773	0.0789	0.0704	0.0688	0.0645	0.0603	0.059	0.0684	0.0832	0.0843	0.0872	0.0904	0.0964	0.0988	0.1062	0.1145	0.1239	0.1268	0.1282	0.1203	0.128	0.1459	0.1733	0.217	0.2903	0.366	0.4402	0.5109	0.5782	0.6319	0.6653	0.6871	0.7087	0.7221	0.7318	0.7435	0.7433	0.7497	0.756	0.7572	0.7623	0.7665	0.7648	0.7647	0.7646	0.7742
0.097	0.0868	0.0768	0.0709	0.0785	0.081	0.0725	0.0695	0.0623	0.0577	0.0577	0.0678	0.0845	0.0861	0.0902	0.0954	0.1007	0.1024	0.1087	0.1167	0.1268	0.13	0.1317	0.1241	0.1302	0.1464	0.1746	0.2152	0.2863	0.3625	0.4314	0.4978	0.5627	0.6148	0.6495	0.6701	0.6939	0.7118	0.72	0.7322	0.7329	0.7378	0.7453	0.745	0.753	0.7535	0.7519	0.751	0.7496	0.7552
0.0892	0.085	0.0803	0.0783	0.0877	0.0867	0.0771	0.0734	0.0659	0.0612	0.0616	0.0726	0.0902	0.0914	0.0956	0.1009	0.1062	0.1079	0.1142	0.1222	0.1333	0.1358	0.1357	0.1267	0.1273	0.1448	0.1665	0.1974	0.2637	0.3376	0.4089	0.4787	0.5449	0.6035	0.6346	0.6484	0.6665	0.6842	0.6936	0.705	0.7048	0.7113	0.7123	0.7119	0.71	0.7162	0.7128	0.7113	0.7106	0.7171
0.0968	0.0913	0.0848	0.0804	0.0871	0.0879	0.0806	0.08	0.0759	0.0733	0.0731	0.0826	0.1032	0.1087	0.1165	0.1254	0.1325	0.1326	0.1329	0.1373	0.1465	0.1433	0.1383	0.1295	0.1225	0.1334	0.1502	0.1703	0.2201	0.2814	0.3093	0.3619	0.4172	0.4795	0.5527	0.5626	0.5718	0.5644	0.5138	0.4895	0.4598	0.4464	0.4589	0.449	0.4578	0.4627	0.4602	0.4759	0.4778	0.5011
0.0972	0.0873	0.0754	0.0689	0.0778	0.0786	0.0714	0.0688	0.0643	0.0614	0.0628	0.0741	0.0907	0.0879	0.0887	0.0904	0.0944	0.096	0.1039	0.1121	0.1235	0.1253	0.1236	0.1102	0.1136	0.1284	0.1569	0.2017	0.2763	0.3484	0.4196	0.4845	0.5478	0.5981	0.6275	0.6502	0.6783	0.6978	0.718	0.7387	0.7467	0.7515	0.7587	0.7579	0.7663	0.7716	0.7776	0.7815	0.7821	0.7832
0.1207	0.0998	0.0768	0.0617	0.0641	0.069	0.0634	0.0636	0.0628	0.0622	0.0658	0.0761	0.0882	0.0839	0.0819	0.0801	0.0839	0.086	0.0956	0.104	0.1141	0.1159	0.1149	0.103	0.11	0.1287	0.1532	0.1902	0.2589	0.3311	0.4018	0.4698	0.5382	0.5949	0.624	0.6446	0.6732	0.6931	0.7096	0.7283	0.7348	0.7395	0.7496	0.7466	0.7545	0.7574	0.7626	0.7664	0.7675	0.7696
0.1403	0.1177	0.0914	0.0717	0.0709	0.0723	0.0632	0.0643	0.0657	0.066	0.0712	0.0812	0.0927	0.0856	0.0812	0.0772	0.0794	0.0808	0.0912	0.0996	0.1089	0.1113	0.112	0.1035	0.1102	0.1322	0.1566	0.1916	0.26	0.3371	0.4104	0.4812	0.549	0.6078	0.6352	0.6525	0.6805	0.7005	0.7138	0.7305	0.7368	0.7392	0.7472	0.7457	0.7549	0.7586	0.7641	0.7692	0.7726	0.7736
0.1352	0.1111	0.0845	0.0656	0.066	0.0719	0.0648	0.0658	0.065	0.0636	0.0649	0.0744	0.0881	0.0872	0.0883	0.0907	0.0942	0.0953	0.1027	0.1108	0.1208	0.124	0.1256	0.1195	0.1221	0.1429	0.1648	0.197	0.2643	0.3417	0.4155	0.4884	0.5565	0.6177	0.6459	0.6624	0.6888	0.7083	0.7197	0.7347	0.7399	0.7424	0.7493	0.7464	0.7528	0.7553	0.7574	0.762	0.7673	0.7736
0.1301	0.1116	0.0892	0.0727	0.0714	0.0721	0.0628	0.063	0.0631	0.0622	0.0652	0.0752	0.0868	0.0834	0.0819	0.0797	0.0852	0.0884	0.0984	0.107	0.115	0.1175	0.1191	0.1146	0.122	0.1443	0.1637	0.1935	0.2587	0.3381	0.416	0.4939	0.5631	0.624	0.6494	0.6632	0.6861	0.7052	0.7159	0.7295	0.7332	0.7354	0.7435	0.7383	0.7414	0.7454	0.7479	0.753	0.7591	0.7664
0.1204	0.1026	0.0826	0.0691	0.0733	0.0778	0.0709	0.0685	0.0644	0.0602	0.059	0.0681	0.0837	0.0843	0.087	0.091	0.0953	0.0967	0.1036	0.1116	0.1227	0.1252	0.1249	0.115	0.1176	0.1335	0.156	0.187	0.2526	0.323	0.3952	0.4652	0.5331	0.59	0.6183	0.6338	0.6591	0.6803	0.6997	0.7195	0.7269	0.7326	0.736	0.7334	0.7368	0.74	0.7392	0.742	0.7465	0.7543
0.1263	0.1032	0.0792	0.0637	0.069	0.0749	0.0695	0.0708	0.071	0.0707	0.0746	0.0848	0.0978	0.0907	0.0876	0.0879	0.0893	0.0887	0.0971	0.105	0.1157	0.1188	0.1198	0.1145	0.1149	0.1297	0.144	0.1738	0.2389	0.313	0.3864	0.4598	0.5256	0.5812	0.6027	0.6204	0.6483	0.671	0.6884	0.7079	0.7156	0.7213	0.7246	0.7243	0.7305	0.7332	0.7339	0.7361	0.7385	0.7417
0.0992	0.0871	0.0764	0.0719	0.0792	0.0862	0.0816	0.0792	0.0718	0.0676	0.0672	0.0763	0.0935	0.0977	0.1031	0.1101	0.115	0.1141	0.115	0.1193	0.1269	0.1251	0.1237	0.12	0.1165	0.1329	0.1493	0.1744	0.2276	0.2954	0.3391	0.4041	0.4663	0.5313	0.5955	0.6045	0.6104	0.6093	0.5732	0.558	0.5325	0.5233	0.5257	0.5289	0.5441	0.56	0.5552	0.5722	0.5761	0.6107
0.0956	0.0887	0.0787	0.0725	0.0788	0.0801	0.073	0.0728	0.0695	0.0663	0.0652	0.0747	0.0903	0.0922	0.096	0.1025	0.1052	0.1052	0.1106	0.1183	0.1292	0.1331	0.1355	0.13	0.1319	0.146	0.1713	0.2096	0.2786	0.3517	0.4184	0.486	0.5521	0.608	0.6485	0.6711	0.6922	0.705	0.7064	0.7131	0.709	0.7134	0.7231	0.7236	0.7289	0.7346	0.7337	0.7351	0.7367	0.7466
0.1012	0.0919	0.0787	0.0698	0.0736	0.0728	0.0641	0.0634	0.0612	0.0589	0.0583	0.0694	0.0864	0.0891	0.0944	0.1022	0.1059	0.1061	0.111	0.1187	0.1306	0.1339	0.1345	0.1256	0.1253	0.1386	0.1627	0.2026	0.2788	0.36	0.4368	0.5103	0.5799	0.6355	0.6713	0.6886	0.7052	0.7186	0.7227	0.7299	0.7242	0.7293	0.742	0.7433	0.7509	0.7587	0.7585	0.76	0.7603	0.7737
0.0961	0.0895	0.0794	0.0738	0.0791	0.0764	0.0676	0.0675	0.0661	0.0656	0.0687	0.0816	0.097	0.0952	0.0968	0.1006	0.103	0.1032	0.1099	0.1178	0.1293	0.1322	0.1324	0.1219	0.1244	0.1389	0.166	0.2069	0.2848	0.3688	0.4476	0.5218	0.5935	0.6491	0.6844	0.7008	0.7204	0.7346	0.7402	0.7491	0.7467	0.7512	0.7613	0.7606	0.7662	0.7711	0.7711	0.7726	0.7735	0.7834
0.0897	0.0805	0.0714	0.0666	0.074	0.0761	0.0695	0.0666	0.0608	0.0575	0.059	0.0698	0.0855	0.0863	0.0896	0.0935	0.0993	0.1015	0.1085	0.1167	0.1279	0.1299	0.1284	0.1148	0.12	0.1343	0.1635	0.2087	0.284	0.356	0.43	0.4969	0.5629	0.6127	0.6426	0.664	0.6902	0.7076	0.7284	0.7485	0.7563	0.7613	0.7672	0.7658	0.7729	0.7769	0.7817	0.7844	0.7842	0.7846
0.0971	0.0902	0.0792	0.0724	0.0752	0.0724	0.0634	0.0634	0.0626	0.0617	0.0651	0.0765	0.0888	0.0857	0.085	0.0853	0.0885	0.0898	0.0983	0.1065	0.1177	0.1196	0.118	0.1043	0.1089	0.1238	0.1544	0.1964	0.2712	0.3478	0.4201	0.487	0.5539	0.6064	0.6389	0.659	0.6894	0.7093	0.7259	0.7451	0.7528	0.7588	0.7655	0.7628	0.7695	0.7681	0.7696	0.7703	0.7699	0.7709
0.1186	0.1055	0.0887	0.0783	0.0789	0.0762	0.0659	0.0652	0.0645	0.0642	0.0691	0.082	0.094	0.0893	0.0875	0.0868	0.0891	0.0901	0.0989	0.1071	0.1175	0.12	0.1201	0.1098	0.1162	0.1312	0.1615	0.1995	0.2698	0.3447	0.4152	0.483	0.5506	0.6043	0.6396	0.6588	0.6891	0.7069	0.7195	0.7359	0.7426	0.7448	0.7571	0.7507	0.7606	0.7561	0.7601	0.7632	0.7648	0.765
0.1305	0.1083	0.0835	0.0663	0.0668	0.0707	0.0627	0.0633	0.0624	0.0615	0.0641	0.0747	0.0879	0.0853	0.0851	0.0863	0.089	0.0899	0.0978	0.1059	0.1159	0.119	0.1206	0.1138	0.1181	0.1376	0.16	0.1918	0.2593	0.337	0.4115	0.4853	0.5559	0.6167	0.6467	0.6629	0.6894	0.7077	0.7182	0.7325	0.7372	0.7385	0.747	0.746	0.7564	0.7597	0.7644	0.7696	0.7736	0.7768
0.1344	0.1142	0.0901	0.0719	0.0706	0.0731	0.0653	0.067	0.0683	0.0682	0.0717	0.0806	0.0912	0.0867	0.0838	0.0809	0.0847	0.087	0.0972	0.1057	0.1144	0.1168	0.118	0.1117	0.1181	0.1407	0.1621	0.195	0.2624	0.3414	0.4178	0.4928	0.5612	0.6218	0.6477	0.6635	0.6883	0.7078	0.7196	0.7345	0.7393	0.7414	0.7506	0.7445	0.7481	0.7511	0.7547	0.7599	0.7653	0.7713
0.1284	0.1102	0.089	0.0734	0.0756	0.0797	0.0726	0.0734	0.0722	0.0701	0.071	0.0793	0.0926	0.0906	0.0905	0.0909	0.095	0.0969	0.1054	0.1137	0.1241	0.1262	0.1257	0.1155	0.12	0.1381	0.1591	0.1933	0.2645	0.3456	0.422	0.4958	0.5663	0.6241	0.651	0.6666	0.6914	0.7107	0.7214	0.7356	0.7407	0.7421	0.7493	0.7429	0.7455	0.7473	0.7496	0.7543	0.7602	0.765
0.1253	0.1059	0.0868	0.0732	0.0774	0.0814	0.0731	0.072	0.068	0.0659	0.0712	0.08	0.091	0.0833	0.0779	0.0722	0.0752	0.0774	0.0888	0.0974	0.1056	0.108	0.1093	0.1039	0.1119	0.1336	0.1527	0.1868	0.2526	0.3276	0.4017	0.4762	0.5443	0.6039	0.629	0.6498	0.678	0.6982	0.7129	0.7304	0.7375	0.7412	0.7455	0.7433	0.7496	0.7505	0.7518	0.7541	0.7564	0.7583
0.1381	0.1159	0.0911	0.0742	0.0734	0.0759	0.0677	0.0696	0.0696	0.0701	0.0746	0.0864	0.0983	0.0943	0.093	0.0932	0.0949	0.0953	0.1036	0.1116	0.1232	0.1254	0.1242	0.1148	0.1127	0.1287	0.1463	0.1776	0.2449	0.3176	0.3908	0.4649	0.5345	0.5978	0.6274	0.648	0.6764	0.6958	0.7109	0.7286	0.736	0.7401	0.7436	0.7397	0.7442	0.7425	0.7412	0.7424	0.7451	0.7481
0.0898	0.0853	0.0803	0.0783	0.0857	0.0851	0.0766	0.0746	0.0689	0.066	0.0674	0.078	0.0968	0.099	0.1038	0.1106	0.1144	0.1128	0.1137	0.1178	0.1246	0.1237	0.1246	0.1222	0.126	0.1423	0.1647	0.188	0.2394	0.3021	0.3587	0.4246	0.4923	0.557	0.6069	0.625	0.6409	0.6503	0.6419	0.6407	0.6344	0.6336	0.6265	0.6359	0.6423	0.6488	0.646	0.649	0.6553	0.6646
0.0926	0.0842	0.0733	0.0668	0.0749	0.0767	0.0697	0.0694	0.0657	0.0628	0.0622	0.0727	0.0901	0.0914	0.0956	0.1018	0.1056	0.1062	0.1118	0.1196	0.1304	0.134	0.1358	0.1301	0.132	0.1484	0.1664	0.1983	0.2666	0.3424	0.4185	0.4976	0.5746	0.6405	0.6777	0.6984	0.7195	0.7322	0.7367	0.7451	0.7446	0.745	0.7526	0.7509	0.7582	0.7619	0.7625	0.7658	0.7698	0.7775
0.0986	0.0931	0.0855	0.0793	0.0848	0.0798	0.0691	0.0674	0.0648	0.0637	0.0677	0.0796	0.0963	0.0943	0.0961	0.0995	0.1028	0.1037	0.1107	0.1186	0.13	0.1326	0.1322	0.1213	0.1243	0.1376	0.1626	0.2036	0.2811	0.3646	0.4415	0.5165	0.5903	0.648	0.6877	0.7076	0.7264	0.7386	0.7389	0.7442	0.7397	0.7411	0.7506	0.7527	0.7616	0.7696	0.7713	0.7747	0.7771	0.7858
0.1026	0.0901	0.0755	0.0673	0.0724	0.074	0.0671	0.0696	0.0703	0.0707	0.0735	0.0847	0.1019	0.1005	0.1029	0.1073	0.1135	0.1129	0.1155	0.12	0.1266	0.1245	0.1232	0.1135	0.1235	0.14	0.1676	0.215	0.29	0.3676	0.4443	0.5173	0.5895	0.6429	0.6768	0.7007	0.7254	0.7391	0.7503	0.7637	0.7677	0.7693	0.7762	0.7734	0.7814	0.7819	0.7846	0.7865	0.7868	0.7862
0.1032	0.0948	0.0823	0.0734	0.0765	0.076	0.0682	0.0688	0.0679	0.0662	0.0672	0.0768	0.0905	0.0903	0.092	0.0949	0.0988	0.1	0.1073	0.1154	0.1268	0.129	0.1281	0.1146	0.1205	0.1346	0.1655	0.2102	0.2853	0.3573	0.4309	0.4976	0.5654	0.6158	0.6486	0.6695	0.6953	0.7115	0.7305	0.7493	0.7564	0.7607	0.7666	0.7651	0.7735	0.7751	0.7786	0.78	0.7788	0.7774
0.0972	0.0874	0.0776	0.0726	0.0782	0.0799	0.0726	0.0722	0.0683	0.0671	0.0714	0.0829	0.0958	0.0939	0.0944	0.0972	0.0987	0.0986	0.1057	0.1135	0.1252	0.128	0.128	0.1168	0.1197	0.1332	0.1624	0.2034	0.2765	0.3493	0.4213	0.4889	0.5567	0.6099	0.6452	0.6656	0.6922	0.7078	0.7222	0.7383	0.7441	0.7461	0.7559	0.7529	0.7641	0.7635	0.7682	0.7707	0.7703	0.7687
0.1182	0.1013	0.0846	0.0743	0.0771	0.0793	0.0721	0.0718	0.0708	0.0704	0.0761	0.0874	0.0983	0.0929	0.0907	0.091	0.0946	0.0952	0.1039	0.1121	0.1235	0.1253	0.1236	0.1101	0.1137	0.1275	0.1572	0.1968	0.2696	0.3437	0.4157	0.4841	0.5529	0.6083	0.6453	0.6652	0.6928	0.7082	0.7205	0.7357	0.7403	0.7438	0.7565	0.7502	0.7567	0.7559	0.7596	0.7631	0.7653	0.7697
0.1322	0.1101	0.0907	0.0844	0.0921	0.1011	0.0912	0.0838	0.0691	0.0586	0.0556	0.0676	0.0817	0.0832	0.0861	0.0911	0.0942	0.0947	0.1009	0.1088	0.119	0.1228	0.1254	0.1222	0.124	0.1406	0.1588	0.1868	0.2475	0.3146	0.3856	0.4598	0.5299	0.5923	0.6242	0.6443	0.6706	0.6892	0.7049	0.7223	0.7274	0.7333	0.7385	0.7377	0.7441	0.7458	0.7439	0.7454	0.7484	0.7558
0.1344	0.1144	0.0914	0.0747	0.0759	0.0784	0.0704	0.0715	0.0718	0.0715	0.0734	0.0836	0.1023	0.1027	0.1061	0.1121	0.1142	0.1118	0.1128	0.1168	0.1252	0.1237	0.1224	0.1141	0.1155	0.133	0.1551	0.1899	0.2581	0.3337	0.4083	0.4819	0.5536	0.6147	0.6459	0.6635	0.689	0.7073	0.72	0.7354	0.7404	0.7442	0.7518	0.7443	0.7452	0.7453	0.7428	0.7473	0.7564	0.7719
0.1192	0.1021	0.0859	0.0764	0.0807	0.085	0.0787	0.0767	0.0723	0.0705	0.0761	0.0864	0.0965	0.0906	0.0866	0.0836	0.0851	0.086	0.0958	0.1041	0.1131	0.1162	0.1183	0.1123	0.1197	0.1414	0.1638	0.1993	0.2677	0.346	0.4195	0.4918	0.5607	0.6194	0.6474	0.6661	0.6918	0.7113	0.7217	0.736	0.74	0.7438	0.7498	0.7467	0.7502	0.7534	0.7538	0.7573	0.7623	0.7704
0.1406	0.1195	0.095	0.0779	0.0761	0.0768	0.0669	0.0673	0.0665	0.0656	0.0688	0.0804	0.0932	0.0906	0.0905	0.0914	0.0947	0.096	0.1042	0.1124	0.1219	0.125	0.1269	0.1206	0.1273	0.1438	0.1714	0.2077	0.2767	0.3552	0.4261	0.4958	0.5624	0.6166	0.6509	0.6689	0.6954	0.7147	0.7228	0.7359	0.7403	0.7405	0.7494	0.7432	0.7475	0.7502	0.7542	0.7604	0.7673	0.7727
0.1292	0.1076	0.0866	0.073	0.0745	0.0803	0.0722	0.0706	0.0656	0.0626	0.0651	0.0752	0.0876	0.0872	0.0883	0.0907	0.0942	0.0953	0.1027	0.1108	0.1219	0.1243	0.124	0.1152	0.1146	0.1334	0.153	0.1863	0.2562	0.334	0.4083	0.4822	0.5514	0.6145	0.6438	0.6627	0.6883	0.7082	0.7195	0.7344	0.7388	0.7407	0.7494	0.7444	0.7496	0.7529	0.7562	0.7609	0.7655	0.7709
0.0941	0.0872	0.08	0.0764	0.0833	0.0833	0.0765	0.0745	0.0703	0.0686	0.0722	0.0837	0.0984	0.0973	0.0991	0.1027	0.1056	0.1062	0.113	0.1209	0.1317	0.1349	0.1361	0.1305	0.1317	0.1465	0.1662	0.19	0.2496	0.3223	0.3849	0.4541	0.5232	0.5868	0.6323	0.6478	0.6602	0.6738	0.6651	0.6635	0.6539	0.6564	0.6544	0.6575	0.6518	0.6651	0.6625	0.6678	0.6773	0.6994
0.0944	0.0873	0.0792	0.0737	0.0803	0.0783	0.0696	0.0703	0.0694	0.0689	0.0737	0.0845	0.0982	0.0932	0.0921	0.0941	0.0972	0.0973	0.1051	0.1131	0.1234	0.1266	0.1279	0.1204	0.1246	0.1405	0.1666	0.2069	0.2798	0.3554	0.4313	0.5065	0.579	0.6389	0.6799	0.701	0.7184	0.7264	0.7292	0.7348	0.7305	0.732	0.7445	0.7419	0.7472	0.754	0.7567	0.7607	0.7638	0.7728
0.0867	0.0806	0.0741	0.0706	0.0793	0.0783	0.0704	0.0712	0.0696	0.0691	0.0732	0.085	0.1007	0.0979	0.0995	0.104	0.1086	0.1091	0.1159	0.1239	0.1348	0.1377	0.1383	0.1282	0.1344	0.1481	0.175	0.2184	0.294	0.3694	0.4458	0.5209	0.5972	0.6557	0.6982	0.7224	0.7435	0.7494	0.7526	0.7591	0.7582	0.7568	0.767	0.7656	0.7747	0.7796	0.7862	0.7907	0.7919	0.7906
0.0874	0.0811	0.0743	0.0703	0.078	0.0772	0.0711	0.0716	0.0711	0.0711	0.076	0.0871	0.101	0.0971	0.097	0.1006	0.1033	0.1029	0.1099	0.1178	0.1288	0.132	0.1331	0.1226	0.1286	0.144	0.1733	0.2193	0.2972	0.3724	0.4538	0.528	0.6009	0.6541	0.6876	0.7069	0.7264	0.7354	0.75	0.7633	0.766	0.7697	0.7766	0.7744	0.778	0.7834	0.7867	0.7895	0.7907	0.7949
0.0953	0.0842	0.0717	0.0658	0.0732	0.0778	0.0737	0.0738	0.0709	0.0694	0.0711	0.0822	0.0964	0.0958	0.0976	0.1011	0.1043	0.105	0.1119	0.1198	0.1319	0.1341	0.1327	0.119	0.1205	0.1353	0.1655	0.209	0.2856	0.3592	0.4367	0.5059	0.5729	0.6254	0.6561	0.6736	0.698	0.7119	0.7312	0.7493	0.7554	0.761	0.7687	0.7683	0.7778	0.7789	0.7818	0.783	0.7816	0.7839
0.1011	0.0886	0.0746	0.0684	0.0727	0.0765	0.0717	0.0716	0.0692	0.0684	0.0704	0.0822	0.0985	0.1003	0.1041	0.1091	0.1139	0.1133	0.1152	0.1196	0.127	0.1249	0.1229	0.1132	0.1179	0.1351	0.1652	0.2064	0.2769	0.3511	0.4268	0.4954	0.5591	0.6098	0.637	0.6517	0.6771	0.6959	0.7164	0.7364	0.7437	0.7493	0.7576	0.756	0.7644	0.7674	0.7722	0.7748	0.7742	0.7752
0.1229	0.1037	0.0851	0.0735	0.0755	0.0805	0.0737	0.0712	0.0663	0.0635	0.0658	0.0765	0.0894	0.0899	0.092	0.0954	0.0995	0.1009	0.108	0.116	0.1276	0.1297	0.1285	0.1174	0.118	0.1346	0.1565	0.1895	0.2575	0.329	0.4014	0.4723	0.5415	0.6018	0.6324	0.6511	0.6777	0.6966	0.7128	0.7306	0.7368	0.7391	0.7515	0.7464	0.755	0.7583	0.7666	0.7713	0.7716	0.7709
0.1255	0.1056	0.083	0.068	0.068	0.0708	0.0631	0.0644	0.0646	0.065	0.0685	0.0807	0.094	0.0927	0.094	0.0972	0.0999	0.1004	0.1074	0.1153	0.1261	0.1292	0.1303	0.1228	0.1257	0.1427	0.1641	0.1949	0.2617	0.3371	0.4108	0.484	0.5549	0.6147	0.6452	0.6615	0.6881	0.7061	0.7178	0.7328	0.7388	0.7398	0.7483	0.7427	0.7473	0.7504	0.7553	0.7617	0.7682	0.7731
0.1298	0.1077	0.0832	0.0656	0.0676	0.0729	0.0676	0.0685	0.0688	0.0685	0.071	0.0806	0.0944	0.0916	0.0913	0.093	0.0947	0.0949	0.1025	0.1104	0.1202	0.1239	0.1268	0.1224	0.1275	0.1462	0.1667	0.1976	0.2648	0.3448	0.4209	0.4955	0.5655	0.6227	0.6477	0.6623	0.6906	0.7112	0.7237	0.74	0.7473	0.7499	0.7574	0.7511	0.7552	0.7541	0.7551	0.7602	0.7678	0.7767
0.1136	0.0979	0.0824	0.0722	0.0767	0.0794	0.073	0.072	0.0694	0.069	0.0746	0.0858	0.0986	0.0943	0.093	0.0927	0.0952	0.0961	0.1047	0.1128	0.1229	0.1257	0.1267	0.1191	0.1244	0.1421	0.1609	0.1948	0.2658	0.348	0.4261	0.5028	0.5752	0.6333	0.6603	0.6765	0.7004	0.718	0.7263	0.7386	0.7406	0.745	0.752	0.7494	0.7516	0.7557	0.7565	0.7595	0.7632	0.771
0.127	0.1099	0.0943	0.0894	0.098	0.1015	0.0905	0.0843	0.0728	0.0652	0.0665	0.0794	0.0932	0.0889	0.0875	0.0875	0.0893	0.0898	0.0982	0.1062	0.1158	0.1193	0.1217	0.1166	0.123	0.1413	0.1624	0.1952	0.2593	0.328	0.4003	0.4743	0.5466	0.6079	0.6417	0.6629	0.687	0.7007	0.7123	0.7259	0.7276	0.7337	0.7405	0.7421	0.7492	0.7534	0.7528	0.7543	0.7559	0.7639
0.1313	0.1124	0.0929	0.0782	0.0803	0.083	0.0739	0.0727	0.0693	0.0671	0.0702	0.0797	0.0933	0.0908	0.0906	0.0923	0.0942	0.0944	0.102	0.11	0.121	0.1239	0.1243	0.1185	0.1167	0.1312	0.1462	0.1765	0.2365	0.2965	0.3622	0.4323	0.498	0.5602	0.5935	0.6191	0.6416	0.6603	0.6772	0.6942	0.6948	0.7044	0.7125	0.7142	0.7165	0.7302	0.7303	0.7341	0.7378	0.7567
0.0905	0.0849	0.0759	0.0703	0.0763	0.0746	0.0687	0.0692	0.0693	0.0696	0.0741	0.085	0.0977	0.0924	0.0901	0.0891	0.0908	0.0915	0.1004	0.1085	0.1182	0.1213	0.123	0.1165	0.1208	0.1431	0.1667	0.2029	0.2707	0.3431	0.4148	0.4881	0.5603	0.627	0.6677	0.6892	0.7037	0.7145	0.7163	0.721	0.7175	0.7151	0.7215	0.718	0.7206	0.73	0.7315	0.7368	0.7433	0.7529
0.0919	0.0834	0.0725	0.0671	0.0734	0.0737	0.0672	0.07	0.0709	0.0717	0.0761	0.0878	0.1001	0.0948	0.0932	0.0949	0.0975	0.0974	0.1053	0.1133	0.1237	0.1269	0.1283	0.1182	0.1252	0.1443	0.177	0.223	0.3009	0.3789	0.4581	0.5308	0.6032	0.6599	0.6979	0.7164	0.7336	0.743	0.7517	0.7609	0.7582	0.7629	0.7742	0.7733	0.7777	0.7859	0.7895	0.7914	0.7898	0.7967
0.0874	0.0807	0.0715	0.0669	0.0735	0.0762	0.0706	0.0717	0.0689	0.0668	0.067	0.0769	0.091	0.0921	0.095	0.0981	0.1044	0.107	0.1146	0.1229	0.133	0.1352	0.1351	0.1251	0.1296	0.1477	0.1747	0.2185	0.2939	0.3677	0.4489	0.5258	0.5975	0.6568	0.6922	0.7127	0.7298	0.7381	0.7504	0.7617	0.7607	0.7655	0.7739	0.775	0.7806	0.7896	0.7939	0.7952	0.7921	0.7943
0.0943	0.0869	0.0787	0.0737	0.0789	0.078	0.0699	0.0698	0.0673	0.0669	0.0716	0.0835	0.0977	0.0962	0.0976	0.0999	0.1044	0.1061	0.1138	0.122	0.1327	0.135	0.1345	0.1237	0.1267	0.1441	0.1723	0.2157	0.2901	0.3627	0.4399	0.5119	0.5797	0.6365	0.6687	0.6899	0.7151	0.7283	0.7455	0.7626	0.7683	0.7737	0.7791	0.7786	0.7854	0.7873	0.7891	0.7902	0.7898	0.7928
0.1014	0.0924	0.0798	0.0704	0.0754	0.0784	0.0718	0.0717	0.0686	0.0642	0.0613	0.0682	0.083	0.0856	0.0892	0.0933	0.0993	0.1016	0.1085	0.1167	0.127	0.1296	0.1298	0.1216	0.1249	0.1426	0.1619	0.1959	0.2631	0.3336	0.4093	0.4849	0.5568	0.6185	0.6478	0.6691	0.6967	0.7116	0.7277	0.745	0.7518	0.7551	0.7628	0.7613	0.7707	0.7724	0.7771	0.7807	0.7821	0.7835
0.1205	0.1032	0.0828	0.0689	0.0692	0.0727	0.0655	0.0664	0.0656	0.0642	0.0651	0.0752	0.0882	0.0891	0.0916	0.0952	0.0995	0.1009	0.1079	0.116	0.127	0.1295	0.1293	0.1196	0.1226	0.139	0.1602	0.1941	0.2618	0.3326	0.4058	0.4785	0.55	0.6103	0.6414	0.6619	0.6896	0.7061	0.7217	0.739	0.7464	0.7491	0.7569	0.7496	0.7524	0.7528	0.7552	0.7602	0.7664	0.7741
0.1307	0.1094	0.0863	0.0721	0.0735	0.078	0.0695	0.0684	0.0649	0.0623	0.0626	0.0746	0.0897	0.0914	0.0954	0.1019	0.1049	0.1049	0.1103	0.118	0.1305	0.1333	0.1327	0.1224	0.1201	0.1348	0.1539	0.1866	0.2583	0.3365	0.4143	0.4883	0.5582	0.616	0.6406	0.6555	0.6832	0.7026	0.7191	0.7375	0.7462	0.749	0.7568	0.7487	0.7507	0.751	0.7543	0.76	0.767	0.773
0.1342	0.1141	0.0903	0.0725	0.072	0.0727	0.0646	0.0681	0.0726	0.0744	0.0801	0.0903	0.101	0.0933	0.0891	0.0881	0.0895	0.0891	0.0982	0.1062	0.1164	0.1195	0.1208	0.1138	0.1184	0.1365	0.1567	0.1885	0.2585	0.3398	0.4193	0.4984	0.5737	0.6357	0.6672	0.6819	0.7028	0.7177	0.7239	0.7336	0.7339	0.7361	0.743	0.7425	0.7458	0.7551	0.7602	0.7647	0.7671	0.7697
0.131	0.1084	0.0827	0.0638	0.0629	0.0667	0.0599	0.0627	0.065	0.0662	0.0706	0.0808	0.0927	0.0889	0.0875	0.0871	0.0896	0.0906	0.0993	0.1074	0.1174	0.1202	0.1213	0.1134	0.1188	0.1385	0.161	0.1939	0.264	0.346	0.4228	0.4985	0.5712	0.6323	0.6627	0.6779	0.7017	0.721	0.7296	0.7423	0.7449	0.7475	0.7542	0.7513	0.7547	0.7602	0.7631	0.767	0.7703	0.7759
0.1233	0.1043	0.0865	0.0767	0.081	0.0848	0.076	0.0752	0.0714	0.0696	0.0754	0.0865	0.0963	0.0888	0.0843	0.0826	0.0846	0.0847	0.0942	0.1024	0.1118	0.115	0.1168	0.11	0.1176	0.1374	0.1611	0.1924	0.2605	0.342	0.419	0.4927	0.563	0.619	0.645	0.656	0.6793	0.7015	0.7145	0.7301	0.7333	0.7397	0.7486	0.7434	0.7437	0.7476	0.7475	0.7505	0.7546	0.7669
0.0981	0.0898	0.0821	0.08	0.0882	0.0873	0.0786	0.0741	0.0671	0.0644	0.0681	0.0823	0.0986	0.0975	0.1002	0.1053	0.1076	0.1076	0.1136	0.1214	0.133	0.1362	0.1369	0.1318	0.1267	0.1422	0.1578	0.1837	0.2463	0.3196	0.3829	0.4561	0.5276	0.6001	0.6495	0.6723	0.6865	0.6978	0.6853	0.6817	0.6719	0.6675	0.6703	0.6742	0.6779	0.6946	0.696	0.7023	0.7097	0.7229
0.0989	0.0894	0.0793	0.0727	0.0794	0.0785	0.0711	0.0705	0.0693	0.0686	0.0724	0.0841	0.0999	0.0974	0.0991	0.1043	0.1084	0.1084	0.1148	0.1227	0.1341	0.137	0.1373	0.1292	0.1271	0.1453	0.1646	0.1983	0.2672	0.3403	0.414	0.4892	0.5611	0.628	0.6645	0.6855	0.7048	0.7182	0.725	0.7344	0.7345	0.735	0.7408	0.7373	0.7383	0.7473	0.749	0.7548	0.7621	0.7741
0.1333	0.1131	0.0896	0.0728	0.0731	0.0763	0.0678	0.0677	0.0662	0.064	0.0658	0.0747	0.0866	0.0833	0.0818	0.0803	0.0844	0.0865	0.096	0.1044	0.114	0.1162	0.1162	0.1068	0.1142	0.1327	0.1556	0.1852	0.2536	0.3387	0.4134	0.4861	0.5561	0.6126	0.6424	0.6517	0.6697	0.6922	0.6972	0.7068	0.7047	0.7061	0.7201	0.7148	0.7162	0.7298	0.7386	0.746	0.7496	0.7561
0.0958	0.085	0.0747	0.0689	0.0766	0.0797	0.0737	0.0715	0.0662	0.0635	0.0661	0.0764	0.091	0.0897	0.091	0.0934	0.0973	0.0987	0.1062	0.1143	0.1246	0.1274	0.1283	0.119	0.1233	0.1433	0.1739	0.2163	0.2925	0.3724	0.4513	0.5265	0.5986	0.6602	0.7002	0.718	0.734	0.7442	0.749	0.7558	0.7505	0.7544	0.7682	0.7669	0.7728	0.7808	0.7836	0.7858	0.785	0.7955
0.1306	0.108	0.0814	0.0602	0.0578	0.0604	0.0545	0.0597	0.0658	0.0698	0.0759	0.0863	0.0985	0.0941	0.0926	0.0926	0.0943	0.0947	0.1031	0.1112	0.1223	0.1247	0.1244	0.115	0.1156	0.1336	0.1551	0.1858	0.2546	0.332	0.4073	0.4829	0.5558	0.6208	0.6559	0.6716	0.6937	0.7075	0.7128	0.7221	0.722	0.7237	0.7347	0.7317	0.7348	0.7439	0.7505	0.7571	0.7618	0.7683
0.1357	0.1112	0.0845	0.0663	0.0659	0.0716	0.0654	0.0651	0.0642	0.0629	0.0664	0.0756	0.0853	0.0798	0.0759	0.0723	0.0748	0.0763	0.0866	0.095	0.1034	0.1064	0.1087	0.1028	0.1132	0.1342	0.1567	0.1921	0.2587	0.3323	0.4068	0.482	0.5556	0.6169	0.6493	0.6709	0.6983	0.7101	0.7185	0.7307	0.7342	0.7372	0.7469	0.7432	0.7471	0.7501	0.7554	0.7601	0.7634	0.7659
0.1026	0.0902	0.0752	0.065	0.0705	0.0744	0.0685	0.0696	0.0677	0.0657	0.0655	0.0749	0.0905	0.0916	0.0949	0.0993	0.1043	0.1059	0.1126	0.1207	0.1327	0.1345	0.1325	0.1198	0.1203	0.1355	0.1552	0.1923	0.2637	0.3359	0.411	0.4822	0.551	0.6076	0.633	0.6533	0.6801	0.6998	0.7206	0.7413	0.7513	0.7542	0.7571	0.7528	0.7558	0.7603	0.7649	0.7697	0.7737	0.7746
0.1025	0.0941	0.0817	0.0735	0.0755	0.0772	0.0687	0.0664	0.0614	0.0554	0.0507	0.0586	0.073	0.0791	0.0853	0.0915	0.0999	0.1033	0.1096	0.1179	0.1282	0.1304	0.13	0.1201	0.1243	0.1413	0.168	0.2108	0.2836	0.3561	0.4311	0.5019	0.568	0.6229	0.6528	0.6754	0.7037	0.7193	0.7373	0.7561	0.7649	0.768	0.7712	0.7711	0.7814	0.7809	0.7835	0.7853	0.7857	0.7841
0.0968	0.0881	0.0806	0.0795	0.0877	0.0891	0.0815	0.0772	0.0693	0.0659	0.0686	0.0811	0.0992	0.0999	0.1036	0.1087	0.1128	0.1117	0.1134	0.1177	0.1251	0.1233	0.122	0.1121	0.1176	0.1369	0.1673	0.2158	0.2916	0.3664	0.4447	0.5159	0.584	0.6383	0.6682	0.6899	0.7165	0.7305	0.7492	0.7676	0.7765	0.7789	0.7825	0.7801	0.7884	0.7873	0.7897	0.792	0.7936	0.7935
0.0995	0.0906	0.0808	0.0743	0.0802	0.0807	0.0717	0.0692	0.0636	0.0599	0.0605	0.0708	0.0871	0.0887	0.0928	0.0983	0.1031	0.1045	0.1107	0.1186	0.129	0.1322	0.1338	0.1262	0.1283	0.1488	0.1777	0.222	0.2972	0.3717	0.4493	0.5232	0.5926	0.6543	0.6919	0.7137	0.7324	0.7423	0.7519	0.7622	0.7605	0.7661	0.7751	0.7733	0.7749	0.7821	0.7833	0.7845	0.7841	0.7931
0.0943	0.0873	0.0794	0.0746	0.0803	0.0799	0.0709	0.0687	0.0635	0.0604	0.0613	0.0725	0.0889	0.0915	0.0966	0.1039	0.1079	0.1085	0.1136	0.1214	0.1344	0.1367	0.1347	0.1233	0.1168	0.1315	0.1531	0.1797	0.2455	0.3194	0.3834	0.454	0.5271	0.5998	0.6518	0.6712	0.688	0.6979	0.687	0.6847	0.6742	0.6746	0.6828	0.6875	0.6926	0.7067	0.7074	0.7122	0.7175	0.7326
0.0954	0.0848	0.0746	0.0689	0.0761	0.0802	0.0749	0.0731	0.0679	0.0651	0.0667	0.0766	0.0911	0.0917	0.0943	0.0993	0.1018	0.1019	0.1079	0.1157	0.1258	0.13	0.1334	0.1299	0.1325	0.1502	0.1788	0.2124	0.2804	0.3587	0.4297	0.5016	0.5701	0.6309	0.6726	0.689	0.7097	0.7243	0.7249	0.7312	0.7287	0.73	0.7386	0.7358	0.7391	0.7443	0.7436	0.7479	0.7548	0.7682
0.0961	0.0852	0.0725	0.0657	0.073	0.0765	0.0708	0.069	0.0644	0.061	0.0602	0.0708	0.0871	0.0887	0.0928	0.0978	0.1034	0.1054	0.1119	0.12	0.1307	0.1333	0.1333	0.1221	0.1257	0.1452	0.177	0.222	0.2988	0.3765	0.45	0.5195	0.5884	0.6479	0.6857	0.7089	0.7362	0.7497	0.7587	0.7715	0.7768	0.7795	0.7813	0.7763	0.7763	0.7747	0.7718	0.7737	0.7796	0.7872
0.0996	0.0902	0.078	0.0709	0.0773	0.0771	0.0688	0.0683	0.0655	0.0637	0.0652	0.077	0.0935	0.0928	0.0954	0.0996	0.1034	0.1044	0.1111	0.1191	0.13	0.1329	0.1334	0.1229	0.1266	0.1445	0.1746	0.2191	0.2972	0.377	0.4556	0.5278	0.5975	0.6535	0.6858	0.7053	0.7316	0.7451	0.7575	0.7721	0.7774	0.7807	0.7871	0.7852	0.7924	0.7921	0.7949	0.7964	0.7962	0.7965
0.1052	0.1016	0.092	0.0833	0.0848	0.0802	0.0701	0.0696	0.0679	0.0643	0.0628	0.071	0.0855	0.087	0.0898	0.0933	0.0989	0.101	0.1082	0.1164	0.1267	0.1292	0.1295	0.1185	0.1252	0.1428	0.1724	0.2186	0.2949	0.3707	0.4477	0.5166	0.5822	0.6321	0.6581	0.6783	0.707	0.7242	0.745	0.7657	0.7768	0.7807	0.7817	0.7796	0.7853	0.7847	0.7862	0.7886	0.7914	0.7923
0.1106	0.0942	0.0765	0.0669	0.072	0.0774	0.0706	0.067	0.0603	0.0551	0.0526	0.0633	0.0793	0.0827	0.0879	0.0942	0.1003	0.1024	0.1083	0.1164	0.1279	0.1301	0.1289	0.1172	0.1211	0.1334	0.1503	0.1872	0.259	0.3348	0.4102	0.4816	0.5512	0.6019	0.6231	0.6432	0.6731	0.6946	0.7145	0.7357	0.7458	0.7516	0.7567	0.7505	0.752	0.7515	0.7523	0.7556	0.7605	0.7693
0.1266	0.1038	0.0793	0.0627	0.065	0.0722	0.0661	0.0673	0.0655	0.0639	0.0664	0.0749	0.0858	0.0814	0.0785	0.0767	0.0785	0.0793	0.0886	0.0968	0.1063	0.1093	0.111	0.1043	0.1105	0.1308	0.1526	0.1885	0.256	0.3296	0.4014	0.4728	0.5417	0.6009	0.6296	0.6515	0.6826	0.6975	0.7085	0.7237	0.7298	0.7347	0.7448	0.7381	0.741	0.7378	0.7389	0.7425	0.7478	0.7564
0.1314	0.1084	0.0813	0.0589	0.057	0.0611	0.055	0.0589	0.0628	0.064	0.0645	0.0728	0.0922	0.0959	0.102	0.1109	0.114	0.1117	0.1115	0.1154	0.1239	0.1227	0.1219	0.1155	0.1137	0.1323	0.1538	0.1872	0.2526	0.3263	0.3955	0.465	0.5311	0.5926	0.6234	0.6421	0.6706	0.6882	0.6976	0.7117	0.7148	0.7205	0.7357	0.7259	0.7258	0.7253	0.7263	0.7314	0.7386	0.7556
0.0975	0.0866	0.0728	0.0633	0.0692	0.0739	0.0682	0.0689	0.066	0.0625	0.0597	0.0679	0.0845	0.0886	0.0943	0.1012	0.1074	0.1093	0.115	0.123	0.1333	0.1354	0.1371	0.1348	0.1396	0.159	0.182	0.2098	0.2675	0.3305	0.3899	0.4586	0.5276	0.5941	0.6409	0.6632	0.683	0.6933	0.6891	0.6916	0.6861	0.6881	0.6923	0.6937	0.6965	0.7024	0.6975	0.6995	0.7057	0.7196
0.0923	0.0835	0.0719	0.0642	0.071	0.0737	0.0685	0.0708	0.07	0.0693	0.0713	0.0804	0.0941	0.0916	0.0915	0.0929	0.0954	0.0961	0.1039	0.112	0.1221	0.1253	0.1269	0.1198	0.1227	0.1417	0.1721	0.2112	0.28	0.353	0.4163	0.4826	0.5497	0.6135	0.6586	0.6865	0.7188	0.7335	0.7355	0.7456	0.75	0.7525	0.7525	0.7477	0.7467	0.7419	0.7351	0.7363	0.7449	0.7546
0.0997	0.09	0.077	0.0688	0.0727	0.0732	0.0676	0.068	0.0678	0.0675	0.0701	0.0811	0.0949	0.0939	0.0953	0.0986	0.1012	0.1016	0.1084	0.1164	0.1272	0.1304	0.1316	0.123	0.1239	0.1446	0.1766	0.2191	0.2929	0.3695	0.4376	0.5056	0.5737	0.6388	0.683	0.7089	0.7392	0.7502	0.751	0.7593	0.7617	0.7636	0.7685	0.7643	0.767	0.7627	0.7594	0.7611	0.7671	0.7749
0.1023	0.097	0.0862	0.0777	0.0781	0.0737	0.0651	0.0674	0.069	0.0694	0.0721	0.0828	0.0957	0.095	0.0964	0.0994	0.1025	0.1033	0.1104	0.1184	0.1293	0.1321	0.1327	0.1228	0.1268	0.1434	0.1711	0.2149	0.292	0.3715	0.4482	0.5211	0.5919	0.6487	0.684	0.7057	0.7308	0.7429	0.7507	0.7621	0.7653	0.7682	0.771	0.7699	0.7728	0.7753	0.7756	0.7779	0.7814	0.7861
0.0947	0.0866	0.075	0.0677	0.072	0.0716	0.0646	0.0664	0.0665	0.0667	0.0701	0.0812	0.0945	0.0922	0.0925	0.0936	0.0976	0.0992	0.1074	0.1156	0.1258	0.1283	0.1286	0.1188	0.1257	0.1406	0.1645	0.2117	0.2879	0.3628	0.4396	0.5098	0.5753	0.6227	0.647	0.6705	0.6952	0.7132	0.7333	0.7528	0.76	0.7662	0.7683	0.767	0.7689	0.7745	0.7756	0.7777	0.7797	0.7858
0.0981	0.0879	0.0751	0.0673	0.0722	0.0761	0.0711	0.0701	0.0666	0.063	0.0616	0.0702	0.084	0.086	0.0892	0.0934	0.0984	0.1001	0.1069	0.115	0.1259	0.1284	0.1283	0.118	0.1234	0.1356	0.1591	0.2029	0.2768	0.3513	0.4246	0.4913	0.554	0.5981	0.6204	0.6421	0.6709	0.6929	0.715	0.7374	0.7475	0.7542	0.7558	0.7548	0.7594	0.7616	0.7615	0.7637	0.7669	0.7741
0.1148	0.0984	0.0786	0.0633	0.0658	0.07	0.0647	0.0649	0.0643	0.0619	0.0602	0.0684	0.0847	0.0877	0.0925	0.0993	0.1038	0.1047	0.1102	0.1181	0.1302	0.1327	0.1319	0.1224	0.1198	0.1344	0.1525	0.1856	0.2516	0.321	0.3861	0.4513	0.5142	0.5711	0.5999	0.622	0.6513	0.6705	0.6827	0.6989	0.7064	0.7083	0.7174	0.7056	0.7041	0.7024	0.7025	0.7093	0.7211	0.7347
0.0826	0.0783	0.0735	0.0708	0.0793	0.0803	0.0755	0.0752	0.0723	0.0712	0.0733	0.0831	0.1026	0.1052	0.1105	0.1181	0.1218	0.1202	0.1207	0.1248	0.1327	0.1313	0.1304	0.1262	0.124	0.1401	0.1594	0.185	0.2391	0.2984	0.3582	0.429	0.5	0.5729	0.6266	0.6502	0.6659	0.6684	0.6589	0.656	0.6467	0.6463	0.6483	0.657	0.6668	0.6749	0.6711	0.6717	0.6741	0.6846
0.092	0.0839	0.0758	0.0709	0.0787	0.0809	0.0756	0.0759	0.074	0.0724	0.0759	0.0849	0.0972	0.0929	0.0915	0.0936	0.0959	0.0954	0.1031	0.111	0.1218	0.125	0.1262	0.1199	0.1195	0.1389	0.1604	0.1934	0.2571	0.3243	0.3869	0.4556	0.5248	0.5941	0.6386	0.6658	0.6898	0.7013	0.7007	0.7066	0.703	0.7081	0.7126	0.7139	0.7162	0.7199	0.7136	0.7141	0.7189	0.7348
0.0957	0.0883	0.0771	0.0691	0.0755	0.0745	0.067	0.0681	0.0675	0.0669	0.07	0.0799	0.0943	0.0898	0.0885	0.0879	0.091	0.0925	0.1014	0.1096	0.1187	0.1218	0.124	0.1177	0.1248	0.1449	0.1756	0.2133	0.2831	0.3598	0.4335	0.507	0.5778	0.6397	0.6803	0.6999	0.7252	0.7367	0.7411	0.7504	0.7512	0.7539	0.762	0.7602	0.7671	0.7661	0.7652	0.7667	0.7693	0.7754
0.101	0.0913	0.0773	0.067	0.0693	0.0689	0.0622	0.0649	0.0667	0.0676	0.0711	0.0813	0.0942	0.0921	0.0923	0.0937	0.0969	0.0981	0.106	0.1141	0.1243	0.1272	0.1281	0.1197	0.1243	0.1414	0.1683	0.2087	0.2831	0.3624	0.4415	0.517	0.5878	0.6451	0.6786	0.6967	0.7198	0.7323	0.742	0.754	0.757	0.7606	0.7638	0.7627	0.7652	0.7685	0.7683	0.7705	0.7741	0.7793
0.0952	0.0872	0.0757	0.0682	0.0721	0.0715	0.0657	0.0665	0.0669	0.0671	0.0713	0.0816	0.0929	0.0882	0.0857	0.0832	0.0869	0.0891	0.099	0.1075	0.1154	0.1185	0.1214	0.1161	0.1288	0.1471	0.1731	0.2152	0.2873	0.3657	0.4456	0.5196	0.5868	0.6346	0.6581	0.6753	0.6988	0.7173	0.7357	0.7538	0.7594	0.7667	0.7713	0.7694	0.7715	0.7753	0.7757	0.7766	0.7772	0.7826
0.0902	0.0786	0.0636	0.0516	0.0564	0.0584	0.0563	0.0631	0.0706	0.075	0.0805	0.0903	0.1038	0.0991	0.0983	0.1013	0.1036	0.103	0.1102	0.1181	0.1297	0.1325	0.1327	0.1234	0.1264	0.1387	0.1558	0.1928	0.2601	0.3274	0.3963	0.4625	0.5272	0.5762	0.5978	0.6213	0.652	0.6748	0.6987	0.7227	0.7342	0.7399	0.7433	0.7417	0.7487	0.7509	0.7542	0.7571	0.7586	0.7591
0.1112	0.0934	0.0733	0.0593	0.0628	0.0694	0.0652	0.0655	0.0638	0.0614	0.0594	0.0676	0.0869	0.0922	0.0991	0.1069	0.1137	0.1139	0.1147	0.1191	0.1273	0.1246	0.121	0.1101	0.1123	0.1267	0.1439	0.1812	0.2483	0.3183	0.3898	0.4601	0.5277	0.5829	0.6087	0.631	0.661	0.6761	0.6912	0.7086	0.7169	0.7202	0.726	0.724	0.7338	0.7303	0.7312	0.734	0.7376	0.7392
0.0868	0.0808	0.0745	0.0712	0.0798	0.079	0.0711	0.0717	0.0698	0.069	0.0738	0.0846	0.0982	0.0929	0.0915	0.0922	0.0968	0.098	0.1066	0.1149	0.1253	0.1275	0.1271	0.1186	0.1226	0.1367	0.1573	0.1825	0.242	0.3097	0.3742	0.4459	0.5196	0.5856	0.6329	0.6525	0.6699	0.6816	0.679	0.6821	0.6748	0.6798	0.6837	0.6871	0.6899	0.6964	0.6906	0.6887	0.6886	0.704
0.0822	0.0777	0.0709	0.0687	0.0786	0.0777	0.0701	0.0697	0.0662	0.0647	0.0687	0.0803	0.094	0.0878	0.0851	0.0832	0.0855	0.0866	0.096	0.1043	0.1133	0.1164	0.1186	0.113	0.1195	0.142	0.166	0.1982	0.2647	0.3428	0.4157	0.4894	0.5605	0.6242	0.6582	0.6754	0.6991	0.7166	0.7226	0.7333	0.7344	0.7382	0.7448	0.7395	0.7401	0.7405	0.7378	0.739	0.7429	0.7526
0.0991	0.0931	0.0824	0.0748	0.0783	0.0731	0.0638	0.0659	0.0689	0.0699	0.0746	0.0862	0.0992	0.0935	0.0919	0.0928	0.0965	0.097	0.1054	0.1135	0.1231	0.1263	0.1282	0.1221	0.1268	0.1448	0.1714	0.2079	0.2805	0.3646	0.4421	0.5169	0.5853	0.6418	0.6756	0.689	0.7075	0.7225	0.7255	0.7327	0.7293	0.7317	0.7427	0.7447	0.7537	0.7625	0.7674	0.7706	0.77	0.7737
0.0998	0.0908	0.079	0.0721	0.078	0.0782	0.0705	0.0707	0.0684	0.067	0.0704	0.0809	0.0932	0.0882	0.0857	0.0836	0.0866	0.0883	0.0979	0.1062	0.1143	0.1177	0.1211	0.117	0.1271	0.1475	0.1736	0.2145	0.2883	0.3735	0.4536	0.529	0.5964	0.6485	0.6751	0.6904	0.7118	0.7285	0.7368	0.7482	0.7487	0.7542	0.7602	0.7609	0.7656	0.77	0.7696	0.7704	0.7708	0.7777
0.0942	0.082	0.068	0.0601	0.0665	0.0684	0.0643	0.0679	0.071	0.0736	0.0799	0.0919	0.1043	0.0976	0.0951	0.0947	0.0988	0.0999	0.1091	0.1174	0.1284	0.1301	0.1281	0.1145	0.1201	0.1329	0.1593	0.2055	0.279	0.3487	0.4166	0.4791	0.5415	0.5883	0.6177	0.6436	0.6717	0.6908	0.7096	0.7294	0.7356	0.7421	0.753	0.7486	0.7553	0.756	0.7578	0.7601	0.7613	0.7695
0.0913	0.083	0.075	0.0704	0.0797	0.0809	0.0737	0.0745	0.072	0.0708	0.0758	0.0855	0.0982	0.0913	0.0881	0.0881	0.0901	0.0898	0.0984	0.1065	0.1166	0.1198	0.1213	0.1138	0.1197	0.1349	0.1644	0.2011	0.268	0.3416	0.4043	0.4679	0.5325	0.587	0.6295	0.6501	0.6717	0.6891	0.6909	0.6985	0.6965	0.6964	0.7092	0.7036	0.7105	0.7129	0.7121	0.7173	0.7253	0.7429
0.1001	0.0914	0.0819	0.0754	0.0815	0.0804	0.0716	0.0706	0.0672	0.066	0.0696	0.0813	0.0975	0.0965	0.0989	0.1036	0.1061	0.1061	0.1123	0.1202	0.1326	0.1351	0.1341	0.1231	0.1241	0.1342	0.1534	0.1836	0.2482	0.3185	0.3822	0.4468	0.5137	0.5672	0.6034	0.6208	0.6383	0.6571	0.6627	0.6717	0.6711	0.671	0.6732	0.6749	0.6817	0.6909	0.6898	0.6939	0.6998	0.714
0.0966	0.0862	0.0741	0.0676	0.0748	0.0804	0.0752	0.0756	0.0712	0.0676	0.0689	0.076	0.0856	0.0807	0.0766	0.0725	0.0755	0.0774	0.088	0.0965	0.1043	0.1074	0.1102	0.1042	0.1161	0.1382	0.1693	0.2095	0.2822	0.3669	0.4435	0.5155	0.5824	0.6356	0.6668	0.6808	0.702	0.7192	0.7253	0.7355	0.7357	0.74	0.7464	0.743	0.7447	0.7459	0.7425	0.7436	0.7473	0.7597
0.1048	0.0928	0.077	0.0646	0.0686	0.0698	0.0648	0.0665	0.0682	0.0685	0.0715	0.0803	0.0939	0.0902	0.0891	0.0888	0.0919	0.0933	0.102	0.1102	0.1199	0.1227	0.1239	0.1159	0.1215	0.1409	0.1693	0.2126	0.286	0.3651	0.4346	0.5015	0.5653	0.6202	0.6547	0.6772	0.7016	0.7193	0.7252	0.7361	0.7358	0.74	0.7519	0.7467	0.7498	0.7521	0.7526	0.7548	0.7571	0.768
0.0971	0.0867	0.0761	0.069	0.0749	0.0792	0.0721	0.0701	0.0635	0.0583	0.056	0.0644	0.0807	0.0861	0.0927	0.1018	0.1063	0.1068	0.1112	0.1189	0.1309	0.1341	0.1346	0.1274	0.1251	0.1386	0.1557	0.1888	0.2516	0.3156	0.3755	0.439	0.5026	0.5612	0.5973	0.6237	0.6468	0.6653	0.6738	0.686	0.688	0.6901	0.6948	0.6893	0.6912	0.6926	0.6865	0.6899	0.6996	0.7204
0.0908	0.0834	0.0773	0.0769	0.0874	0.0885	0.08	0.0782	0.072	0.069	0.072	0.0844	0.0994	0.0966	0.0977	0.1026	0.1058	0.1054	0.1118	0.1197	0.1324	0.1347	0.1329	0.1199	0.1201	0.1289	0.1568	0.1954	0.2619	0.3267	0.3808	0.4347	0.4932	0.5418	0.5874	0.6099	0.6274	0.6381	0.6354	0.6383	0.6328	0.6314	0.6391	0.6452	0.6594	0.6687	0.6706	0.675	0.6785	0.6902
0.0913	0.0835	0.0764	0.0737	0.083	0.0855	0.0804	0.0803	0.0773	0.0759	0.0784	0.0886	0.1067	0.1067	0.1102	0.1178	0.1211	0.1183	0.1189	0.1229	0.1308	0.1298	0.1294	0.1254	0.1269	0.1385	0.1547	0.1844	0.2392	0.2946	0.342	0.4066	0.4712	0.526	0.5719	0.6006	0.6225	0.6306	0.6244	0.6318	0.6281	0.621	0.6277	0.6254	0.629	0.6367	0.6377	0.6449	0.6555	0.6724
0.147	0.1289	0.1108	0.1036	0.1069	0.1087	0.0938	0.0837	0.0681	0.0553	0.0521	0.0626	0.0741	0.0727	0.0719	0.0703	0.0762	0.0794	0.0891	0.0977	0.1077	0.109	0.107	0.0994	0.1021	0.1123	0.1285	0.1405	0.1908	0.2495	0.3269	0.4092	0.4841	0.5487	0.5809	0.5896	0.6143	0.632	0.658	0.6809	0.6912	0.6934	0.6972	0.7061	0.7288	0.7363	0.7425	0.7494	0.7534	0.7558
0.1353	0.1219	0.1099	0.1106	0.1168	0.117	0.1015	0.0899	0.0716	0.0588	0.0546	0.0694	0.088	0.0929	0.0995	0.107	0.1136	0.1137	0.1146	0.119	0.1281	0.1253	0.1211	0.1084	0.1045	0.1073	0.1206	0.1351	0.1867	0.2437	0.306	0.3817	0.4555	0.5153	0.5581	0.5749	0.5989	0.6171	0.6307	0.652	0.6531	0.6532	0.6603	0.6731	0.6946	0.71	0.716	0.7212	0.7212	0.724
0.1363	0.1193	0.1049	0.104	0.1139	0.1175	0.1036	0.0928	0.0741	0.0616	0.0596	0.0736	0.0879	0.0858	0.0861	0.0861	0.0917	0.0944	0.1033	0.1117	0.123	0.1239	0.1208	0.1109	0.1115	0.1182	0.1306	0.1481	0.2031	0.257	0.3273	0.4073	0.4852	0.5533	0.5953	0.617	0.6444	0.653	0.6679	0.683	0.6868	0.6885	0.6974	0.7059	0.7298	0.7338	0.7364	0.7419	0.7463	0.7535
0.1412	0.1308	0.1199	0.1188	0.1249	0.1201	0.1022	0.0899	0.073	0.0603	0.0577	0.072	0.0874	0.0866	0.0883	0.0901	0.0959	0.0985	0.1066	0.115	0.1266	0.1276	0.1244	0.1145	0.1136	0.1197	0.1318	0.1463	0.201	0.2637	0.3369	0.4201	0.5008	0.5708	0.6084	0.6292	0.6688	0.6881	0.7085	0.7322	0.747	0.7513	0.7503	0.7529	0.7677	0.7608	0.7576	0.7606	0.7681	0.7755
0.141	0.1274	0.1164	0.1199	0.1287	0.1299	0.1126	0.0969	0.0727	0.0557	0.0484	0.0633	0.0831	0.0896	0.0975	0.1071	0.1132	0.1126	0.1124	0.1166	0.1259	0.1233	0.1192	0.1102	0.1075	0.1151	0.1304	0.1489	0.2039	0.2689	0.3351	0.4109	0.4867	0.5546	0.5955	0.6163	0.6497	0.6743	0.6896	0.7096	0.7147	0.7221	0.7307	0.7382	0.7567	0.7616	0.7637	0.7658	0.7651	0.7724
0.1402	0.1296	0.1183	0.1174	0.1212	0.1179	0.0989	0.0837	0.0631	0.0462	0.0381	0.051	0.0669	0.0728	0.0794	0.0867	0.094	0.0965	0.1021	0.1102	0.1224	0.1244	0.1227	0.1108	0.1054	0.1078	0.1191	0.1307	0.1847	0.2522	0.3117	0.3809	0.4448	0.4946	0.5211	0.5342	0.5704	0.6067	0.6292	0.662	0.6704	0.6798	0.6876	0.6934	0.7056	0.7128	0.7123	0.7145	0.7157	0.7306
0.1332	0.1149	0.0995	0.0973	0.1065	0.1128	0.102	0.0945	0.0787	0.0684	0.0695	0.0814	0.0904	0.0833	0.0775	0.0714	0.0742	0.0764	0.0879	0.0965	0.1055	0.1073	0.1072	0.1015	0.1087	0.1206	0.1373	0.1574	0.2078	0.2553	0.3232	0.3977	0.4687	0.5301	0.5635	0.5854	0.6203	0.6302	0.6552	0.6785	0.694	0.6968	0.6913	0.6968	0.7179	0.7039	0.6925	0.6933	0.7037	0.7136
0.1406	0.1274	0.1168	0.1206	0.1302	0.1294	0.1116	0.0966	0.0739	0.0589	0.0568	0.0728	0.0861	0.083	0.0822	0.0809	0.0865	0.0896	0.0992	0.1078	0.1184	0.1194	0.1165	0.1066	0.1101	0.1176	0.1308	0.1486	0.2041	0.2672	0.3389	0.4209	0.5021	0.571	0.612	0.6345	0.6682	0.6836	0.6971	0.7145	0.7222	0.7252	0.73	0.7365	0.7558	0.7559	0.7573	0.7613	0.7653	0.7693
0.1444	0.132	0.1204	0.1205	0.1281	0.1252	0.107	0.0931	0.0733	0.0591	0.0552	0.0705	0.0871	0.0879	0.0912	0.0958	0.1005	0.102	0.1086	0.1166	0.129	0.1307	0.1281	0.1177	0.1165	0.1217	0.1348	0.1528	0.2114	0.2789	0.3459	0.427	0.5122	0.5867	0.6343	0.6638	0.7093	0.7278	0.736	0.754	0.7661	0.7684	0.7703	0.7683	0.7782	0.7691	0.7675	0.7707	0.7783	0.7816
0.1434	0.1313	0.121	0.1242	0.1322	0.1307	0.112	0.0959	0.0725	0.0558	0.0505	0.0658	0.0808	0.0823	0.0854	0.0888	0.0951	0.0977	0.1051	0.1133	0.1245	0.1261	0.1242	0.115	0.1158	0.1252	0.141	0.1591	0.216	0.2836	0.349	0.4285	0.5111	0.5867	0.6348	0.6631	0.7054	0.7265	0.7347	0.7522	0.7605	0.7641	0.7723	0.7714	0.7843	0.78	0.7817	0.7851	0.7888	0.7913
0.1289	0.1146	0.1028	0.1056	0.1142	0.1153	0.1003	0.0887	0.0696	0.0576	0.057	0.0735	0.0869	0.0852	0.0859	0.0878	0.0914	0.0927	0.1005	0.1087	0.1198	0.122	0.1211	0.1141	0.1157	0.1229	0.1372	0.1535	0.2071	0.2672	0.3389	0.4189	0.4971	0.5626	0.6007	0.6191	0.6513	0.6654	0.6819	0.7005	0.7097	0.7144	0.7147	0.7213	0.7409	0.7326	0.7258	0.7253	0.7292	0.7349
0.1448	0.1351	0.1281	0.1366	0.1467	0.1433	0.123	0.1047	0.0784	0.0612	0.0577	0.0759	0.0903	0.0895	0.0911	0.0938	0.0978	0.0991	0.1065	0.1146	0.1272	0.1285	0.1251	0.1145	0.1085	0.1173	0.1322	0.1463	0.2051	0.2806	0.3413	0.4256	0.5094	0.5871	0.6434	0.6672	0.698	0.7189	0.711	0.7222	0.7158	0.7159	0.729	0.7408	0.7584	0.7744	0.7846	0.788	0.7819	0.7803
0.1339	0.1196	0.1103	0.1178	0.1331	0.1358	0.1191	0.1031	0.0767	0.0607	0.058	0.0758	0.0919	0.0893	0.09	0.0922	0.0953	0.0962	0.1037	0.1117	0.1229	0.1254	0.1251	0.1196	0.1195	0.1268	0.1387	0.154	0.2078	0.2726	0.3403	0.4213	0.5014	0.5725	0.6154	0.6397	0.6778	0.6953	0.7045	0.721	0.7285	0.7333	0.7355	0.7425	0.7606	0.7551	0.7513	0.7518	0.7547	0.7589
0.152	0.1389	0.1269	0.1282	0.1343	0.1317	0.1118	0.0951	0.0721	0.0551	0.0494	0.0646	0.0798	0.0818	0.0855	0.0886	0.0964	0.1	0.1077	0.1162	0.1268	0.1282	0.126	0.1172	0.1205	0.1284	0.1415	0.1593	0.2155	0.2833	0.3478	0.4297	0.5158	0.593	0.6464	0.6774	0.7163	0.7327	0.7324	0.7432	0.7456	0.7488	0.7571	0.7598	0.7704	0.7734	0.7776	0.7814	0.7833	0.7843
0.1505	0.1414	0.132	0.1343	0.1387	0.1331	0.1125	0.0959	0.0741	0.0572	0.0511	0.0661	0.0809	0.0841	0.0886	0.0945	0.0994	0.1008	0.1067	0.1147	0.1266	0.1289	0.1276	0.12	0.1164	0.1261	0.1404	0.1585	0.217	0.2863	0.3544	0.4351	0.5157	0.5914	0.6382	0.6627	0.6961	0.7161	0.7226	0.7366	0.7397	0.7424	0.752	0.7544	0.7667	0.7736	0.7793	0.7852	0.7887	0.7935
0.1521	0.1389	0.1268	0.128	0.1324	0.1329	0.1147	0.0984	0.0747	0.056	0.0466	0.0598	0.0743	0.0818	0.089	0.0971	0.1046	0.1071	0.1124	0.1204	0.1331	0.1345	0.1312	0.1218	0.1135	0.1226	0.1344	0.1491	0.209	0.2836	0.3525	0.4358	0.5172	0.598	0.6469	0.6703	0.7042	0.7249	0.7253	0.736	0.7368	0.7377	0.7514	0.7524	0.7659	0.7726	0.7824	0.7877	0.7868	0.7838
0.1459	0.1358	0.1274	0.1325	0.1416	0.1385	0.1186	0.1012	0.0764	0.059	0.0547	0.0699	0.0834	0.0815	0.0813	0.081	0.0863	0.089	0.0981	0.1065	0.1158	0.118	0.1183	0.1145	0.1167	0.1309	0.1442	0.1606	0.2173	0.2933	0.3632	0.4458	0.5239	0.5975	0.6373	0.659	0.6949	0.72	0.7261	0.7414	0.7461	0.7505	0.7571	0.7588	0.7683	0.7721	0.7748	0.7782	0.7805	0.7858
0.1521	0.1389	0.1268	0.1275	0.1339	0.1326	0.1136	0.0975	0.0745	0.0572	0.0506	0.0644	0.0793	0.0818	0.0855	0.089	0.0961	0.0992	0.1066	0.115	0.1257	0.1273	0.1257	0.1189	0.1157	0.1299	0.1438	0.1626	0.2213	0.2948	0.3613	0.4415	0.5186	0.5968	0.6421	0.6679	0.704	0.7239	0.7246	0.736	0.7368	0.7406	0.7517	0.7581	0.7732	0.7809	0.7885	0.7931	0.7928	0.7939
0.1553	0.1445	0.1345	0.1376	0.1434	0.1403	0.1202	0.1031	0.0793	0.0616	0.0538	0.0686	0.0881	0.0949	0.1029	0.1117	0.1192	0.1195	0.1198	0.1242	0.1324	0.1298	0.1264	0.1196	0.1156	0.1295	0.1453	0.1629	0.221	0.2963	0.3698	0.4518	0.5279	0.6014	0.6402	0.655	0.6849	0.7066	0.7147	0.7291	0.7311	0.7355	0.7456	0.7526	0.7695	0.7776	0.7841	0.7882	0.7873	0.7913
0.1428	0.1298	0.1189	0.1216	0.1288	0.1311	0.1162	0.1036	0.0828	0.0681	0.0644	0.0778	0.0889	0.0887	0.0891	0.0899	0.0944	0.0964	0.1047	0.113	0.1228	0.1253	0.1259	0.1225	0.1238	0.1361	0.149	0.1648	0.2192	0.2954	0.3501	0.4304	0.5084	0.5801	0.6326	0.6592	0.6895	0.7124	0.6989	0.7071	0.698	0.6954	0.7158	0.7234	0.7408	0.7588	0.7733	0.7803	0.7766	0.7789
0.1423	0.1329	0.1233	0.1245	0.1283	0.1245	0.108	0.0971	0.0814	0.0699	0.0702	0.0841	0.0931	0.0887	0.0852	0.0822	0.0849	0.0864	0.0964	0.1048	0.1141	0.1166	0.1174	0.1143	0.1167	0.1305	0.1435	0.1609	0.217	0.2927	0.3551	0.439	0.517	0.5862	0.6309	0.6538	0.6827	0.7054	0.7015	0.7149	0.7106	0.7101	0.7234	0.7307	0.7434	0.7605	0.7716	0.7774	0.7752	0.7772
0.139	0.1249	0.1151	0.1221	0.1345	0.1346	0.1174	0.1036	0.0816	0.0678	0.0672	0.0857	0.0995	0.0948	0.0942	0.0965	0.1001	0.1004	0.1081	0.1162	0.1277	0.1299	0.1289	0.1219	0.1202	0.1294	0.1429	0.1602	0.2174	0.2886	0.3531	0.4309	0.509	0.5814	0.6264	0.6513	0.6892	0.7103	0.7134	0.7267	0.7304	0.7349	0.7416	0.7471	0.761	0.7633	0.7664	0.7685	0.7684	0.7705
0.1481	0.1315	0.1122	0.0972	0.0936	0.0888	0.0753	0.0748	0.0744	0.0753	0.0819	0.0918	0.1012	0.0936	0.0909	0.093	0.0939	0.0948	0.1044	0.1127	0.1299	0.1309	0.126	0.1069	0.1115	0.0981	0.1198	0.1473	0.2138	0.2794	0.3548	0.4181	0.4835	0.5062	0.5245	0.5311	0.5698	0.5995	0.6421	0.6769	0.698	0.7052	0.7042	0.7086	0.7372	0.7405	0.7608	0.773	0.7745	0.7638
0.1504	0.133	0.1141	0.1014	0.099	0.0957	0.0812	0.0779	0.0731	0.071	0.0751	0.0853	0.0954	0.0899	0.089	0.0926	0.0946	0.0958	0.1048	0.1131	0.1303	0.1313	0.1266	0.1083	0.1124	0.0981	0.1178	0.1443	0.2099	0.2742	0.3484	0.4153	0.4862	0.5161	0.5433	0.5553	0.5934	0.6194	0.6549	0.6846	0.701	0.7083	0.7098	0.7139	0.7403	0.7455	0.7656	0.7774	0.778	0.7713
0.1541	0.1381	0.1187	0.103	0.0978	0.0946	0.074	0.0667	0.0617	0.0547	0.0526	0.0651	0.0842	0.0936	0.099	0.107	0.1105	0.1079	0.1068	0.1132	0.1262	0.1273	0.1236	0.1075	0.1138	0.1047	0.1128	0.1329	0.1943	0.2499	0.3177	0.389	0.4688	0.512	0.5451	0.5672	0.6121	0.6343	0.6638	0.6901	0.7028	0.7086	0.7156	0.7183	0.7465	0.7525	0.7756	0.7871	0.7845	0.7743
0.1631	0.1466	0.1259	0.1088	0.1024	0.0929	0.0752	0.0719	0.0707	0.0702	0.073	0.0863	0.1019	0.1017	0.1053	0.1088	0.1086	0.1071	0.1068	0.1132	0.1263	0.1273	0.1235	0.1065	0.1115	0.1059	0.118	0.1409	0.2031	0.2576	0.32	0.3871	0.4654	0.5135	0.5521	0.5792	0.6303	0.6496	0.6737	0.6981	0.7117	0.7212	0.7213	0.7193	0.7377	0.7296	0.7397	0.7438	0.7414	0.7341
0.1495	0.1334	0.1151	0.1019	0.1001	0.0972	0.0767	0.0691	0.0628	0.0564	0.0591	0.0707	0.086	0.086	0.0847	0.0909	0.0953	0.095	0.104	0.1123	0.1294	0.1304	0.1257	0.1065	0.1096	0.1005	0.1318	0.1534	0.216	0.2659	0.3238	0.3822	0.4542	0.4994	0.5541	0.5713	0.6141	0.6201	0.6339	0.6477	0.6562	0.657	0.658	0.6659	0.6957	0.6979	0.7147	0.7286	0.7361	0.7324
0.1563	0.143	0.1246	0.1066	0.1022	0.0933	0.0769	0.0744	0.0738	0.072	0.0744	0.0818	0.0951	0.0908	0.0915	0.0967	0.0997	0.1013	0.1098	0.1181	0.1352	0.1362	0.1316	0.112	0.1151	0.1074	0.1352	0.165	0.2328	0.2995	0.3709	0.4306	0.4945	0.524	0.5506	0.5583	0.5946	0.6209	0.6546	0.6828	0.6989	0.7054	0.7064	0.7087	0.7366	0.7343	0.7461	0.757	0.763	0.7665
0.1536	0.1375	0.1188	0.1052	0.102	0.0986	0.0775	0.0697	0.0636	0.057	0.059	0.0709	0.0866	0.0884	0.0886	0.0964	0.1016	0.1016	0.11	0.1182	0.1354	0.1364	0.1319	0.1138	0.1187	0.1036	0.1229	0.1473	0.2135	0.2816	0.3596	0.4304	0.5048	0.5353	0.5627	0.5714	0.6077	0.6335	0.6676	0.6961	0.7121	0.7165	0.7212	0.7275	0.7507	0.7521	0.7578	0.763	0.764	0.764
0.1565	0.1424	0.1247	0.1117	0.1054	0.1007	0.0787	0.0697	0.0629	0.0548	0.0552	0.0659	0.0793	0.0827	0.0831	0.0902	0.097	0.0981	0.1071	0.1156	0.1319	0.1327	0.1282	0.1104	0.1188	0.1035	0.1219	0.1456	0.2121	0.2845	0.3635	0.435	0.5097	0.5372	0.5606	0.5685	0.6087	0.6396	0.6757	0.7071	0.7261	0.7297	0.7368	0.7389	0.7635	0.7595	0.7652	0.7704	0.7719	0.7709
0.1624	0.1427	0.1219	0.1121	0.1108	0.1117	0.0913	0.0816	0.0711	0.0604	0.0582	0.0734	0.0901	0.0964	0.0985	0.1036	0.1051	0.1018	0.1018	0.1082	0.1212	0.1223	0.1186	0.1003	0.1082	0.0988	0.1188	0.1492	0.2164	0.2874	0.3615	0.4309	0.5064	0.5402	0.5711	0.5872	0.6297	0.6587	0.6893	0.7179	0.7368	0.7374	0.7443	0.7391	0.7577	0.7489	0.7525	0.7577	0.762	0.7615
0.1652	0.1514	0.1325	0.1156	0.1093	0.1008	0.0764	0.0668	0.0615	0.0535	0.0537	0.0638	0.0802	0.0822	0.0824	0.0891	0.0961	0.0972	0.1064	0.1149	0.1313	0.1319	0.1271	0.1079	0.1108	0.1071	0.1402	0.1646	0.2271	0.2894	0.358	0.4195	0.487	0.5284	0.5691	0.5758	0.611	0.6264	0.6481	0.6672	0.6809	0.682	0.6784	0.6802	0.7054	0.7	0.7098	0.722	0.7332	0.7338
0.1518	0.1403	0.1234	0.1067	0.1023	0.0911	0.0737	0.0709	0.0706	0.0696	0.073	0.0818	0.0958	0.0908	0.0915	0.0962	0.1	0.1022	0.111	0.1193	0.1363	0.137	0.132	0.1109	0.1148	0.11	0.1402	0.1738	0.246	0.3184	0.3912	0.4499	0.5128	0.5414	0.566	0.5728	0.6102	0.6356	0.6661	0.6927	0.7087	0.7116	0.7195	0.7217	0.7445	0.7408	0.7466	0.7521	0.7542	0.7526
0.1507	0.1355	0.1165	0.0995	0.0962	0.0927	0.0731	0.0676	0.0647	0.0592	0.0606	0.0699	0.0866	0.0884	0.0886	0.0955	0.1022	0.1032	0.1123	0.1208	0.1377	0.1381	0.1325	0.1101	0.1177	0.1079	0.135	0.167	0.2398	0.3146	0.3931	0.4547	0.5196	0.5397	0.5564	0.558	0.5936	0.6227	0.6607	0.6918	0.7102	0.7132	0.7226	0.7266	0.7532	0.7537	0.765	0.7719	0.7715	0.765
0.1561	0.1421	0.1244	0.1107	0.105	0.1003	0.079	0.0714	0.0663	0.0595	0.0585	0.0717	0.0894	0.0973	0.1012	0.107	0.1109	0.109	0.109	0.1156	0.1283	0.1288	0.1243	0.1042	0.1149	0.1043	0.1249	0.1533	0.2221	0.2992	0.3795	0.4502	0.5247	0.5511	0.574	0.58	0.6183	0.6489	0.6821	0.7114	0.7294	0.7315	0.7392	0.7389	0.7626	0.756	0.7601	0.7649	0.7673	0.767
0.1626	0.1457	0.1244	0.1061	0.0993	0.0926	0.0769	0.0748	0.0741	0.073	0.0769	0.0851	0.0951	0.0901	0.0893	0.0926	0.0953	0.0971	0.1064	0.1148	0.1313	0.1324	0.1282	0.1103	0.1172	0.1045	0.125	0.1508	0.2207	0.2982	0.3755	0.4482	0.5267	0.5621	0.5951	0.6066	0.645	0.6723	0.6959	0.719	0.7337	0.7332	0.741	0.7356	0.7526	0.7442	0.7464	0.7511	0.7557	0.7568
0.1719	0.1541	0.1303	0.107	0.0985	0.088	0.0707	0.0692	0.0719	0.0724	0.0768	0.0851	0.0982	0.093	0.0931	0.0979	0.1005	0.102	0.1106	0.1188	0.1356	0.1369	0.1331	0.1171	0.1221	0.1067	0.1224	0.1453	0.2129	0.288	0.367	0.4435	0.5237	0.5603	0.5921	0.6049	0.6441	0.672	0.6989	0.7241	0.7411	0.7405	0.7465	0.7383	0.753	0.7417	0.7423	0.7461	0.751	0.7511
0.1377	0.1231	0.108	0.1026	0.1074	0.104	0.0888	0.0833	0.0743	0.0689	0.0709	0.0846	0.0989	0.0941	0.0954	0.1007	0.1049	0.1072	0.1158	0.1242	0.1429	0.1425	0.1342	0.1099	0.1139	0.0916	0.1066	0.1301	0.2013	0.2738	0.352	0.4329	0.5264	0.5719	0.622	0.6423	0.6831	0.6947	0.7055	0.7189	0.7305	0.7273	0.7268	0.7233	0.7526	0.734	0.7464	0.75	0.7462	0.7206
0.1426	0.126	0.108	0.0959	0.0947	0.0949	0.0762	0.0694	0.0624	0.0556	0.0568	0.0681	0.0835	0.0864	0.0873	0.0956	0.1014	0.1015	0.1098	0.118	0.1355	0.1363	0.131	0.1126	0.1173	0.0986	0.1116	0.1351	0.2062	0.2818	0.3654	0.4508	0.5434	0.5888	0.6343	0.6512	0.6855	0.6961	0.7061	0.7173	0.7253	0.7228	0.7246	0.7198	0.7431	0.7318	0.7444	0.7511	0.7516	0.7354
0.1303	0.1156	0.1011	0.0959	0.1032	0.1052	0.0871	0.0788	0.0676	0.0577	0.0567	0.0706	0.0903	0.0932	0.0958	0.1061	0.1121	0.112	0.1192	0.1274	0.1455	0.1463	0.1407	0.1204	0.1246	0.1058	0.1203	0.1511	0.2231	0.2919	0.3653	0.4426	0.5328	0.5786	0.6313	0.6592	0.6961	0.7027	0.7076	0.7157	0.7201	0.718	0.7253	0.7227	0.7515	0.7395	0.7531	0.7591	0.7572	0.7415
0.1518	0.1344	0.1145	0.0997	0.0965	0.0903	0.0744	0.0712	0.0682	0.0672	0.0708	0.0827	0.0971	0.0947	0.098	0.1061	0.1101	0.1118	0.119	0.1271	0.1449	0.1459	0.141	0.1213	0.1234	0.1119	0.1321	0.1649	0.2386	0.3113	0.3841	0.4556	0.5364	0.5806	0.6274	0.6486	0.6815	0.692	0.6985	0.7071	0.7123	0.7064	0.7141	0.7113	0.7438	0.7343	0.7497	0.7596	0.7623	0.7491
0.1529	0.1344	0.1117	0.0912	0.0865	0.0789	0.0643	0.0651	0.0683	0.0711	0.0777	0.0881	0.1023	0.0962	0.0967	0.101	0.1049	0.1072	0.1162	0.1246	0.1421	0.1423	0.1361	0.1148	0.1142	0.1085	0.1312	0.17	0.2453	0.315	0.3832	0.4489	0.5225	0.5694	0.6153	0.6418	0.6767	0.688	0.696	0.7062	0.7144	0.7055	0.7126	0.7052	0.7366	0.7243	0.7401	0.7516	0.7571	0.7418
0.1636	0.1535	0.1369	0.1201	0.1134	0.1014	0.0765	0.0678	0.0649	0.0582	0.0589	0.0694	0.0875	0.0901	0.0915	0.0994	0.107	0.1084	0.1171	0.1256	0.1424	0.1428	0.1373	0.117	0.1174	0.1145	0.1448	0.1732	0.2417	0.312	0.3834	0.4448	0.509	0.5472	0.5804	0.5865	0.6219	0.6397	0.6604	0.6793	0.6927	0.6937	0.6918	0.6935	0.7203	0.714	0.7258	0.7365	0.7435	0.7399
0.1679	0.1518	0.1294	0.1083	0.0984	0.0862	0.068	0.0661	0.0687	0.0696	0.0743	0.0845	0.0977	0.0942	0.0961	0.1035	0.1057	0.1064	0.1137	0.1217	0.1391	0.1408	0.1374	0.122	0.1238	0.1087	0.1236	0.1459	0.2165	0.2976	0.381	0.4586	0.5364	0.5702	0.5952	0.6021	0.6391	0.6709	0.7005	0.7274	0.7451	0.7454	0.7492	0.7424	0.7577	0.7471	0.7462	0.7491	0.7535	0.755
0.1626	0.1488	0.1293	0.1111	0.1028	0.0956	0.0738	0.0674	0.0658	0.0603	0.0621	0.0711	0.0851	0.0866	0.0856	0.0919	0.097	0.0972	0.1064	0.1147	0.1318	0.1325	0.1274	0.1076	0.1117	0.1014	0.1227	0.151	0.2263	0.3099	0.3922	0.4668	0.5448	0.5814	0.6122	0.62	0.6551	0.6788	0.6987	0.7182	0.7306	0.7289	0.7374	0.7324	0.7504	0.7409	0.7428	0.7469	0.7509	0.7498
0.1674	0.1514	0.132	0.1201	0.1158	0.1127	0.0908	0.0811	0.0727	0.0618	0.0583	0.0717	0.0882	0.0954	0.098	0.1025	0.1057	0.1035	0.1041	0.1106	0.1229	0.1237	0.1199	0.1015	0.1105	0.1046	0.1259	0.1558	0.2275	0.3106	0.3939	0.4671	0.5408	0.5712	0.5937	0.5977	0.6336	0.6607	0.6873	0.7115	0.7263	0.7264	0.7369	0.7343	0.7565	0.7486	0.7531	0.7583	0.7616	0.7606
0.1619	0.1455	0.1253	0.1083	0.1038	0.1008	0.0793	0.0708	0.0644	0.0554	0.0541	0.0624	0.0781	0.0815	0.0822	0.089	0.0969	0.0986	0.1079	0.1165	0.1327	0.1331	0.128	0.1075	0.1147	0.1073	0.1326	0.1642	0.2376	0.3147	0.3976	0.4641	0.5303	0.5542	0.5702	0.5709	0.6041	0.6302	0.6655	0.6939	0.7096	0.7131	0.7214	0.73	0.7595	0.7612	0.7724	0.7773	0.7728	0.7628
0.1475	0.1351	0.119	0.106	0.1034	0.0953	0.0789	0.0752	0.0719	0.0697	0.0734	0.0828	0.0945	0.0886	0.0878	0.0901	0.0945	0.0975	0.1076	0.1162	0.1313	0.1324	0.1292	0.1116	0.1193	0.1182	0.1489	0.1814	0.2515	0.3261	0.3997	0.4605	0.5234	0.5536	0.5781	0.5837	0.6197	0.6441	0.6709	0.6948	0.7081	0.7105	0.7185	0.7271	0.7547	0.7564	0.7662	0.7718	0.77	0.7629
0.1623	0.1489	0.1297	0.1123	0.1027	0.0895	0.0704	0.0668	0.0672	0.0668	0.0705	0.082	0.0954	0.0939	0.0976	0.105	0.111	0.114	0.1217	0.1301	0.1468	0.1477	0.143	0.1228	0.1226	0.125	0.1551	0.1997	0.2762	0.3461	0.4074	0.4636	0.5286	0.5753	0.6195	0.6484	0.6887	0.7029	0.7111	0.7234	0.735	0.7255	0.7313	0.7265	0.7503	0.7343	0.7372	0.7409	0.7445	0.7298
0.155	0.1416	0.1228	0.1063	0.0979	0.0897	0.0676	0.0615	0.0603	0.0559	0.058	0.07	0.0866	0.0914	0.0945	0.1043	0.1125	0.114	0.1218	0.1302	0.1468	0.1476	0.1431	0.1238	0.1315	0.12	0.1409	0.1735	0.2461	0.3199	0.3923	0.4645	0.5476	0.5903	0.6369	0.6596	0.6971	0.7094	0.7164	0.727	0.7362	0.7273	0.7351	0.7327	0.7593	0.7441	0.7472	0.7502	0.7518	0.7378
0.1455	0.1334	0.1177	0.1058	0.1036	0.0956	0.0727	0.0643	0.059	0.0534	0.0563	0.0701	0.0886	0.0901	0.0915	0.0988	0.1073	0.1094	0.1185	0.1271	0.1447	0.1441	0.1362	0.1103	0.1184	0.1036	0.1243	0.1604	0.2379	0.3116	0.3871	0.4623	0.5528	0.5982	0.6521	0.6775	0.7106	0.7152	0.7171	0.7221	0.7247	0.7159	0.7298	0.7322	0.7631	0.755	0.7629	0.767	0.7656	0.7516
0.1511	0.1364	0.1172	0.1003	0.095	0.0876	0.0661	0.0606	0.0594	0.0559	0.0585	0.0715	0.091	0.0952	0.0991	0.1104	0.1179	0.1187	0.1257	0.1339	0.1515	0.1523	0.1471	0.1275	0.1347	0.1139	0.1264	0.1537	0.226	0.3003	0.3785	0.4619	0.5581	0.6045	0.6591	0.6833	0.7156	0.7213	0.721	0.7248	0.7256	0.7187	0.7321	0.7327	0.7583	0.7501	0.7549	0.7576	0.7564	0.7461
0.1467	0.1311	0.1131	0.0994	0.099	0.0918	0.0756	0.0722	0.0689	0.0679	0.0714	0.0839	0.1009	0.0983	0.1025	0.1115	0.1159	0.1177	0.1245	0.1326	0.1517	0.1519	0.1447	0.1229	0.1256	0.1	0.1092	0.1305	0.2033	0.2799	0.3661	0.456	0.5557	0.6021	0.6506	0.6689	0.7056	0.7148	0.7243	0.7355	0.7454	0.7401	0.7413	0.7366	0.7644	0.7498	0.7619	0.7703	0.7746	0.7607
0.15	0.1357	0.1178	0.1037	0.1002	0.0945	0.0723	0.064	0.0583	0.0514	0.0515	0.0638	0.0829	0.0881	0.0923	0.1032	0.1119	0.1134	0.1208	0.1291	0.1475	0.1473	0.1396	0.1145	0.124	0.0996	0.1131	0.139	0.2173	0.3004	0.3909	0.4823	0.5874	0.6317	0.6838	0.6989	0.7277	0.7324	0.7348	0.7391	0.7414	0.7342	0.7442	0.7434	0.7643	0.7573	0.7617	0.7652	0.7659	0.7552
0.159	0.1437	0.1232	0.1035	0.0982	0.0905	0.0685	0.0626	0.0615	0.0568	0.0577	0.0687	0.0893	0.0939	0.0981	0.1104	0.1167	0.1165	0.1228	0.1309	0.1482	0.1499	0.1465	0.1286	0.1373	0.1183	0.1338	0.1614	0.2346	0.3114	0.3927	0.4763	0.5723	0.6162	0.6674	0.6872	0.7189	0.7264	0.7299	0.7359	0.7393	0.7338	0.741	0.7418	0.7626	0.7547	0.7572	0.7588	0.7583	0.7469
0.1674	0.1519	0.1303	0.1108	0.1	0.0876	0.0688	0.0658	0.0671	0.0671	0.0709	0.0819	0.0947	0.0931	0.0965	0.103	0.1098	0.1135	0.1219	0.1304	0.1472	0.1474	0.1415	0.1185	0.1255	0.1181	0.1439	0.1833	0.2603	0.3343	0.4046	0.4713	0.5507	0.5937	0.64	0.6653	0.7048	0.717	0.7251	0.7368	0.7488	0.7386	0.7441	0.7382	0.7608	0.7444	0.7471	0.7519	0.7577	0.7456
0.1589	0.1439	0.1239	0.106	0.0988	0.0869	0.07	0.0692	0.0721	0.0749	0.082	0.0945	0.1083	0.1034	0.105	0.1109	0.1148	0.1168	0.1251	0.1333	0.152	0.1519	0.1443	0.1187	0.1161	0.1129	0.1406	0.1862	0.2683	0.3428	0.4084	0.4674	0.5371	0.5822	0.6264	0.6543	0.6933	0.7075	0.7155	0.7272	0.7384	0.7287	0.7352	0.728	0.7503	0.7322	0.7326	0.7361	0.7414	0.7306
0.1625	0.149	0.1294	0.1116	0.1022	0.0876	0.0683	0.0656	0.0677	0.0691	0.0746	0.0874	0.1017	0.0989	0.1024	0.1095	0.1153	0.1183	0.1262	0.1346	0.1518	0.1523	0.1466	0.1244	0.1235	0.1256	0.1559	0.2004	0.2807	0.3573	0.4239	0.4817	0.5464	0.59	0.6282	0.6514	0.6919	0.7082	0.7186	0.7325	0.7465	0.7372	0.7397	0.7349	0.7577	0.7397	0.7406	0.7441	0.7496	0.7367
0.1667	0.1511	0.13	0.1098	0.1018	0.0958	0.0744	0.0684	0.0669	0.061	0.0621	0.0701	0.0844	0.0859	0.0848	0.0903	0.0963	0.0971	0.1067	0.1151	0.1315	0.1322	0.1275	0.1087	0.1139	0.1052	0.1272	0.1555	0.2289	0.3112	0.391	0.4637	0.5396	0.5763	0.6069	0.6158	0.6532	0.6764	0.6955	0.7149	0.729	0.7254	0.7347	0.7266	0.7444	0.7315	0.733	0.7389	0.7469	0.748
0.1632	0.1463	0.1254	0.1076	0.1018	0.0999	0.0801	0.0737	0.0696	0.0624	0.0611	0.0708	0.0867	0.0924	0.0932	0.0955	0.0986	0.0968	0.0984	0.1051	0.1161	0.1172	0.1147	0.0986	0.1096	0.108	0.1312	0.1638	0.2332	0.3114	0.3893	0.461	0.535	0.5718	0.6015	0.6138	0.6527	0.6762	0.698	0.7195	0.7333	0.7327	0.7448	0.7376	0.7559	0.744	0.7464	0.7515	0.7568	0.7581
0.1491	0.135	0.1176	0.1037	0.1006	0.0941	0.0785	0.0753	0.0722	0.0702	0.0738	0.0829	0.0938	0.0882	0.0873	0.0904	0.0933	0.0953	0.1048	0.1132	0.1283	0.1301	0.1282	0.1139	0.1196	0.1169	0.1419	0.172	0.2431	0.323	0.4019	0.469	0.5342	0.5648	0.5845	0.589	0.6268	0.6529	0.6798	0.7045	0.72	0.7218	0.7282	0.7328	0.758	0.7532	0.7589	0.7636	0.7647	0.7587
0.1459	0.1278	0.1072	0.0899	0.0885	0.0893	0.0719	0.0673	0.0636	0.058	0.0563	0.0674	0.0885	0.0968	0.102	0.1087	0.1139	0.1126	0.1123	0.119	0.1309	0.1317	0.1282	0.1102	0.116	0.1173	0.1443	0.1787	0.2476	0.3234	0.3909	0.4514	0.5156	0.5524	0.5846	0.5981	0.6375	0.6622	0.6792	0.6982	0.7072	0.7073	0.7263	0.7274	0.754	0.7531	0.7644	0.7728	0.7747	0.7748
0.1702	0.154	0.1316	0.1096	0.1016	0.0902	0.0719	0.0691	0.0703	0.0695	0.0725	0.081	0.0954	0.0916	0.0932	0.0982	0.1038	0.107	0.1159	0.1244	0.141	0.1414	0.1361	0.1161	0.1147	0.1167	0.1496	0.1813	0.2517	0.325	0.3909	0.4497	0.5129	0.5588	0.6	0.6116	0.6503	0.6616	0.6677	0.6778	0.684	0.6841	0.6912	0.697	0.7309	0.7253	0.7403	0.753	0.76	0.7595
0.1649	0.1504	0.1313	0.1141	0.1094	0.1009	0.0835	0.0792	0.0764	0.0732	0.0751	0.0831	0.0956	0.0911	0.0914	0.0961	0.099	0.1006	0.1092	0.1175	0.1331	0.1351	0.1332	0.1209	0.1265	0.1155	0.1318	0.1539	0.2217	0.303	0.3834	0.4606	0.5378	0.5744	0.6021	0.6114	0.65	0.6809	0.7053	0.7296	0.7463	0.7437	0.7505	0.7413	0.758	0.7449	0.7444	0.7492	0.7567	0.7595
0.1511	0.1371	0.1194	0.1037	0.1019	0.0985	0.0782	0.0712	0.066	0.0586	0.0558	0.0669	0.0885	0.0968	0.102	0.1091	0.1136	0.1118	0.1112	0.1177	0.1294	0.1308	0.1285	0.1132	0.1123	0.1241	0.1568	0.195	0.2635	0.3335	0.3996	0.4557	0.5099	0.5534	0.5841	0.5971	0.6329	0.6545	0.675	0.6946	0.705	0.7046	0.7154	0.7204	0.7467	0.7475	0.7557	0.7633	0.7663	0.7667
0.1533	0.14	0.1214	0.1034	0.0977	0.0891	0.0735	0.072	0.0726	0.0717	0.0748	0.0822	0.0943	0.09	0.0904	0.0941	0.0987	0.1015	0.1108	0.1193	0.1352	0.1361	0.1323	0.1156	0.1132	0.1188	0.1498	0.1839	0.2554	0.3271	0.4032	0.4646	0.5208	0.5592	0.5817	0.5862	0.6172	0.6384	0.6676	0.6911	0.7041	0.7052	0.7128	0.7185	0.7443	0.7445	0.7514	0.7572	0.7584	0.7553
0.1475	0.1337	0.1177	0.1096	0.1096	0.1056	0.0903	0.0852	0.0779	0.0718	0.0702	0.0833	0.0976	0.0989	0.1029	0.1051	0.1076	0.108	0.1087	0.1154	0.127	0.1277	0.1242	0.1076	0.1087	0.1168	0.145	0.1801	0.2512	0.33	0.4038	0.4679	0.5285	0.5709	0.5986	0.6076	0.6437	0.6648	0.6822	0.7001	0.7113	0.7088	0.7165	0.7228	0.752	0.7481	0.7549	0.7608	0.7625	0.754
0.1576	0.143	0.1244	0.1091	0.1038	0.0965	0.0802	0.0766	0.0738	0.0714	0.074	0.083	0.0942	0.0905	0.0912	0.0959	0.0997	0.102	0.1107	0.1191	0.1357	0.1367	0.1323	0.1149	0.1135	0.1117	0.1368	0.1665	0.24	0.3206	0.3973	0.4663	0.5349	0.578	0.6109	0.6191	0.6515	0.6721	0.6867	0.7018	0.7128	0.7046	0.7177	0.708	0.7273	0.718	0.7234	0.7328	0.7431	0.7433
0.1606	0.1447	0.1253	0.1085	0.1048	0.0994	0.0839	0.0807	0.0775	0.0744	0.0766	0.0836	0.0943	0.089	0.0877	0.0906	0.0933	0.0952	0.1048	0.1132	0.1286	0.1302	0.1278	0.113	0.1176	0.1139	0.1376	0.1683	0.239	0.3166	0.3892	0.4575	0.529	0.5698	0.6043	0.6197	0.6592	0.6819	0.6977	0.7156	0.7289	0.7235	0.734	0.7274	0.7489	0.7366	0.7401	0.7467	0.7538	0.7506
0.154	0.138	0.1185	0.1029	0.0987	0.0936	0.0714	0.0631	0.0575	0.0505	0.0504	0.0625	0.0816	0.0873	0.0918	0.103	0.112	0.1135	0.1208	0.1291	0.147	0.1471	0.1403	0.1165	0.1264	0.1053	0.1214	0.1482	0.2267	0.3112	0.3999	0.4908	0.5966	0.6452	0.7041	0.7197	0.7438	0.7439	0.7367	0.7333	0.7287	0.7181	0.7333	0.7363	0.7619	0.7623	0.7729	0.779	0.7784	0.7647
0.1514	0.1363	0.1168	0.0997	0.0949	0.0873	0.0652	0.0589	0.0569	0.0527	0.0553	0.0681	0.0875	0.0906	0.0935	0.1026	0.1114	0.1133	0.1215	0.13	0.1468	0.1471	0.1415	0.1207	0.1248	0.1171	0.1388	0.1736	0.2502	0.327	0.4037	0.4797	0.5644	0.6144	0.6643	0.6865	0.7191	0.725	0.726	0.7306	0.7347	0.7259	0.7343	0.7337	0.757	0.7467	0.7491	0.7532	0.7573	0.7491
0.1577	0.1464	0.1297	0.1147	0.1084	0.0966	0.0779	0.0732	0.0711	0.0687	0.0717	0.0812	0.0932	0.0889	0.0894	0.0917	0.0992	0.1041	0.1146	0.1235	0.1389	0.1386	0.1327	0.1098	0.1168	0.1195	0.1518	0.1948	0.2736	0.3508	0.4201	0.4839	0.5577	0.6059	0.6536	0.6767	0.7113	0.7221	0.7251	0.7322	0.7394	0.7289	0.7361	0.7307	0.7514	0.7385	0.7409	0.7457	0.7515	0.7421
0.1633	0.1495	0.1296	0.111	0.1018	0.089	0.0708	0.0687	0.0708	0.0717	0.0761	0.0873	0.1011	0.0989	0.1024	0.1095	0.1153	0.1183	0.1262	0.1346	0.1522	0.1524	0.146	0.1237	0.12	0.1215	0.1493	0.1959	0.2751	0.3443	0.407	0.4658	0.5333	0.5846	0.6322	0.6649	0.704	0.7138	0.719	0.7284	0.738	0.7275	0.7334	0.7293	0.7535	0.7378	0.7397	0.7437	0.7485	0.7359
0.1503	0.1327	0.1126	0.098	0.0945	0.0914	0.0704	0.0627	0.0568	0.0505	0.0513	0.0644	0.0829	0.0881	0.0923	0.1032	0.1119	0.1134	0.1208	0.1291	0.147	0.1471	0.1404	0.1181	0.1272	0.1041	0.1166	0.1427	0.217	0.2938	0.3757	0.4669	0.5755	0.6303	0.6969	0.7239	0.7547	0.7542	0.7456	0.7429	0.7396	0.7321	0.7435	0.7427	0.7617	0.7541	0.7561	0.7577	0.7574	0.7486
0.1586	0.1467	0.1284	0.1102	0.102	0.0925	0.0698	0.0635	0.0627	0.0575	0.0594	0.0689	0.0844	0.0863	0.0863	0.0927	0.0998	0.1011	0.1104	0.1189	0.1347	0.1356	0.1317	0.1109	0.1151	0.1214	0.158	0.203	0.2813	0.3542	0.4224	0.4824	0.552	0.6005	0.6474	0.6693	0.7041	0.7116	0.7173	0.7256	0.7339	0.7245	0.7328	0.7267	0.7479	0.732	0.7321	0.7373	0.7458	0.7419
0.1361	0.1244	0.112	0.1093	0.114	0.11	0.0879	0.0766	0.0644	0.054	0.0547	0.071	0.0894	0.0906	0.0916	0.0991	0.1065	0.1078	0.1167	0.1251	0.141	0.142	0.1382	0.1199	0.1339	0.1162	0.1341	0.1589	0.2288	0.304	0.3833	0.4719	0.5777	0.6325	0.7007	0.7247	0.7542	0.7515	0.7399	0.7347	0.7304	0.7221	0.7312	0.7289	0.7556	0.7497	0.7652	0.7753	0.7786	0.7666
0.1565	0.1458	0.1304	0.1191	0.1115	0.098	0.078	0.072	0.0685	0.0665	0.0707	0.0838	0.0952	0.0922	0.0941	0.0999	0.1046	0.1071	0.1155	0.1239	0.1399	0.1412	0.1378	0.1205	0.1244	0.1212	0.1471	0.178	0.2531	0.3331	0.4152	0.4938	0.5777	0.6293	0.6776	0.6899	0.7172	0.7214	0.722	0.7248	0.7265	0.7184	0.7272	0.7283	0.7493	0.745	0.7499	0.7555	0.7594	0.7526
0.1544	0.1414	0.1238	0.1084	0.1043	0.0961	0.0731	0.065	0.0609	0.0547	0.0558	0.0678	0.0871	0.0906	0.0935	0.104	0.1104	0.1106	0.1178	0.126	0.1423	0.1442	0.1419	0.1278	0.1256	0.1261	0.151	0.1859	0.2571	0.3244	0.396	0.4679	0.5442	0.6017	0.6526	0.6778	0.7126	0.7161	0.7201	0.7266	0.7329	0.7242	0.7328	0.73	0.7538	0.7389	0.7393	0.7433	0.7489	0.7429
0.1673	0.1518	0.1305	0.1103	0.101	0.0904	0.0733	0.0717	0.0738	0.0742	0.0781	0.0873	0.0997	0.0967	0.0987	0.1044	0.1093	0.112	0.1204	0.1288	0.1459	0.1464	0.141	0.1212	0.118	0.1189	0.1444	0.1863	0.2636	0.3347	0.4032	0.4688	0.5399	0.593	0.6396	0.6679	0.7055	0.7125	0.7167	0.7247	0.733	0.7245	0.7306	0.722	0.7504	0.7341	0.7459	0.7579	0.7684	0.7617
0.1606	0.1514	0.1345	0.1165	0.1062	0.0897	0.0699	0.0669	0.0695	0.0696	0.0737	0.0835	0.0959	0.0922	0.0937	0.0998	0.1028	0.1042	0.1122	0.1204	0.1374	0.1388	0.135	0.1184	0.1137	0.1152	0.1464	0.1776	0.2443	0.3062	0.3761	0.4353	0.494	0.5357	0.566	0.5762	0.6174	0.6303	0.6565	0.6795	0.6973	0.7006	0.6977	0.7006	0.7297	0.7181	0.7278	0.7387	0.7484	0.7482
0.1553	0.1423	0.1237	0.1062	0.0984	0.091	0.0694	0.0635	0.0623	0.0572	0.0564	0.0688	0.088	0.0968	0.102	0.1096	0.1133	0.1109	0.11	0.1164	0.1287	0.1301	0.1274	0.1122	0.1087	0.1184	0.1477	0.1865	0.2544	0.318	0.3882	0.4477	0.5028	0.5465	0.574	0.5882	0.6227	0.642	0.671	0.6949	0.7086	0.7109	0.7175	0.7154	0.743	0.7414	0.7583	0.7721	0.7792	0.7797
0.1519	0.1423	0.1262	0.1095	0.1015	0.0891	0.0727	0.0719	0.0749	0.0759	0.0812	0.0895	0.0996	0.0938	0.0926	0.0954	0.0982	0.1001	0.1096	0.118	0.1335	0.1351	0.1327	0.1195	0.1142	0.1226	0.1536	0.1865	0.2536	0.3192	0.3897	0.4491	0.5021	0.5462	0.5714	0.5813	0.6177	0.6405	0.6713	0.6973	0.7128	0.7161	0.7214	0.72	0.7485	0.7451	0.7615	0.774	0.7796	0.778
0.1509	0.1361	0.118	0.1037	0.0994	0.0947	0.0803	0.0778	0.0749	0.0726	0.073	0.0835	0.0973	0.0989	0.1029	0.1065	0.1067	0.1056	0.1053	0.1117	0.1236	0.1252	0.1232	0.1086	0.1051	0.1182	0.1512	0.1905	0.2588	0.3262	0.3899	0.4465	0.5025	0.5526	0.5882	0.6077	0.6497	0.6695	0.6887	0.7088	0.7228	0.7218	0.731	0.7212	0.7468	0.7341	0.7478	0.761	0.7713	0.7712
0.1545	0.1407	0.1209	0.1012	0.0929	0.0831	0.0683	0.0694	0.074	0.0765	0.0805	0.091	0.1049	0.1038	0.106	0.1076	0.1074	0.1063	0.1069	0.1134	0.1248	0.1265	0.1247	0.1115	0.1093	0.1208	0.152	0.1843	0.2507	0.3239	0.3935	0.4552	0.5127	0.5605	0.5916	0.6015	0.6393	0.6633	0.684	0.7047	0.7197	0.716	0.7249	0.7121	0.737	0.7247	0.7399	0.7544	0.7656	0.7638
0.1502	0.1355	0.1168	0.1007	0.0962	0.0891	0.0741	0.0727	0.0723	0.072	0.0763	0.0853	0.0969	0.0919	0.0919	0.0963	0.0989	0.1005	0.1092	0.1175	0.1336	0.1353	0.1324	0.1171	0.1147	0.1182	0.1482	0.1826	0.2524	0.3233	0.3872	0.4457	0.5068	0.5531	0.5889	0.6086	0.6548	0.6776	0.696	0.7172	0.7339	0.7323	0.7377	0.7282	0.7549	0.7377	0.7496	0.7611	0.7706	0.7667
0.1542	0.1381	0.1183	0.1023	0.0977	0.093	0.0706	0.0619	0.0558	0.0479	0.0465	0.058	0.0776	0.0846	0.0901	0.1021	0.1118	0.1136	0.1206	0.1289	0.1459	0.1466	0.1415	0.1215	0.1242	0.1178	0.1427	0.1729	0.2485	0.3264	0.4075	0.4879	0.5769	0.6326	0.6886	0.7042	0.7314	0.7303	0.7253	0.7238	0.7213	0.7145	0.7263	0.7252	0.7544	0.751	0.769	0.7816	0.7865	0.7788
0.1573	0.1429	0.1262	0.1179	0.1187	0.1159	0.0936	0.0824	0.0712	0.0592	0.0575	0.0699	0.0859	0.0876	0.0874	0.0933	0.1008	0.1024	0.1121	0.1207	0.1374	0.1374	0.1311	0.1078	0.1094	0.1114	0.1441	0.1839	0.2629	0.3377	0.4125	0.4822	0.5611	0.6168	0.6709	0.6904	0.7192	0.7199	0.7188	0.7203	0.722	0.7123	0.7208	0.7176	0.748	0.7415	0.7584	0.7721	0.7802	0.7712
0.1629	0.1493	0.1303	0.1132	0.106	0.0953	0.0706	0.0622	0.0594	0.0538	0.0551	0.0681	0.0878	0.0926	0.0968	0.1082	0.1163	0.1174	0.1244	0.1327	0.1493	0.1506	0.1468	0.1307	0.1245	0.1289	0.1566	0.1945	0.2662	0.3306	0.3967	0.463	0.5335	0.5949	0.6481	0.6767	0.7129	0.716	0.7185	0.7244	0.7312	0.7207	0.7279	0.7261	0.7512	0.7375	0.7392	0.7444	0.7512	0.7435
0.1633	0.1496	0.1307	0.1142	0.1062	0.0939	0.0752	0.0718	0.0716	0.0714	0.0759	0.0875	0.1003	0.0967	0.0987	0.1053	0.1086	0.1101	0.1179	0.1261	0.1429	0.1444	0.141	0.1231	0.123	0.1229	0.1511	0.1911	0.2658	0.3347	0.4015	0.4659	0.5393	0.5909	0.641	0.668	0.7054	0.7116	0.7151	0.7225	0.731	0.7204	0.7262	0.7246	0.7497	0.736	0.7378	0.7437	0.7517	0.745
0.1381	0.1318	0.1195	0.1066	0.1019	0.0887	0.0722	0.0711	0.0731	0.0742	0.0803	0.0897	0.101	0.0939	0.0923	0.0946	0.0972	0.0991	0.1089	0.1173	0.134	0.1347	0.13	0.112	0.1093	0.1093	0.1391	0.1679	0.2353	0.3002	0.3744	0.4399	0.5052	0.5504	0.5847	0.5938	0.6304	0.6437	0.6678	0.6884	0.7039	0.7041	0.7015	0.7047	0.7336	0.7286	0.7419	0.7552	0.7656	0.7646
0.1508	0.1365	0.1176	0.1008	0.0947	0.0867	0.0713	0.0698	0.07	0.0698	0.0712	0.0827	0.0983	0.1004	0.1056	0.1099	0.1119	0.1116	0.1112	0.1177	0.1303	0.1311	0.127	0.1094	0.1071	0.1136	0.1424	0.1786	0.2466	0.3105	0.3837	0.4472	0.5083	0.5536	0.5834	0.5975	0.6334	0.655	0.6877	0.7145	0.7312	0.7339	0.7354	0.7319	0.756	0.7528	0.7678	0.7799	0.7863	0.7848
0.1488	0.1346	0.116	0.0998	0.0941	0.086	0.0707	0.0695	0.0699	0.0702	0.0729	0.0847	0.0994	0.0997	0.1033	0.1062	0.107	0.1063	0.1064	0.1129	0.1252	0.1262	0.1228	0.1058	0.103	0.1138	0.1468	0.185	0.2529	0.3158	0.3846	0.4442	0.5029	0.5517	0.5866	0.6022	0.6389	0.6548	0.6795	0.7008	0.7125	0.7153	0.7233	0.7285	0.7523	0.7494	0.7535	0.7579	0.7593	0.7595
0.144	0.132	0.1183	0.1129	0.117	0.1103	0.0928	0.0853	0.0754	0.0685	0.0698	0.0826	0.0968	0.0908	0.0909	0.094	0.0991	0.1023	0.1121	0.1207	0.1363	0.137	0.1328	0.1134	0.1239	0.1151	0.1402	0.1691	0.2407	0.3158	0.3933	0.4738	0.5676	0.6217	0.6816	0.7018	0.7346	0.7357	0.7314	0.7322	0.7332	0.7257	0.7325	0.7324	0.7632	0.7557	0.7724	0.7829	0.7857	0.7707
0.1504	0.1354	0.1154	0.0974	0.0888	0.0801	0.0658	0.0671	0.0713	0.0745	0.0825	0.0921	0.1003	0.0928	0.09	0.091	0.0934	0.0955	0.1059	0.1144	0.1303	0.1312	0.1273	0.1104	0.1075	0.1133	0.1466	0.1782	0.2464	0.316	0.384	0.442	0.4989	0.5428	0.5723	0.583	0.6236	0.6519	0.6815	0.7088	0.7287	0.7272	0.7348	0.7175	0.7377	0.7234	0.7363	0.751	0.7649	0.7685
0.1625	0.1492	0.1308	0.1154	0.1075	0.0929	0.0735	0.0704	0.0715	0.0733	0.0816	0.0953	0.1069	0.0991	0.0978	0.1005	0.1033	0.1053	0.1149	0.1233	0.1393	0.1405	0.137	0.119	0.1223	0.122	0.1495	0.19	0.2643	0.3338	0.4031	0.4674	0.5386	0.5842	0.6257	0.6505	0.6912	0.7005	0.7115	0.7247	0.7408	0.7282	0.7298	0.7237	0.7476	0.7273	0.7269	0.7343	0.7477	0.7419
0.1496	0.135	0.1168	0.1018	0.0992	0.0904	0.0738	0.0708	0.0689	0.0683	0.0707	0.0843	0.1022	0.1022	0.107	0.1104	0.1126	0.1127	0.1127	0.1193	0.1319	0.1324	0.1278	0.1073	0.1146	0.1116	0.1366	0.1704	0.2426	0.3175	0.3925	0.4704	0.5602	0.6174	0.6782	0.7009	0.7326	0.7332	0.7264	0.7253	0.725	0.7156	0.7241	0.7227	0.754	0.747	0.7649	0.7762	0.7795	0.7636
0.1384	0.1255	0.108	0.0915	0.0868	0.0821	0.0635	0.0602	0.0603	0.0571	0.0576	0.0699	0.0898	0.0977	0.1025	0.1093	0.1135	0.1116	0.1112	0.1177	0.1308	0.1312	0.1263	0.1075	0.1043	0.1091	0.137	0.1715	0.2406	0.307	0.3836	0.4495	0.5123	0.5569	0.5856	0.596	0.6267	0.6521	0.6875	0.7152	0.7295	0.7333	0.7355	0.7394	0.7562	0.7625	0.7689	0.7731	0.772	0.7688
0.1541	0.1433	0.1251	0.1053	0.0951	0.083	0.0677	0.0691	0.0751	0.0778	0.0843	0.0913	0.0999	0.0928	0.09	0.091	0.0934	0.0954	0.1059	0.1144	0.1303	0.1312	0.1273	0.1111	0.1095	0.111	0.1389	0.1687	0.2368	0.3066	0.377	0.4425	0.5085	0.5569	0.5931	0.6085	0.647	0.6724	0.6968	0.7201	0.7334	0.7355	0.7419	0.7397	0.7546	0.7514	0.754	0.7586	0.7623	0.7654
0.1587	0.1431	0.1215	0.099	0.0917	0.0873	0.0683	0.0651	0.0665	0.0622	0.0609	0.0696	0.0888	0.0962	0.0997	0.1054	0.1087	0.1064	0.1064	0.1129	0.1252	0.1262	0.1228	0.106	0.1059	0.1116	0.1407	0.1751	0.2425	0.3085	0.3816	0.4478	0.5142	0.5627	0.5976	0.6133	0.6526	0.6722	0.6995	0.7237	0.7386	0.7411	0.7451	0.7493	0.7716	0.7667	0.77	0.7732	0.7738	0.771
0.1551	0.144	0.1269	0.1097	0.1028	0.0898	0.0717	0.0689	0.0697	0.0692	0.0706	0.0824	0.0994	0.1007	0.1058	0.1104	0.1116	0.1107	0.11	0.1164	0.1298	0.1304	0.1258	0.1073	0.1028	0.108	0.1358	0.1703	0.2406	0.3091	0.386	0.4538	0.5191	0.5677	0.602	0.6127	0.6407	0.66	0.6861	0.7066	0.7138	0.7165	0.7272	0.7346	0.7582	0.7672	0.7783	0.783	0.7777	0.7708
0.1562	0.1478	0.1331	0.1194	0.1109	0.0928	0.0724	0.0692	0.0713	0.0733	0.0812	0.0951	0.1076	0.1012	0.1013	0.1059	0.1087	0.1104	0.1191	0.1274	0.1445	0.1454	0.1406	0.1213	0.1207	0.1176	0.1418	0.1824	0.2578	0.327	0.3956	0.4592	0.5287	0.573	0.6116	0.6379	0.6808	0.6927	0.7066	0.7225	0.7415	0.7285	0.7287	0.7209	0.7438	0.7226	0.7236	0.7307	0.7431	0.732
0.1592	0.1433	0.1223	0.104	0.0961	0.0841	0.0657	0.0629	0.0636	0.0642	0.069	0.0812	0.0958	0.0931	0.0965	0.1036	0.1094	0.1125	0.1204	0.1288	0.1459	0.1464	0.141	0.1195	0.1209	0.1191	0.1472	0.1893	0.2655	0.3347	0.4009	0.4617	0.5317	0.5766	0.6204	0.6465	0.6864	0.6962	0.7053	0.7173	0.7301	0.7199	0.7256	0.7201	0.744	0.7261	0.7277	0.7334	0.7416	0.7325
0.1591	0.1433	0.1224	0.103	0.0964	0.0897	0.0683	0.0627	0.0617	0.0573	0.059	0.0698	0.0879	0.0915	0.094	0.1037	0.1107	0.1114	0.1191	0.1274	0.1445	0.1454	0.1408	0.1204	0.1187	0.1215	0.1533	0.1962	0.2721	0.3402	0.404	0.462	0.5284	0.5774	0.6221	0.6488	0.6918	0.7012	0.7103	0.723	0.7363	0.7276	0.7353	0.7303	0.7565	0.7349	0.7352	0.7397	0.7471	0.7391
0.1632	0.1459	0.1246	0.1072	0.1005	0.0962	0.0743	0.0664	0.0615	0.0543	0.054	0.0646	0.0811	0.0862	0.089	0.0986	0.1064	0.1076	0.1155	0.1239	0.1414	0.1417	0.1356	0.1135	0.1105	0.1118	0.1426	0.181	0.2591	0.3347	0.4051	0.4715	0.5459	0.6014	0.6534	0.6743	0.7086	0.7129	0.7112	0.7145	0.7185	0.7092	0.7166	0.7144	0.7471	0.7374	0.7537	0.7669	0.7749	0.7639
0.1581	0.14	0.1187	0.1018	0.0975	0.0934	0.0716	0.0636	0.0582	0.0515	0.0522	0.064	0.082	0.0858	0.0885	0.0973	0.1059	0.1077	0.116	0.1245	0.1413	0.1417	0.1361	0.1165	0.1159	0.1137	0.1389	0.1708	0.2464	0.3251	0.4006	0.4776	0.5615	0.622	0.6794	0.6997	0.7311	0.7316	0.7225	0.7199	0.7182	0.7092	0.7208	0.7181	0.7477	0.7418	0.7598	0.7734	0.7804	0.7713
0.1334	0.1229	0.1077	0.0927	0.0902	0.0843	0.0645	0.0593	0.0573	0.0521	0.0511	0.0628	0.0842	0.0918	0.0966	0.1033	0.1077	0.1059	0.1055	0.1121	0.1251	0.1255	0.1206	0.1008	0.1038	0.1023	0.1279	0.1596	0.2293	0.3001	0.3794	0.4512	0.5251	0.5686	0.6034	0.6143	0.6456	0.6685	0.6971	0.7204	0.7328	0.7343	0.7373	0.7397	0.7555	0.7604	0.7647	0.771	0.7753	0.7777
0.1535	0.143	0.1261	0.1092	0.102	0.0858	0.0659	0.0626	0.0641	0.0647	0.0691	0.0815	0.0982	0.0959	0.1003	0.1084	0.115	0.1183	0.1258	0.1342	0.1512	0.1518	0.1464	0.1251	0.1265	0.1245	0.1518	0.1952	0.2712	0.3381	0.404	0.4644	0.5336	0.5776	0.6207	0.6481	0.6879	0.6949	0.7041	0.7156	0.7282	0.7185	0.7243	0.7202	0.7468	0.7253	0.7251	0.7286	0.7346	0.7244
0.1498	0.1377	0.1201	0.1035	0.0972	0.0874	0.0649	0.0589	0.0583	0.0547	0.0576	0.07	0.0884	0.0913	0.0938	0.1028	0.1107	0.112	0.1201	0.1285	0.1449	0.1459	0.1415	0.1228	0.1218	0.1249	0.1534	0.1973	0.2726	0.339	0.4043	0.4653	0.5326	0.5831	0.6275	0.6571	0.698	0.7057	0.7147	0.7265	0.7387	0.7306	0.7343	0.7321	0.7576	0.7377	0.7367	0.7389	0.7436	0.7332
0.1613	0.148	0.1304	0.1167	0.1116	0.099	0.0786	0.0722	0.0681	0.0656	0.069	0.082	0.0969	0.0939	0.097	0.1043	0.109	0.1114	0.1191	0.1273	0.1444	0.1454	0.1407	0.121	0.1177	0.1214	0.1515	0.1958	0.2733	0.343	0.4054	0.4665	0.5374	0.5946	0.6505	0.6822	0.7179	0.7213	0.7167	0.7183	0.7201	0.7105	0.722	0.7213	0.7469	0.7349	0.7388	0.7419	0.7429	0.7302
0.1419	0.1272	0.11	0.097	0.0955	0.0917	0.0717	0.0654	0.0609	0.056	0.0589	0.0714	0.0887	0.0903	0.0912	0.099	0.1056	0.1064	0.115	0.1234	0.1407	0.1411	0.1354	0.115	0.1063	0.1148	0.1482	0.1868	0.2648	0.3414	0.4082	0.4735	0.5444	0.611	0.6692	0.6927	0.726	0.7292	0.72	0.7183	0.716	0.7087	0.7225	0.7187	0.7474	0.7408	0.7593	0.7709	0.7742	0.7622
0.1487	0.1347	0.1182	0.1063	0.1051	0.0982	0.0817	0.0772	0.0722	0.0698	0.0737	0.0846	0.0972	0.0916	0.0915	0.095	0.0992	0.1018	0.1113	0.1198	0.1364	0.1369	0.1315	0.1107	0.1104	0.1124	0.1445	0.1819	0.256	0.3262	0.3907	0.4572	0.5362	0.5988	0.6625	0.691	0.7273	0.7296	0.7225	0.7227	0.7233	0.7158	0.7234	0.7213	0.7509	0.7411	0.7557	0.7659	0.7701	0.7582
0.15	0.135	0.1149	0.0953	0.0876	0.0853	0.0672	0.0637	0.0635	0.0582	0.0558	0.0648	0.0824	0.0923	0.0972	0.104	0.1083	0.1064	0.1059	0.1125	0.1247	0.1257	0.1224	0.1056	0.1111	0.1079	0.1304	0.1601	0.2271	0.2979	0.3756	0.4496	0.5262	0.57	0.6056	0.6202	0.6578	0.6809	0.7074	0.7312	0.7455	0.7476	0.7501	0.7518	0.7671	0.7682	0.7736	0.7773	0.7826	0.7781
0.1572	0.1453	0.1274	0.1096	0.1015	0.0934	0.0718	0.066	0.0652	0.06	0.062	0.0706	0.0843	0.0855	0.0841	0.0898	0.095	0.0953	0.1048	0.1131	0.1296	0.1306	0.1263	0.1093	0.1105	0.1045	0.1279	0.1534	0.2229	0.2984	0.3753	0.4498	0.5275	0.5754	0.6154	0.6287	0.664	0.689	0.71	0.7302	0.7406	0.742	0.7495	0.7457	0.7575	0.7565	0.7585	0.7635	0.7681	0.7742
0.1374	0.1247	0.1089	0.0962	0.0934	0.0901	0.0714	0.0664	0.0633	0.0587	0.062	0.0724	0.0862	0.0864	0.0847	0.0909	0.0944	0.0935	0.1025	0.1107	0.1268	0.1287	0.1265	0.1123	0.1145	0.1092	0.1327	0.1599	0.2287	0.3024	0.3785	0.4517	0.5281	0.5738	0.6116	0.6265	0.6651	0.6883	0.7102	0.7316	0.7459	0.7433	0.7514	0.7454	0.764	0.7541	0.7561	0.7616	0.768	0.7694
0.151	0.1418	0.1263	0.1107	0.1037	0.0922	0.068	0.0601	0.0577	0.0517	0.0503	0.0637	0.0852	0.0943	0.1004	0.109	0.1134	0.1113	0.11	0.1164	0.1297	0.1304	0.1259	0.1071	0.1086	0.1057	0.1287	0.1597	0.2295	0.3002	0.3806	0.456	0.5336	0.5806	0.6195	0.6325	0.6629	0.6801	0.7026	0.7213	0.7289	0.7303	0.7392	0.7451	0.7658	0.7735	0.7848	0.7886	0.788	0.776
0.1548	0.1381	0.1181	0.1026	0.0988	0.0938	0.0723	0.0653	0.0611	0.056	0.0593	0.0716	0.088	0.0883	0.0878	0.0934	0.1007	0.1023	0.1121	0.1207	0.1372	0.1373	0.1315	0.1098	0.1094	0.113	0.1465	0.1849	0.259	0.3291	0.3915	0.4544	0.5289	0.5895	0.6498	0.6779	0.7158	0.7218	0.7179	0.7209	0.7243	0.7163	0.722	0.72	0.7501	0.741	0.756	0.7676	0.7739	0.7633
0.138	0.1251	0.1088	0.0944	0.0936	0.0905	0.0719	0.0671	0.064	0.0591	0.0617	0.0709	0.0868	0.0864	0.0847	0.0904	0.0947	0.0943	0.1036	0.1119	0.1279	0.1295	0.1268	0.1118	0.1167	0.1077	0.1271	0.1553	0.2255	0.3011	0.3776	0.453	0.5331	0.5769	0.6152	0.6337	0.6734	0.696	0.7145	0.7341	0.7481	0.7455	0.7522	0.7415	0.7522	0.7408	0.7384	0.7451	0.758	0.7682
0.1571	0.1455	0.1287	0.1141	0.1077	0.098	0.0735	0.064	0.059	0.0516	0.0528	0.0641	0.0799	0.0818	0.0819	0.089	0.0952	0.0959	0.1048	0.1132	0.1291	0.1304	0.1271	0.1119	0.1169	0.1069	0.1251	0.1498	0.2193	0.2965	0.378	0.458	0.5407	0.585	0.6226	0.6359	0.6714	0.6922	0.7108	0.729	0.7412	0.7393	0.7439	0.7331	0.7513	0.7451	0.7573	0.7717	0.7851	0.7902
0.155	0.1444	0.1285	0.1144	0.1085	0.0977	0.0734	0.0647	0.061	0.0551	0.0578	0.07	0.0864	0.0873	0.0872	0.094	0.1001	0.1007	0.1097	0.1181	0.1349	0.1356	0.1306	0.1117	0.1151	0.1055	0.1271	0.1547	0.2262	0.2998	0.3811	0.4582	0.5399	0.5843	0.6237	0.6366	0.6695	0.6862	0.706	0.7235	0.7335	0.7332	0.7388	0.7387	0.7533	0.7536	0.7579	0.7639	0.7684	0.767
0.1447	0.1355	0.1198	0.1027	0.0969	0.0863	0.0637	0.0575	0.0568	0.0518	0.0503	0.0625	0.0851	0.094	0.1003	0.1089	0.1134	0.1113	0.11	0.1164	0.1296	0.1304	0.1261	0.1071	0.1103	0.1076	0.1328	0.1648	0.2331	0.3001	0.377	0.4493	0.5264	0.5729	0.614	0.6294	0.6635	0.6792	0.7019	0.7214	0.7336	0.7335	0.7368	0.7306	0.7508	0.7482	0.7621	0.7762	0.7873	0.7893
0.1476	0.1343	0.1176	0.1046	0.1016	0.0927	0.0757	0.0717	0.0684	0.0668	0.0685	0.0822	0.0992	0.1002	0.1054	0.1114	0.1103	0.1078	0.1061	0.1122	0.1256	0.1274	0.125	0.1093	0.1083	0.109	0.1359	0.1676	0.2348	0.3005	0.3752	0.4455	0.5189	0.5687	0.6107	0.626	0.6632	0.6728	0.6902	0.7064	0.7183	0.7206	0.7183	0.7159	0.7344	0.7259	0.7321	0.7436	0.7573	0.7662
0.1491	0.1375	0.1213	0.108	0.1025	0.0895	0.0706	0.0665	0.065	0.0647	0.0689	0.0824	0.0977	0.0959	0.1003	0.1088	0.1146	0.1174	0.1246	0.1329	0.1495	0.1507	0.1469	0.1306	0.1271	0.1282	0.1513	0.1919	0.2674	0.3367	0.4067	0.4756	0.5479	0.6029	0.6503	0.679	0.7148	0.7169	0.7181	0.7231	0.7284	0.7198	0.7279	0.7282	0.7553	0.7393	0.7395	0.7419	0.7448	0.7354
0.157	0.1377	0.1157	0.1002	0.0949	0.0827	0.0661	0.0662	0.0707	0.0673	0.0731	0.0883	0.1038	0.0995	0.1025	0.1101	0.114	0.1158	0.1233	0.1314	0.1487	0.1499	0.1457	0.1255	0.1261	0.1254	0.1549	0.1986	0.2757	0.344	0.4115	0.4726	0.5429	0.5883	0.6331	0.6585	0.6961	0.701	0.7081	0.7175	0.7285	0.7178	0.7233	0.7208	0.7493	0.7281	0.7273	0.7311	0.738	0.7293
0.1676	0.1512	0.1281	0.1053	0.0958	0.0806	0.0613	0.0599	0.0647	0.0676	0.0744	0.0864	0.1019	0.0966	0.0984	0.1035	0.1092	0.1125	0.1214	0.1299	0.1463	0.1468	0.1418	0.1226	0.1244	0.1215	0.1449	0.1838	0.2585	0.3284	0.3992	0.4678	0.5429	0.592	0.6384	0.6643	0.7001	0.7036	0.7068	0.7132	0.7225	0.7102	0.7157	0.7055	0.7368	0.7161	0.7286	0.7406	0.7512	0.7383
0.1613	0.1481	0.1304	0.1171	0.1108	0.0973	0.0764	0.0697	0.0658	0.0636	0.0669	0.0811	0.0966	0.0951	0.0999	0.1082	0.115	0.1184	0.1258	0.1342	0.1512	0.1518	0.1464	0.1267	0.124	0.124	0.1492	0.1885	0.2653	0.3377	0.4084	0.4779	0.5536	0.6099	0.6622	0.688	0.7205	0.7207	0.7167	0.7174	0.7185	0.7099	0.7198	0.7168	0.75	0.7374	0.7512	0.7619	0.7677	0.7584
0.145	0.132	0.1167	0.1094	0.1114	0.107	0.085	0.0752	0.0658	0.0561	0.0573	0.0711	0.0875	0.0864	0.0847	0.09	0.095	0.0952	0.1048	0.1131	0.1296	0.1306	0.1263	0.1098	0.1117	0.107	0.1164	0.1407	0.2115	0.29	0.3731	0.4561	0.5425	0.5954	0.6279	0.6447	0.6803	0.6982	0.7133	0.729	0.74	0.7377	0.742	0.7303	0.7469	0.7383	0.7488	0.7622	0.7759	0.7815
0.1505	0.1415	0.127	0.1138	0.1072	0.0978	0.0744	0.0657	0.0612	0.0538	0.0513	0.0644	0.0844	0.0945	0.1009	0.1102	0.1138	0.1111	0.1094	0.1157	0.1292	0.1302	0.1262	0.1064	0.1137	0.1049	0.1262	0.1576	0.2301	0.3078	0.39	0.4652	0.5462	0.5825	0.617	0.6268	0.658	0.679	0.7009	0.7199	0.7321	0.7305	0.7324	0.7242	0.7422	0.7401	0.7531	0.7676	0.7802	0.7852
0.1402	0.1305	0.117	0.1059	0.1034	0.0984	0.0781	0.0713	0.0663	0.0598	0.0613	0.0713	0.0859	0.0875	0.0869	0.0927	0.0994	0.1006	0.1101	0.1187	0.1351	0.1356	0.1304	0.1099	0.1147	0.1091	0.1368	0.168	0.2389	0.3065	0.3855	0.4571	0.5342	0.5773	0.6163	0.6287	0.661	0.6748	0.6986	0.718	0.7318	0.729	0.731	0.7241	0.7455	0.7421	0.7578	0.7732	0.7853	0.7833
0.1476	0.1343	0.1176	0.1046	0.1016	0.0927	0.0757	0.0717	0.0684	0.0668	0.0712	0.0822	0.0947	0.0894	0.0896	0.0941	0.0972	0.099	0.1078	0.1161	0.1331	0.134	0.1292	0.1095	0.1088	0.1077	0.1395	0.1711	0.2413	0.3069	0.3816	0.4492	0.522	0.5711	0.6145	0.6275	0.6642	0.6705	0.687	0.7019	0.7154	0.713	0.7105	0.7084	0.7316	0.7224	0.7334	0.7471	0.7612	0.7609
0.1636	0.1433	0.1201	0.1026	0.0977	0.0927	0.0702	0.0625	0.0581	0.0531	0.0559	0.0701	0.0888	0.0918	0.0945	0.104	0.1117	0.1128	0.1207	0.1291	0.146	0.1468	0.1418	0.1223	0.1196	0.1214	0.1536	0.1887	0.2591	0.3248	0.3867	0.4486	0.5203	0.5783	0.633	0.6599	0.7029	0.7146	0.7216	0.7334	0.7454	0.7378	0.7395	0.7318	0.7594	0.7427	0.7555	0.766	0.7736	0.7615
0.1553	0.1408	0.1199	0.0991	0.0907	0.0814	0.0597	0.0556	0.0579	0.0556	0.0582	0.0698	0.0892	0.0939	0.098	0.1094	0.1172	0.1181	0.1251	0.1333	0.1519	0.152	0.1448	0.1214	0.1115	0.1162	0.1471	0.1926	0.2734	0.3422	0.4091	0.4704	0.5378	0.5962	0.6454	0.6743	0.7128	0.7169	0.722	0.7302	0.7375	0.7324	0.7376	0.7336	0.7621	0.7487	0.7622	0.7719	0.777	0.7651
0.1551	0.1441	0.1297	0.1227	0.1235	0.1107	0.0892	0.0798	0.0708	0.0642	0.0655	0.0808	0.0978	0.0937	0.0967	0.1029	0.1093	0.1128	0.1212	0.1297	0.147	0.147	0.1403	0.1165	0.1138	0.1182	0.151	0.1964	0.2765	0.3475	0.4153	0.4768	0.5467	0.6009	0.6517	0.6771	0.7103	0.7128	0.7138	0.7179	0.7202	0.7139	0.7246	0.7279	0.7552	0.7455	0.7491	0.7515	0.7508	0.7399
0.1584	0.1432	0.123	0.1056	0.0991	0.0857	0.0667	0.0638	0.0648	0.0664	0.0737	0.087	0.1011	0.0946	0.095	0.0989	0.1037	0.1066	0.116	0.1245	0.1404	0.1412	0.1371	0.1187	0.1223	0.1215	0.1469	0.1872	0.2632	0.3368	0.4071	0.4741	0.5478	0.5953	0.6402	0.6649	0.7012	0.7073	0.7095	0.7159	0.7254	0.7126	0.7201	0.7058	0.7352	0.7113	0.7214	0.7339	0.7474	0.74
0.1454	0.1325	0.1162	0.103	0.1006	0.0955	0.0748	0.0679	0.0635	0.0578	0.0607	0.0715	0.0868	0.0864	0.0847	0.0896	0.0953	0.096	0.1059	0.1144	0.1297	0.131	0.1282	0.1136	0.1189	0.113	0.1328	0.1632	0.2335	0.3087	0.3841	0.4575	0.5336	0.5767	0.6118	0.6311	0.6714	0.6934	0.7122	0.732	0.7477	0.7451	0.746	0.7327	0.7494	0.7364	0.745	0.7581	0.7735	0.7783
0.1576	0.1486	0.133	0.1177	0.1098	0.0917	0.0711	0.0678	0.07	0.0717	0.0791	0.0922	0.1057	0.0988	0.0988	0.103	0.1062	0.1081	0.1171	0.1254	0.1418	0.143	0.1392	0.1212	0.1213	0.123	0.1516	0.1916	0.2673	0.3389	0.4068	0.4738	0.5493	0.6053	0.659	0.6863	0.7227	0.7248	0.7216	0.724	0.7276	0.7183	0.7278	0.7282	0.7547	0.7403	0.7426	0.7457	0.7483	0.7373
0.1511	0.1416	0.1286	0.1227	0.1228	0.1114	0.091	0.0821	0.073	0.0656	0.0657	0.0795	0.0943	0.0914	0.0943	0.1001	0.1068	0.1106	0.1192	0.1278	0.1448	0.1447	0.1381	0.1144	0.1141	0.1165	0.1471	0.193	0.2737	0.346	0.4147	0.4775	0.5492	0.6007	0.6482	0.6759	0.7149	0.7195	0.7233	0.731	0.7382	0.7323	0.7388	0.7398	0.765	0.7486	0.7481	0.7497	0.7522	0.743
0.1623	0.145	0.125	0.1142	0.1115	0.1031	0.084	0.077	0.0702	0.0651	0.0676	0.082	0.0949	0.0903	0.0914	0.0962	0.1009	0.1037	0.1126	0.121	0.1377	0.1383	0.1333	0.1137	0.1095	0.1162	0.1498	0.1882	0.2632	0.334	0.4016	0.466	0.5364	0.5966	0.6492	0.6722	0.707	0.7159	0.7202	0.7278	0.7331	0.7272	0.7336	0.7289	0.755	0.7482	0.7656	0.7764	0.7797	0.7651
0.1641	0.149	0.1262	0.1028	0.0908	0.0751	0.0565	0.0564	0.0632	0.067	0.0745	0.0853	0.0981	0.0922	0.0925	0.0948	0.1016	0.1061	0.1164	0.1253	0.1411	0.1409	0.1347	0.1135	0.1184	0.1152	0.1375	0.1775	0.2558	0.3334	0.4081	0.4787	0.5549	0.6004	0.6413	0.6649	0.7026	0.7096	0.7133	0.721	0.7324	0.7199	0.7237	0.7128	0.7437	0.7207	0.7318	0.7437	0.7557	0.7439
0.1494	0.1377	0.1216	0.1084	0.1031	0.0903	0.072	0.0686	0.0679	0.0684	0.0746	0.0878	0.1011	0.096	0.0973	0.1022	0.1069	0.1095	0.1184	0.1268	0.144	0.1443	0.1384	0.117	0.1125	0.1172	0.1473	0.1915	0.2703	0.3398	0.407	0.4714	0.5432	0.6024	0.6548	0.6852	0.7239	0.7266	0.7278	0.7336	0.7387	0.733	0.7411	0.742	0.7644	0.7526	0.7556	0.7579	0.7587	0.7473
0.1488	0.1345	0.1169	0.1032	0.0995	0.0913	0.0747	0.0713	0.0688	0.0676	0.0704	0.0835	0.0987	0.0978	0.1008	0.1036	0.1031	0.1015	0.1015	0.1078	0.1203	0.1217	0.1189	0.1025	0.108	0.1042	0.1243	0.1582	0.2297	0.3066	0.3831	0.4565	0.5339	0.5765	0.6129	0.6314	0.6696	0.6899	0.7066	0.7244	0.7371	0.7343	0.7389	0.7292	0.7511	0.7415	0.7549	0.7675	0.7772	0.7753
0.1447	0.1323	0.1172	0.1075	0.106	0.0951	0.076	0.0699	0.0643	0.0623	0.0679	0.0817	0.095	0.0881	0.0877	0.0915	0.0946	0.0965	0.1057	0.1141	0.1311	0.1318	0.1266	0.1073	0.1111	0.0994	0.117	0.1472	0.2227	0.3031	0.3843	0.4624	0.5454	0.5876	0.625	0.6413	0.6774	0.6956	0.7104	0.7261	0.7376	0.7336	0.7386	0.7283	0.7494	0.7405	0.7536	0.7674	0.7795	0.7801
0.1435	0.1287	0.1123	0.1018	0.1008	0.0963	0.0811	0.0769	0.0709	0.068	0.0695	0.0825	0.0969	0.0968	0.1	0.102	0.1031	0.1027	0.1033	0.1099	0.1222	0.1229	0.1189	0.0991	0.1097	0.1039	0.1265	0.1595	0.2328	0.3123	0.3971	0.4732	0.5534	0.5886	0.6201	0.6282	0.6589	0.6775	0.699	0.7174	0.73	0.7275	0.7293	0.7219	0.7445	0.7368	0.7478	0.7605	0.7718	0.7738
0.144	0.1323	0.118	0.1104	0.1123	0.1096	0.0885	0.0783	0.068	0.0563	0.0528	0.0648	0.0837	0.0891	0.0929	0.1034	0.1119	0.1134	0.1209	0.1293	0.147	0.1472	0.1408	0.1183	0.1203	0.1119	0.137	0.17	0.2443	0.3153	0.3949	0.4647	0.5392	0.5771	0.6121	0.6223	0.6508	0.6648	0.6869	0.7043	0.7142	0.7117	0.7184	0.7212	0.7421	0.744	0.7508	0.7585	0.7635	0.7618
0.1505	0.1361	0.1204	0.114	0.116	0.1114	0.0941	0.0859	0.0749	0.0666	0.0661	0.0782	0.0911	0.0877	0.0891	0.0939	0.0992	0.1023	0.1112	0.1197	0.1367	0.1369	0.1309	0.1089	0.1125	0.1065	0.1354	0.1662	0.2375	0.3055	0.3833	0.4544	0.5328	0.5781	0.6232	0.6344	0.6649	0.6678	0.6797	0.6896	0.6975	0.6931	0.6948	0.6985	0.7291	0.7268	0.7429	0.7578	0.7682	0.7654
0.1544	0.1414	0.1242	0.1089	0.1054	0.0964	0.0789	0.0742	0.0707	0.0673	0.0684	0.0774	0.092	0.0897	0.0925	0.1	0.1038	0.1055	0.113	0.1211	0.1385	0.1397	0.1352	0.1154	0.1219	0.1081	0.1321	0.1578	0.2281	0.3007	0.3827	0.458	0.5411	0.578	0.6183	0.6242	0.6493	0.6644	0.6841	0.6993	0.7052	0.7035	0.7118	0.719	0.7421	0.7506	0.7594	0.7674	0.7701	0.7695
0.149	0.1347	0.1168	0.1017	0.0983	0.0931	0.0792	0.078	0.0769	0.0761	0.0782	0.0883	0.1018	0.1006	0.1022	0.1028	0.1029	0.1022	0.1033	0.1099	0.122	0.1228	0.1191	0.1005	0.1127	0.1031	0.1205	0.1517	0.2254	0.3091	0.396	0.4762	0.56	0.5933	0.6231	0.6319	0.6647	0.6833	0.7015	0.7185	0.7304	0.7282	0.7295	0.7254	0.7497	0.7434	0.7559	0.7687	0.779	0.7793
0.1419	0.1299	0.1133	0.0976	0.0944	0.0841	0.0677	0.0658	0.066	0.0662	0.0713	0.081	0.0945	0.0881	0.0877	0.091	0.0949	0.0974	0.1068	0.1153	0.1322	0.1326	0.127	0.1078	0.1122	0.0989	0.1149	0.1423	0.2161	0.2974	0.3789	0.4578	0.5405	0.5812	0.6167	0.6311	0.6676	0.6886	0.7048	0.7218	0.7331	0.7298	0.7367	0.734	0.7516	0.7464	0.7502	0.7565	0.7624	0.7619
0.1376	0.1218	0.1046	0.093	0.0924	0.0893	0.0758	0.0736	0.0697	0.0685	0.072	0.0841	0.0968	0.0938	0.0939	0.0923	0.093	0.0931	0.0954	0.1022	0.1142	0.1143	0.1092	0.0899	0.0975	0.097	0.1099	0.1355	0.2042	0.2845	0.3642	0.4448	0.532	0.5852	0.6207	0.6379	0.6782	0.6979	0.7103	0.7259	0.7374	0.7346	0.7404	0.7317	0.7552	0.7437	0.7568	0.7688	0.7778	0.7759
0.151	0.1383	0.1191	0.0997	0.0926	0.0784	0.0599	0.058	0.0609	0.0622	0.067	0.078	0.0941	0.0906	0.0938	0.1009	0.1062	0.109	0.1168	0.1252	0.1425	0.143	0.1375	0.1161	0.1162	0.1141	0.1391	0.1831	0.2634	0.3378	0.4088	0.4751	0.549	0.5968	0.6399	0.6679	0.709	0.7159	0.7216	0.7313	0.7444	0.7327	0.7353	0.7305	0.7559	0.7326	0.7319	0.735	0.7418	0.7292
0.1657	0.1535	0.135	0.1174	0.1095	0.0948	0.0747	0.0704	0.0704	0.0695	0.0735	0.0844	0.0984	0.0942	0.096	0.1012	0.1064	0.1093	0.1181	0.1266	0.1423	0.1434	0.14	0.1223	0.1256	0.1272	0.1549	0.1969	0.2726	0.3434	0.413	0.4795	0.5535	0.6041	0.6518	0.6786	0.7153	0.7186	0.7206	0.7264	0.7322	0.7248	0.7341	0.733	0.7589	0.7415	0.7411	0.7434	0.7468	0.7398
0.1532	0.1429	0.127	0.1124	0.1056	0.0919	0.0726	0.0682	0.067	0.0657	0.069	0.0802	0.094	0.0914	0.0943	0.1001	0.1068	0.1105	0.1192	0.1278	0.1443	0.1445	0.1389	0.1176	0.1172	0.1201	0.1498	0.1924	0.2699	0.341	0.4099	0.4748	0.547	0.6008	0.6487	0.6758	0.7149	0.7211	0.7264	0.7353	0.7436	0.7383	0.7421	0.7372	0.7656	0.7493	0.76	0.7691	0.7757	0.7669
0.153	0.1399	0.1224	0.1072	0.103	0.0926	0.0754	0.0725	0.0716	0.0713	0.0765	0.0871	0.1	0.0938	0.0935	0.0974	0.1005	0.1023	0.1114	0.1197	0.136	0.1373	0.1337	0.1152	0.1143	0.1201	0.1522	0.195	0.2729	0.346	0.4146	0.4793	0.5515	0.6075	0.6587	0.6845	0.7184	0.7251	0.7266	0.732	0.7356	0.7284	0.7397	0.7354	0.7542	0.7447	0.7496	0.753	0.7537	0.7415
0.1538	0.1403	0.1223	0.1065	0.1023	0.0916	0.0735	0.0694	0.0673	0.0656	0.0696	0.0796	0.0929	0.0872	0.0872	0.0895	0.0959	0.1001	0.1105	0.1193	0.1346	0.1348	0.1299	0.1097	0.1116	0.1195	0.1525	0.197	0.2745	0.3461	0.4144	0.4785	0.5495	0.6056	0.656	0.6828	0.7177	0.7223	0.7238	0.7291	0.7324	0.7256	0.7361	0.739	0.7653	0.7576	0.7635	0.7672	0.7668	0.7556
0.1464	0.1366	0.1241	0.1193	0.1207	0.1123	0.0935	0.0848	0.0744	0.0661	0.0653	0.078	0.092	0.0897	0.0925	0.0995	0.1041	0.1064	0.1142	0.1224	0.1407	0.1409	0.1341	0.1112	0.1118	0.1012	0.1301	0.1524	0.2208	0.289	0.3675	0.4427	0.5276	0.5782	0.6338	0.6396	0.6613	0.665	0.6719	0.6767	0.6763	0.672	0.6766	0.6869	0.7191	0.7318	0.753	0.7696	0.7765	0.7754
0.1505	0.1352	0.1167	0.1017	0.0988	0.0915	0.0753	0.072	0.0692	0.0675	0.0711	0.0812	0.0946	0.0902	0.0913	0.0959	0.1007	0.1034	0.1124	0.1208	0.1382	0.1383	0.1319	0.1123	0.1149	0.1036	0.1116	0.1307	0.1982	0.2739	0.3537	0.436	0.5254	0.5766	0.614	0.6301	0.6646	0.6847	0.6993	0.7148	0.7235	0.7212	0.7271	0.7225	0.7467	0.7455	0.7624	0.7758	0.7827	0.7794
0.1532	0.1426	0.1246	0.1047	0.0947	0.0823	0.0666	0.0676	0.0734	0.0757	0.0815	0.0886	0.0981	0.0918	0.0899	0.0918	0.0947	0.0968	0.1068	0.1153	0.132	0.1325	0.1272	0.1075	0.1162	0.0997	0.1154	0.1432	0.2159	0.2942	0.3744	0.454	0.5421	0.5816	0.6236	0.6404	0.6733	0.6894	0.7007	0.7132	0.7203	0.7173	0.7195	0.7197	0.7462	0.7458	0.7613	0.774	0.7808	0.7777
0.1565	0.1447	0.1288	0.1189	0.1184	0.1038	0.0839	0.0788	0.0763	0.0751	0.0822	0.0983	0.1132	0.1033	0.1016	0.1043	0.1062	0.1076	0.1172	0.1255	0.1423	0.1433	0.1389	0.1206	0.1172	0.1198	0.149	0.1881	0.2604	0.3248	0.3875	0.4513	0.5239	0.5838	0.6402	0.6718	0.7111	0.7168	0.719	0.7261	0.7328	0.7258	0.7295	0.7258	0.7567	0.7415	0.7528	0.762	0.7678	0.7579
0.1594	0.1434	0.1219	0.1015	0.0947	0.0872	0.0651	0.0591	0.0583	0.0537	0.0562	0.0661	0.0829	0.0837	0.0833	0.0881	0.0969	0.0995	0.1099	0.1187	0.1339	0.1342	0.1293	0.1097	0.1104	0.1194	0.1535	0.1939	0.2701	0.3435	0.4143	0.4807	0.5521	0.6107	0.6619	0.6834	0.7149	0.7196	0.7203	0.7242	0.7249	0.7186	0.7312	0.7368	0.7647	0.7621	0.7711	0.7752	0.7724	0.7594
0.1589	0.1461	0.1266	0.1074	0.0987	0.084	0.0646	0.0618	0.0638	0.0644	0.0688	0.0798	0.0946	0.0912	0.094	0.0997	0.1064	0.1101	0.1189	0.1274	0.143	0.1438	0.14	0.123	0.1232	0.1277	0.1568	0.1953	0.2682	0.3368	0.4052	0.4729	0.5464	0.6045	0.6566	0.6831	0.7181	0.7234	0.726	0.732	0.7368	0.7292	0.7367	0.738	0.7626	0.7529	0.7555	0.759	0.7615	0.7525
0.1542	0.1406	0.1226	0.1078	0.1024	0.0921	0.0739	0.0695	0.0668	0.0649	0.0672	0.0787	0.0936	0.0926	0.0972	0.106	0.1115	0.114	0.121	0.1292	0.1457	0.1472	0.144	0.1272	0.1279	0.1271	0.1527	0.1903	0.2661	0.3409	0.414	0.4843	0.5605	0.6118	0.6596	0.6814	0.714	0.7178	0.7175	0.7211	0.7239	0.7155	0.7269	0.7282	0.7568	0.744	0.7457	0.7493	0.7525	0.7455
0.1589	0.1434	0.1238	0.1072	0.1032	0.0931	0.0744	0.0694	0.0662	0.064	0.0661	0.0776	0.0944	0.0926	0.0972	0.1055	0.1118	0.1149	0.1223	0.1306	0.1475	0.1483	0.1436	0.1243	0.1262	0.1216	0.1443	0.1832	0.2602	0.3356	0.4065	0.4751	0.5514	0.5985	0.6434	0.6691	0.7077	0.7156	0.718	0.7254	0.7343	0.7236	0.7316	0.7279	0.7544	0.7357	0.7371	0.7412	0.7467	0.7358
0.1631	0.1489	0.1295	0.1135	0.1064	0.0952	0.0689	0.0582	0.0528	0.0456	0.0449	0.0598	0.0824	0.0909	0.0994	0.1147	0.1253	0.1272	0.1326	0.1408	0.1589	0.1594	0.1532	0.1331	0.1302	0.121	0.1382	0.1732	0.25	0.3274	0.4006	0.47	0.543	0.5855	0.6239	0.644	0.6775	0.6905	0.6967	0.7058	0.7134	0.7025	0.7119	0.7121	0.7424	0.7327	0.7382	0.745	0.7504	0.7412
0.1562	0.1388	0.1183	0.1017	0.0988	0.091	0.0736	0.0693	0.0659	0.0639	0.0657	0.0775	0.0952	0.0948	0.1008	0.1109	0.1174	0.1203	0.1268	0.1351	0.1521	0.1532	0.1489	0.1306	0.1325	0.1252	0.1457	0.1813	0.2571	0.3357	0.405	0.4737	0.5505	0.5958	0.6423	0.6658	0.701	0.7111	0.7086	0.7125	0.716	0.7064	0.7158	0.718	0.7468	0.736	0.7386	0.7431	0.7469	0.7381
0.158	0.1458	0.1281	0.1111	0.1067	0.0961	0.0717	0.0632	0.0598	0.0536	0.0549	0.0664	0.0865	0.0887	0.0908	0.0997	0.107	0.108	0.1162	0.1245	0.1403	0.1418	0.139	0.1234	0.1226	0.1273	0.157	0.1945	0.2676	0.3408	0.4058	0.4708	0.5423	0.5996	0.6525	0.678	0.7132	0.7228	0.7209	0.725	0.7281	0.719	0.7276	0.7299	0.7563	0.7489	0.7532	0.7578	0.7604	0.7518
0.1523	0.1358	0.1138	0.0923	0.0859	0.0767	0.0612	0.0613	0.0646	0.0662	0.0708	0.0795	0.0936	0.0891	0.0903	0.0951	0.1001	0.103	0.1119	0.1204	0.1365	0.1374	0.1332	0.1146	0.1134	0.1195	0.1523	0.19	0.2661	0.3431	0.4117	0.4784	0.5521	0.6119	0.668	0.6891	0.7199	0.7243	0.7169	0.7158	0.713	0.7048	0.7187	0.7246	0.752	0.7512	0.7602	0.7657	0.7651	0.7538
0.1576	0.1428	0.1247	0.111	0.1083	0.0962	0.0793	0.0784	0.0801	0.0845	0.0962	0.1115	0.1243	0.1127	0.1092	0.1103	0.1111	0.1121	0.1223	0.1306	0.1474	0.1484	0.1439	0.1252	0.1229	0.1244	0.1526	0.1902	0.2654	0.3381	0.4053	0.4727	0.5484	0.6071	0.6624	0.6894	0.7266	0.7313	0.7277	0.7306	0.7338	0.725	0.735	0.7362	0.7621	0.7513	0.7569	0.76	0.7595	0.7439
0.1581	0.146	0.1286	0.1126	0.1075	0.0923	0.073	0.0701	0.0713	0.073	0.0807	0.0936	0.1081	0.1001	0.0994	0.1021	0.1064	0.1092	0.1191	0.1276	0.1433	0.1442	0.1402	0.1248	0.1234	0.1238	0.1486	0.1772	0.246	0.3198	0.3866	0.4596	0.5389	0.6031	0.6652	0.6889	0.7201	0.7233	0.7104	0.706	0.703	0.6898	0.7014	0.7018	0.7394	0.7347	0.7551	0.7689	0.7736	0.7588
0.1491	0.1347	0.1179	0.106	0.1058	0.0951	0.0784	0.0765	0.076	0.0791	0.0883	0.1045	0.1209	0.1132	0.1142	0.1203	0.1223	0.1232	0.131	0.1391	0.1573	0.1582	0.1529	0.1346	0.1264	0.1237	0.1465	0.1802	0.2542	0.3291	0.3901	0.4574	0.5341	0.5977	0.6617	0.6923	0.7275	0.7309	0.7133	0.7072	0.702	0.6895	0.7073	0.7115	0.7427	0.739	0.7497	0.7564	0.7566	0.7436
0.1505	0.1353	0.1169	0.102	0.0996	0.0908	0.0741	0.0712	0.0695	0.0694	0.0747	0.0867	0.1013	0.0957	0.0968	0.1019	0.1058	0.108	0.1166	0.1249	0.1417	0.1426	0.1381	0.1217	0.1159	0.1168	0.1404	0.1727	0.2458	0.3238	0.3883	0.4583	0.5341	0.5983	0.6601	0.6858	0.7157	0.7194	0.701	0.693	0.6854	0.6721	0.6886	0.6974	0.729	0.7352	0.7499	0.7593	0.76	0.7453
0.0868	0.0785	0.07	0.0661	0.069	0.0706	0.0658	0.0658	0.0627	0.0594	0.0635	0.0727	0.0824	0.0794	0.0771	0.0737	0.0766	0.0775	0.0857	0.0944	0.1	0.1034	0.1127	0.1177	0.1377	0.1712	0.2123	0.2483	0.3145	0.396	0.4819	0.5645	0.6378	0.7011	0.7343	0.7381	0.7609	0.7689	0.7774	0.7871	0.7932	0.7954	0.8008	0.798	0.8078	0.8061	0.8109	0.8123	0.8134	0.8116
0.0868	0.0816	0.0742	0.0674	0.07	0.0668	0.0612	0.0639	0.0678	0.068	0.0747	0.082	0.0907	0.0815	0.0744	0.0674	0.0704	0.0711	0.0808	0.0896	0.0955	0.0983	0.106	0.1067	0.1279	0.1634	0.2099	0.2497	0.3195	0.4012	0.4871	0.5687	0.6453	0.7121	0.7542	0.758	0.7718	0.7759	0.7791	0.7826	0.7802	0.7824	0.7934	0.7912	0.7999	0.8061	0.8133	0.8144	0.812	0.8116
0.0826	0.0758	0.0681	0.0635	0.0662	0.066	0.0605	0.0603	0.0577	0.0542	0.0573	0.0663	0.0776	0.0768	0.0772	0.0787	0.0847	0.0872	0.0964	0.1051	0.112	0.1151	0.1226	0.124	0.1434	0.1756	0.2211	0.2595	0.3298	0.4128	0.4942	0.5736	0.6507	0.7178	0.7623	0.7699	0.7887	0.7971	0.7986	0.8031	0.8033	0.8039	0.8118	0.8072	0.8154	0.8162	0.8207	0.8205	0.8186	0.8164
0.0813	0.0745	0.0677	0.0646	0.0692	0.0706	0.0665	0.0684	0.0686	0.0671	0.0719	0.0803	0.0892	0.0835	0.0792	0.0757	0.0792	0.0797	0.0877	0.0964	0.1023	0.1057	0.1148	0.1177	0.1377	0.1745	0.2218	0.2595	0.3295	0.4165	0.503	0.5839	0.6578	0.7229	0.76	0.7599	0.7797	0.7862	0.7888	0.794	0.7959	0.7981	0.8051	0.8036	0.8146	0.8123	0.8156	0.8151	0.814	0.8122
0.0817	0.0755	0.0692	0.0676	0.0719	0.0694	0.063	0.0628	0.0604	0.0593	0.0667	0.0794	0.0908	0.0853	0.0824	0.0779	0.0813	0.0828	0.0916	0.1004	0.1068	0.1093	0.1162	0.1172	0.1352	0.1682	0.21	0.2464	0.3149	0.3976	0.4826	0.5668	0.6447	0.7149	0.758	0.7644	0.7821	0.7889	0.7908	0.795	0.7945	0.7962	0.8048	0.8003	0.8074	0.8087	0.8126	0.8124	0.811	0.8108
0.0813	0.0756	0.07	0.0699	0.0759	0.0745	0.0683	0.0673	0.0633	0.0612	0.0674	0.0802	0.0925	0.0878	0.0858	0.0827	0.0859	0.0871	0.0952	0.104	0.1114	0.1135	0.1192	0.1175	0.1333	0.1654	0.208	0.2459	0.3179	0.4035	0.4897	0.5723	0.6489	0.7167	0.7582	0.7617	0.7769	0.7832	0.7841	0.787	0.7846	0.7862	0.7971	0.7946	0.8047	0.808	0.8134	0.8136	0.8112	0.8119
0.0784	0.0748	0.0703	0.069	0.0734	0.0699	0.0639	0.0632	0.0639	0.063	0.0683	0.0797	0.0919	0.0877	0.0863	0.0855	0.0909	0.092	0.099	0.1077	0.1114	0.1185	0.128	0.1341	0.1598	0.1991	0.2506	0.2901	0.3554	0.4361	0.5147	0.5926	0.6666	0.7315	0.7758	0.7787	0.7932	0.7946	0.7944	0.7957	0.7933	0.7936	0.8053	0.802	0.8133	0.8135	0.82	0.8197	0.816	0.8129
0.0815	0.0744	0.0666	0.0622	0.0658	0.0644	0.0601	0.0602	0.0603	0.0597	0.0664	0.0775	0.0892	0.0853	0.0841	0.0839	0.089	0.0912	0.1011	0.1098	0.1144	0.1211	0.129	0.1331	0.1587	0.1953	0.2472	0.2867	0.3546	0.4378	0.5156	0.5918	0.6662	0.7287	0.7719	0.7752	0.7925	0.7983	0.8001	0.804	0.8045	0.805	0.8139	0.8086	0.8173	0.8157	0.8199	0.8197	0.8185	0.8167
0.0785	0.0724	0.0638	0.0559	0.0572	0.0538	0.0493	0.0544	0.0615	0.0645	0.0714	0.081	0.0932	0.0885	0.0868	0.0852	0.0912	0.0928	0.1003	0.109	0.1132	0.1196	0.1276	0.1316	0.1554	0.1946	0.2458	0.2838	0.3506	0.4357	0.5158	0.594	0.6666	0.7314	0.7729	0.7726	0.7878	0.7929	0.7937	0.7964	0.7952	0.7965	0.8053	0.8027	0.8127	0.8125	0.8168	0.8156	0.8122	0.8093
0.0809	0.0742	0.0675	0.0658	0.0693	0.069	0.0643	0.0628	0.0602	0.0578	0.0629	0.0745	0.0854	0.0836	0.0836	0.0848	0.0905	0.0928	0.1022	0.1109	0.1182	0.121	0.1275	0.1268	0.1461	0.177	0.2236	0.261	0.3326	0.4182	0.5021	0.5805	0.656	0.7182	0.7594	0.76	0.7736	0.7819	0.7836	0.7869	0.7845	0.7852	0.797	0.7943	0.8065	0.8097	0.8157	0.8161	0.8131	0.8128
0.0747	0.0724	0.0681	0.0663	0.0666	0.0627	0.0583	0.059	0.0607	0.061	0.068	0.0793	0.0886	0.0856	0.0838	0.0801	0.0847	0.0868	0.0954	0.1043	0.1067	0.1137	0.124	0.1329	0.16	0.202	0.2533	0.2899	0.3508	0.4291	0.5066	0.5861	0.6593	0.7279	0.7733	0.7768	0.7937	0.7929	0.7908	0.7913	0.7895	0.7898	0.8016	0.7978	0.8098	0.8058	0.8101	0.8094	0.8073	0.8042
0.0811	0.0745	0.068	0.067	0.0699	0.0683	0.0625	0.0637	0.0642	0.0645	0.0719	0.0843	0.0929	0.0874	0.0846	0.0844	0.0905	0.0924	0.1022	0.1109	0.1187	0.1212	0.1268	0.1263	0.1432	0.1706	0.2104	0.248	0.3195	0.4031	0.4866	0.5673	0.6438	0.7066	0.7468	0.753	0.7693	0.7765	0.7779	0.7816	0.7796	0.7808	0.7931	0.7915	0.8052	0.808	0.8143	0.8148	0.8118	0.8107
0.0846	0.077	0.0708	0.0724	0.0783	0.0797	0.0732	0.0699	0.0619	0.057	0.0609	0.0734	0.0843	0.0815	0.0801	0.0771	0.0816	0.0834	0.0917	0.1006	0.1032	0.1103	0.1205	0.1311	0.1589	0.1919	0.2315	0.2661	0.3243	0.3996	0.4752	0.5584	0.6357	0.701	0.7467	0.7577	0.7717	0.7761	0.7754	0.7767	0.7716	0.7729	0.7874	0.7844	0.7952	0.8008	0.8075	0.8082	0.8049	0.8058
0.0799	0.0729	0.0663	0.0646	0.0697	0.0706	0.0667	0.0654	0.0623	0.0597	0.0645	0.0755	0.0874	0.0849	0.0841	0.0821	0.0862	0.0876	0.0954	0.1041	0.111	0.1135	0.1201	0.1184	0.1386	0.1708	0.2179	0.2558	0.3258	0.4101	0.4926	0.57	0.6447	0.7072	0.7486	0.7497	0.7651	0.7742	0.7771	0.7817	0.7809	0.781	0.7921	0.7901	0.8023	0.8082	0.8168	0.8193	0.8179	0.816
0.0768	0.0707	0.0629	0.0567	0.0589	0.0575	0.0545	0.0577	0.0632	0.0649	0.0709	0.08	0.0911	0.0871	0.0853	0.0829	0.09	0.0923	0.1003	0.1093	0.1125	0.1189	0.1274	0.1326	0.161	0.1977	0.2461	0.2858	0.3495	0.4304	0.5037	0.578	0.6493	0.7094	0.7521	0.7579	0.7731	0.7803	0.7798	0.782	0.7792	0.7789	0.7907	0.7898	0.8028	0.8094	0.8185	0.8207	0.8183	0.8161
0.08	0.073	0.0661	0.0644	0.0678	0.0693	0.0657	0.0647	0.0619	0.0592	0.0639	0.0743	0.0838	0.0821	0.0815	0.0812	0.0879	0.0911	0.1012	0.1101	0.1144	0.1207	0.1281	0.1317	0.1575	0.1951	0.2484	0.2871	0.3527	0.4334	0.5088	0.5819	0.6524	0.7137	0.7557	0.7576	0.7747	0.7807	0.7836	0.7882	0.7887	0.7891	0.7998	0.7971	0.8095	0.8107	0.8176	0.8192	0.8184	0.8173
0.0758	0.0703	0.064	0.0616	0.0636	0.0627	0.058	0.0567	0.0549	0.0523	0.0559	0.067	0.0789	0.0802	0.0831	0.0876	0.0939	0.0959	0.1037	0.1122	0.1158	0.1239	0.1351	0.1445	0.1719	0.2097	0.2628	0.301	0.3631	0.4383	0.5131	0.5874	0.6597	0.7213	0.766	0.7698	0.7846	0.7879	0.7916	0.7956	0.7959	0.7952	0.8048	0.7997	0.81	0.8097	0.8149	0.8156	0.8149	0.8138
0.0807	0.0732	0.0651	0.0603	0.0646	0.0626	0.0584	0.0592	0.0604	0.0612	0.0691	0.0812	0.0941	0.0895	0.0884	0.0893	0.0929	0.0941	0.1033	0.1118	0.116	0.1237	0.1339	0.1425	0.1654	0.2054	0.2577	0.2966	0.3618	0.4415	0.5195	0.5951	0.6647	0.7281	0.768	0.7696	0.7859	0.7891	0.7929	0.7973	0.7981	0.799	0.8097	0.8043	0.815	0.8112	0.8151	0.8146	0.8131	0.8122
0.0762	0.0705	0.0638	0.0607	0.0635	0.0601	0.0549	0.0548	0.0555	0.0558	0.0631	0.0761	0.0887	0.0859	0.0863	0.0875	0.0938	0.0965	0.106	0.1147	0.1186	0.1256	0.1347	0.1416	0.1661	0.2054	0.2573	0.2971	0.3605	0.4352	0.5098	0.5842	0.6547	0.7196	0.7633	0.7698	0.7882	0.7896	0.793	0.7974	0.7994	0.7999	0.8086	0.8015	0.8097	0.8037	0.8063	0.8055	0.8051	0.8034
0.0812	0.0734	0.0649	0.0595	0.0635	0.0626	0.0578	0.0568	0.0555	0.0533	0.0571	0.0677	0.0826	0.0818	0.0834	0.0843	0.0887	0.0899	0.0963	0.1049	0.108	0.1158	0.127	0.1354	0.1616	0.205	0.2597	0.3036	0.3668	0.441	0.5123	0.5829	0.6505	0.7147	0.7594	0.7675	0.7851	0.7849	0.7852	0.7873	0.7868	0.7872	0.7978	0.7932	0.8032	0.8006	0.8059	0.8056	0.8035	0.8005
0.0804	0.076	0.0696	0.0648	0.0666	0.0633	0.0577	0.0601	0.0635	0.0637	0.0692	0.0784	0.0886	0.0837	0.0808	0.0779	0.0834	0.085	0.0931	0.1019	0.1037	0.1115	0.1235	0.1334	0.1627	0.2089	0.2661	0.3103	0.3679	0.4349	0.497	0.5612	0.6246	0.6897	0.7388	0.7521	0.7724	0.7731	0.772	0.7742	0.7736	0.774	0.7869	0.7796	0.7889	0.784	0.7884	0.788	0.7864	0.7846
0.0698	0.0662	0.0628	0.0632	0.0692	0.0688	0.0654	0.0651	0.0632	0.0617	0.068	0.0791	0.0897	0.0857	0.084	0.0832	0.0881	0.0903	0.1005	0.1092	0.1131	0.1201	0.1292	0.1371	0.163	0.197	0.2425	0.2792	0.3425	0.4235	0.4984	0.5744	0.6455	0.7042	0.743	0.7481	0.765	0.7756	0.7796	0.7855	0.7864	0.7867	0.7948	0.7911	0.7991	0.8049	0.8125	0.815	0.815	0.8137
0.093	0.0835	0.0734	0.0678	0.0697	0.069	0.064	0.0632	0.0623	0.0608	0.0668	0.0778	0.0887	0.0853	0.0841	0.082	0.0903	0.0949	0.1062	0.1154	0.1189	0.1246	0.1312	0.137	0.1631	0.1957	0.2377	0.2711	0.3338	0.415	0.4966	0.5795	0.6538	0.7147	0.752	0.7536	0.7663	0.7733	0.7782	0.783	0.7818	0.7824	0.7935	0.7915	0.8028	0.8095	0.8193	0.8208	0.8168	0.8115
0.0829	0.0739	0.0655	0.0615	0.0674	0.068	0.0639	0.0642	0.0647	0.0641	0.0695	0.0801	0.0923	0.0877	0.0865	0.0872	0.0953	0.0982	0.1078	0.1166	0.121	0.1274	0.135	0.1415	0.1656	0.1969	0.2385	0.2739	0.3385	0.4206	0.4993	0.5808	0.6564	0.7185	0.7596	0.7654	0.7796	0.7868	0.7878	0.7907	0.7884	0.7883	0.7986	0.7965	0.8063	0.814	0.8233	0.8253	0.8225	0.8189
0.071	0.0704	0.0673	0.0645	0.067	0.0625	0.0572	0.059	0.0602	0.0596	0.0646	0.0745	0.087	0.0854	0.0856	0.0851	0.0886	0.0894	0.0962	0.1048	0.1084	0.1159	0.1262	0.1329	0.157	0.2017	0.2586	0.3084	0.3693	0.4371	0.4878	0.5389	0.5916	0.6499	0.6953	0.714	0.7384	0.7484	0.7482	0.7534	0.7545	0.7573	0.7631	0.7601	0.7673	0.7666	0.7687	0.7672	0.7653	0.7646
0.0716	0.0677	0.0625	0.0597	0.0635	0.0594	0.0551	0.0564	0.0588	0.0604	0.0684	0.0814	0.0951	0.0922	0.0929	0.0961	0.0998	0.1006	0.1087	0.117	0.1214	0.1296	0.1405	0.1512	0.1712	0.2107	0.261	0.3031	0.3617	0.4245	0.488	0.5544	0.6176	0.683	0.7286	0.7449	0.768	0.7687	0.7737	0.7802	0.783	0.785	0.7943	0.7907	0.8034	0.7977	0.8007	0.7997	0.7982	0.7962
0.0777	0.0722	0.0655	0.0615	0.0655	0.0605	0.0541	0.0559	0.0573	0.0588	0.0666	0.0808	0.0965	0.0941	0.0962	0.0996	0.1058	0.1081	0.1164	0.125	0.1296	0.1368	0.1456	0.1523	0.1733	0.2128	0.2653	0.307	0.369	0.4378	0.5063	0.5732	0.636	0.6979	0.7393	0.7478	0.7673	0.7696	0.7763	0.783	0.7867	0.7883	0.7947	0.7899	0.7981	0.7946	0.7969	0.7973	0.799	0.8001
0.076	0.0703	0.0637	0.0602	0.0629	0.0621	0.0583	0.0584	0.0582	0.0569	0.0616	0.0721	0.084	0.0836	0.0851	0.0889	0.0933	0.0945	0.1024	0.1107	0.115	0.1231	0.134	0.1435	0.1662	0.2055	0.2575	0.2981	0.3611	0.4356	0.5074	0.5773	0.6426	0.7028	0.7419	0.7476	0.7664	0.773	0.7803	0.788	0.7922	0.7926	0.7994	0.7934	0.8025	0.7994	0.8026	0.8033	0.8045	0.8046
0.0754	0.0693	0.0625	0.0586	0.0628	0.0618	0.0584	0.0595	0.0606	0.0608	0.0669	0.0783	0.0918	0.09	0.0913	0.0948	0.0991	0.1001	0.1081	0.1164	0.1213	0.129	0.1389	0.1476	0.169	0.2052	0.2539	0.2931	0.356	0.4308	0.5023	0.5737	0.6406	0.7011	0.741	0.7482	0.7682	0.7739	0.779	0.7856	0.7887	0.7894	0.7961	0.7943	0.8072	0.8055	0.8098	0.8102	0.8097	0.8083
0.0846	0.0783	0.0702	0.0649	0.0655	0.0622	0.0571	0.0584	0.0626	0.0636	0.0705	0.0807	0.0897	0.0844	0.0815	0.0816	0.0873	0.089	0.0986	0.1073	0.1095	0.118	0.1307	0.1439	0.1726	0.213	0.263	0.3032	0.3636	0.4384	0.5106	0.5834	0.6506	0.7102	0.7486	0.7566	0.7767	0.7825	0.7878	0.7945	0.7985	0.7986	0.8051	0.7987	0.8075	0.8028	0.8054	0.8058	0.8074	0.8068
0.0888	0.0812	0.0728	0.0682	0.0707	0.0692	0.063	0.0639	0.0647	0.0636	0.0689	0.0787	0.0884	0.0836	0.081	0.0819	0.087	0.0882	0.0973	0.1058	0.1089	0.1173	0.1293	0.1413	0.1671	0.2064	0.256	0.2959	0.357	0.4328	0.5017	0.5727	0.6395	0.701	0.7428	0.7527	0.772	0.7812	0.7845	0.7903	0.7921	0.7918	0.801	0.7934	0.8008	0.8003	0.805	0.8066	0.808	0.809
0.0881	0.0797	0.0701	0.0631	0.065	0.065	0.062	0.0648	0.0695	0.0707	0.077	0.0858	0.0956	0.0903	0.0869	0.0846	0.0882	0.0884	0.0959	0.1045	0.1077	0.1154	0.1264	0.1349	0.1619	0.2018	0.2521	0.2939	0.3584	0.4393	0.5123	0.5852	0.6544	0.715	0.7551	0.7624	0.7824	0.7911	0.7937	0.7994	0.802	0.8028	0.8077	0.8013	0.8067	0.8041	0.8053	0.8052	0.8071	0.8089
0.0758	0.0703	0.0639	0.0605	0.0631	0.0639	0.0616	0.064	0.0671	0.0672	0.0721	0.0807	0.0894	0.0865	0.0851	0.0856	0.0939	0.0971	0.1068	0.1157	0.119	0.126	0.1352	0.1422	0.1701	0.2078	0.2588	0.2967	0.3609	0.4428	0.5188	0.5935	0.6641	0.7238	0.7645	0.766	0.7799	0.7863	0.7873	0.79	0.788	0.7882	0.7997	0.7967	0.8077	0.8112	0.8191	0.8198	0.8164	0.812
0.0864	0.0792	0.0718	0.0691	0.0734	0.0737	0.0697	0.0701	0.071	0.0707	0.0764	0.0868	0.0964	0.0913	0.0887	0.0881	0.0954	0.0981	0.1082	0.117	0.1211	0.1277	0.1358	0.1411	0.1658	0.2042	0.2549	0.2933	0.3614	0.447	0.5298	0.6087	0.6806	0.742	0.7796	0.7772	0.79	0.7935	0.7957	0.7984	0.7966	0.797	0.8098	0.8067	0.8197	0.8202	0.8273	0.8277	0.8244	0.8212
0.076	0.0633	0.0531	0.0489	0.0576	0.0671	0.0676	0.0685	0.0645	0.0613	0.0644	0.0725	0.0841	0.0826	0.0825	0.0819	0.0901	0.0943	0.1049	0.114	0.1173	0.1235	0.1314	0.1358	0.1639	0.2038	0.2569	0.297	0.365	0.4498	0.5311	0.6084	0.6806	0.7417	0.781	0.7799	0.7913	0.7966	0.7996	0.8025	0.8007	0.8005	0.8126	0.8076	0.8178	0.82	0.827	0.8276	0.8246	0.8219
0.0861	0.0792	0.0728	0.0727	0.0782	0.0778	0.0715	0.0699	0.0648	0.062	0.0677	0.0802	0.0912	0.0872	0.0856	0.0847	0.0901	0.0926	0.1029	0.1117	0.1158	0.1225	0.1306	0.1361	0.1604	0.1985	0.249	0.2868	0.3547	0.4394	0.522	0.6042	0.6818	0.7499	0.7961	0.7974	0.8096	0.8082	0.8038	0.8015	0.7962	0.7961	0.8089	0.8063	0.8177	0.8186	0.8241	0.8239	0.8209	0.8189
0.0746	0.072	0.0688	0.0691	0.0738	0.0708	0.0647	0.0654	0.0655	0.0645	0.0699	0.0811	0.0921	0.0884	0.0875	0.0887	0.0967	0.0995	0.1087	0.1175	0.1259	0.1277	0.1317	0.1276	0.1424	0.173	0.2179	0.2556	0.3314	0.4191	0.5082	0.5938	0.6765	0.7487	0.7979	0.8002	0.811	0.8098	0.8031	0.7991	0.7912	0.7909	0.8064	0.8028	0.8129	0.8165	0.8232	0.8236	0.8203	0.8189
0.0733	0.066	0.0585	0.0548	0.0606	0.0589	0.0534	0.052	0.0501	0.0485	0.0534	0.0659	0.0818	0.0806	0.0832	0.0869	0.0937	0.0963	0.1045	0.1131	0.1171	0.1246	0.1343	0.1423	0.1647	0.2067	0.26	0.306	0.3676	0.4355	0.4958	0.5556	0.6131	0.673	0.7157	0.7299	0.7501	0.7545	0.7566	0.7612	0.7605	0.7642	0.7726	0.7743	0.787	0.7893	0.7947	0.7933	0.7883	0.7841
0.0709	0.0644	0.0593	0.0609	0.068	0.0714	0.068	0.0655	0.0592	0.055	0.0572	0.069	0.0822	0.0839	0.0874	0.0924	0.0992	0.1015	0.1091	0.1176	0.1223	0.1296	0.1386	0.1459	0.1659	0.2053	0.2553	0.3024	0.3648	0.4312	0.4897	0.5501	0.6092	0.6712	0.7163	0.7359	0.7576	0.7629	0.7645	0.7694	0.77	0.7706	0.7805	0.7772	0.7883	0.7894	0.7951	0.7963	0.7958	0.7968
0.0789	0.075	0.0699	0.067	0.0723	0.069	0.0632	0.0616	0.06	0.0577	0.0612	0.0728	0.0892	0.0899	0.0939	0.1001	0.1059	0.1074	0.1143	0.1226	0.1277	0.1354	0.1451	0.1524	0.1722	0.2122	0.2661	0.3125	0.3737	0.4375	0.4955	0.5519	0.6069	0.6643	0.7063	0.7205	0.7389	0.747	0.755	0.7633	0.7649	0.7665	0.7753	0.775	0.7894	0.7933	0.8001	0.8008	0.7978	0.7955
0.0891	0.0845	0.077	0.0713	0.0717	0.0627	0.052	0.0497	0.0488	0.0468	0.0509	0.0644	0.0812	0.082	0.0866	0.0927	0.0999	0.1022	0.1093	0.1178	0.1227	0.13	0.1391	0.1457	0.1659	0.2063	0.2596	0.3064	0.3684	0.4341	0.493	0.5505	0.6064	0.6649	0.7057	0.7211	0.7432	0.7526	0.7615	0.7714	0.7765	0.7779	0.7819	0.7791	0.7881	0.79	0.7942	0.796	0.7977	0.7979
0.0727	0.0682	0.0617	0.0565	0.059	0.0552	0.0508	0.0523	0.0552	0.0563	0.0618	0.0738	0.0892	0.0899	0.0939	0.1005	0.1056	0.1065	0.1131	0.1213	0.126	0.1344	0.1455	0.157	0.176	0.214	0.2622	0.3058	0.3632	0.4238	0.4804	0.5406	0.5982	0.6591	0.7025	0.7226	0.7461	0.7542	0.7619	0.7713	0.7754	0.7785	0.7841	0.7784	0.7849	0.7822	0.7827	0.7819	0.7828	0.7859
0.0719	0.067	0.0604	0.0549	0.058	0.0565	0.0532	0.0547	0.0565	0.056	0.0594	0.0695	0.0849	0.0874	0.0923	0.1004	0.1053	0.1059	0.1118	0.1199	0.1262	0.134	0.1428	0.1494	0.1649	0.2018	0.2512	0.2969	0.3617	0.4308	0.4936	0.5548	0.613	0.6717	0.7109	0.725	0.7476	0.7544	0.7612	0.7696	0.7746	0.7749	0.7833	0.776	0.7843	0.7816	0.7863	0.7886	0.7914	0.7926
0.074	0.0715	0.0679	0.0673	0.0711	0.0668	0.061	0.0605	0.0619	0.0615	0.0678	0.0789	0.0888	0.0833	0.0805	0.0801	0.087	0.0894	0.0994	0.1081	0.112	0.1189	0.1277	0.1348	0.1573	0.1986	0.2491	0.2947	0.3589	0.4318	0.4983	0.5634	0.6233	0.6831	0.7209	0.7331	0.7532	0.7614	0.7676	0.7753	0.7787	0.7797	0.7885	0.7797	0.7854	0.7832	0.7859	0.7876	0.791	0.7956
0.0825	0.0762	0.0681	0.062	0.0637	0.0606	0.0567	0.0597	0.0658	0.0685	0.0753	0.0865	0.0989	0.096	0.0966	0.0998	0.1079	0.1104	0.1188	0.1275	0.1339	0.1396	0.1446	0.145	0.1637	0.1969	0.2446	0.282	0.3544	0.441	0.5292	0.6137	0.6922	0.7581	0.8003	0.7972	0.8067	0.804	0.8032	0.8021	0.7975	0.7987	0.8109	0.8073	0.8172	0.8158	0.8186	0.8172	0.8147	0.8157
0.0825	0.0769	0.071	0.0703	0.0728	0.0732	0.0688	0.0681	0.0675	0.0657	0.0691	0.0797	0.0889	0.088	0.0884	0.0926	0.0988	0.1	0.1077	0.1161	0.121	0.1286	0.1383	0.1465	0.1663	0.2047	0.2532	0.2975	0.3619	0.4329	0.5022	0.5712	0.6356	0.6978	0.7381	0.7512	0.7719	0.7756	0.7815	0.7884	0.7923	0.7922	0.8011	0.7931	0.8019	0.7965	0.7999	0.8005	0.8017	0.8019
0.0709	0.0644	0.0593	0.0614	0.0664	0.0702	0.0681	0.0673	0.0631	0.0608	0.0658	0.0778	0.0868	0.0859	0.0861	0.0876	0.093	0.0951	0.1043	0.1129	0.1165	0.1241	0.1345	0.1431	0.1684	0.2094	0.2621	0.3053	0.3696	0.4444	0.517	0.5876	0.6541	0.7152	0.7559	0.7632	0.7809	0.783	0.7866	0.7911	0.7933	0.7925	0.8028	0.7943	0.8026	0.7976	0.8019	0.8027	0.8036	0.8018
0.0728	0.0712	0.0688	0.0703	0.0758	0.0735	0.068	0.0664	0.0651	0.0628	0.066	0.0771	0.0891	0.0876	0.0886	0.0929	0.1002	0.102	0.1098	0.1183	0.1226	0.1303	0.1402	0.1465	0.1723	0.2117	0.2659	0.311	0.3787	0.4559	0.5307	0.6011	0.6696	0.7282	0.7682	0.7739	0.7918	0.793	0.797	0.8017	0.8043	0.8037	0.8136	0.8064	0.8172	0.8098	0.8137	0.813	0.812	0.8072
0.0779	0.071	0.0649	0.0636	0.0714	0.0699	0.0658	0.0669	0.0686	0.0704	0.0796	0.0926	0.1044	0.0956	0.0915	0.0892	0.0961	0.0988	0.1096	0.1185	0.1236	0.1293	0.135	0.1365	0.1594	0.1948	0.2444	0.2824	0.3519	0.4355	0.5195	0.6022	0.6809	0.7484	0.7944	0.7954	0.8063	0.8053	0.8038	0.803	0.7983	0.7983	0.8115	0.8075	0.8182	0.8187	0.8237	0.8233	0.8204	0.8198
0.0775	0.0712	0.0663	0.0685	0.074	0.0762	0.0729	0.0724	0.0705	0.0694	0.0746	0.0869	0.0956	0.0926	0.0916	0.0935	0.1003	0.1023	0.1112	0.1198	0.1236	0.1312	0.1414	0.1486	0.1753	0.2162	0.2708	0.3141	0.3808	0.459	0.5371	0.6101	0.6789	0.738	0.7779	0.7789	0.7903	0.7895	0.7921	0.7939	0.7922	0.7906	0.8053	0.8003	0.8145	0.8133	0.8209	0.8222	0.8202	0.8167
0.0773	0.071	0.0659	0.0669	0.0749	0.0761	0.0723	0.0717	0.0699	0.0688	0.0753	0.0866	0.0962	0.089	0.0847	0.0821	0.0892	0.0921	0.1032	0.1122	0.115	0.1219	0.1314	0.1391	0.1674	0.2073	0.258	0.2964	0.3626	0.4465	0.5293	0.6112	0.6872	0.7523	0.7953	0.7959	0.8063	0.8072	0.8058	0.8052	0.8006	0.7997	0.8142	0.8094	0.8208	0.8223	0.8296	0.8299	0.8262	0.8235
0.0763	0.0729	0.0692	0.0689	0.0744	0.0739	0.0698	0.0685	0.0656	0.0627	0.0669	0.0772	0.0888	0.0872	0.0874	0.0854	0.0967	0.1031	0.1147	0.1242	0.1265	0.1319	0.1388	0.1409	0.1738	0.2156	0.2721	0.315	0.3817	0.4623	0.5406	0.6145	0.6857	0.7456	0.7867	0.7878	0.8017	0.803	0.8056	0.8083	0.8081	0.808	0.8181	0.8122	0.8225	0.8177	0.8204	0.8193	0.8177	0.8162
0.0864	0.079	0.0714	0.069	0.0732	0.0721	0.067	0.0666	0.0671	0.0667	0.0705	0.0836	0.0982	0.0988	0.103	0.1087	0.1203	0.1244	0.132	0.1408	0.1455	0.1518	0.1589	0.1603	0.1877	0.2239	0.2796	0.3192	0.3873	0.4678	0.5504	0.6262	0.7	0.7578	0.7996	0.7939	0.8024	0.7977	0.7985	0.7978	0.7945	0.7947	0.8061	0.8037	0.8158	0.8139	0.8174	0.8169	0.8153	0.8157
0.0792	0.0717	0.0645	0.062	0.068	0.0678	0.0631	0.0616	0.0588	0.0567	0.0613	0.0735	0.0883	0.0875	0.0898	0.094	0.0996	0.1014	0.1092	0.1177	0.1211	0.1295	0.1414	0.1529	0.178	0.2187	0.2713	0.3136	0.3729	0.4433	0.5084	0.5684	0.6218	0.6711	0.7011	0.7049	0.7208	0.7344	0.7482	0.7602	0.7645	0.7674	0.7723	0.7733	0.7867	0.7919	0.7977	0.7981	0.7954	0.7935
0.0721	0.0636	0.0547	0.0491	0.0537	0.0537	0.0503	0.0512	0.0517	0.0515	0.0558	0.0679	0.0847	0.0865	0.0918	0.0998	0.1057	0.1069	0.113	0.1212	0.1275	0.1349	0.1431	0.1473	0.165	0.2039	0.2579	0.3068	0.3731	0.4433	0.5039	0.5573	0.608	0.658	0.6906	0.6996	0.719	0.7314	0.7436	0.7554	0.7616	0.7622	0.7675	0.7645	0.7752	0.779	0.7865	0.7895	0.7906	0.7877
0.0702	0.063	0.0575	0.0584	0.0677	0.0678	0.063	0.0605	0.0556	0.0535	0.0598	0.0739	0.0888	0.0852	0.0857	0.088	0.0927	0.0943	0.1029	0.1114	0.1161	0.1235	0.1326	0.139	0.1599	0.2011	0.254	0.3031	0.3674	0.4372	0.4956	0.5506	0.603	0.6569	0.694	0.7074	0.7255	0.7373	0.7442	0.7524	0.7543	0.7549	0.7621	0.7619	0.7742	0.7822	0.7905	0.7935	0.793	0.7908
0.0779	0.0678	0.057	0.0499	0.0525	0.0514	0.0477	0.0494	0.0518	0.0533	0.0597	0.0729	0.0886	0.089	0.0931	0.0999	0.1051	0.1061	0.1126	0.1209	0.126	0.1341	0.1444	0.1527	0.1718	0.2121	0.2648	0.3124	0.3739	0.439	0.494	0.5484	0.6019	0.6591	0.7013	0.7183	0.739	0.7484	0.7535	0.7609	0.7635	0.7641	0.7687	0.7678	0.7779	0.7827	0.7881	0.7902	0.7911	0.7913
0.0629	0.0591	0.055	0.0534	0.0591	0.0604	0.0589	0.0607	0.0609	0.0602	0.0653	0.0749	0.0866	0.0852	0.0857	0.088	0.0927	0.0943	0.1029	0.1114	0.1151	0.1232	0.1342	0.1443	0.1671	0.2095	0.2617	0.3081	0.3699	0.4394	0.503	0.5624	0.6154	0.6684	0.6997	0.7096	0.7302	0.7419	0.7549	0.7674	0.7742	0.776	0.783	0.7761	0.7834	0.7836	0.7889	0.7915	0.7939	0.7954
0.0664	0.0617	0.0583	0.0605	0.0681	0.0717	0.0704	0.0704	0.0669	0.0651	0.0687	0.0808	0.0939	0.0956	0.0994	0.1055	0.1112	0.1127	0.1197	0.1281	0.1341	0.1412	0.1489	0.154	0.1702	0.208	0.2572	0.3028	0.3695	0.4423	0.5087	0.572	0.6305	0.6889	0.7256	0.7366	0.7568	0.7643	0.7713	0.7793	0.7834	0.7845	0.7917	0.7852	0.7933	0.7903	0.7936	0.7938	0.7942	0.7927
0.07	0.0663	0.0624	0.0624	0.0669	0.0664	0.0628	0.0624	0.0606	0.059	0.063	0.0751	0.0884	0.0901	0.0939	0.1	0.1058	0.1073	0.1143	0.1227	0.1272	0.1353	0.1459	0.1542	0.177	0.2174	0.2709	0.3165	0.3809	0.453	0.5199	0.5836	0.6447	0.7022	0.7407	0.7505	0.7724	0.7766	0.7823	0.7895	0.7938	0.7951	0.8028	0.7974	0.808	0.8013	0.8042	0.8034	0.8027	0.7997
0.0876	0.0794	0.0704	0.0645	0.0679	0.0677	0.0631	0.0633	0.0648	0.0636	0.0665	0.0763	0.09	0.0898	0.0924	0.0971	0.1071	0.1105	0.1184	0.1271	0.1307	0.138	0.1477	0.1532	0.1813	0.2236	0.2823	0.3278	0.3934	0.4686	0.5386	0.6043	0.6698	0.7286	0.7707	0.7768	0.797	0.7988	0.802	0.8069	0.8108	0.8107	0.817	0.81	0.8191	0.8093	0.81	0.8083	0.8084	0.8054
0.0808	0.0759	0.0712	0.0715	0.0783	0.078	0.0726	0.0704	0.0677	0.0648	0.0673	0.0788	0.0923	0.0914	0.0935	0.0972	0.1077	0.1115	0.1199	0.1288	0.1323	0.1392	0.1483	0.1531	0.182	0.2232	0.2801	0.3247	0.3916	0.4696	0.5438	0.6134	0.6818	0.7405	0.7834	0.7862	0.7995	0.798	0.7973	0.7974	0.7954	0.7939	0.8069	0.8017	0.8144	0.811	0.8163	0.8167	0.8154	0.8135
0.0805	0.0757	0.071	0.0723	0.0787	0.0734	0.0662	0.0646	0.0647	0.0659	0.0739	0.0906	0.1053	0.1007	0.1015	0.1046	0.1131	0.1158	0.1243	0.1329	0.1372	0.1442	0.153	0.1583	0.1846	0.2215	0.2745	0.3127	0.3783	0.4574	0.5384	0.6158	0.6896	0.7503	0.793	0.7909	0.7995	0.7993	0.8019	0.803	0.8005	0.7987	0.8112	0.8057	0.8177	0.8171	0.8226	0.8232	0.8215	0.8196
0.0858	0.0788	0.0723	0.0714	0.0775	0.0779	0.0725	0.07	0.0671	0.0639	0.0662	0.0777	0.0912	0.0906	0.0929	0.0963	0.1077	0.1122	0.121	0.1299	0.1333	0.1399	0.1483	0.1522	0.1828	0.222	0.2779	0.32	0.3871	0.4675	0.5463	0.62	0.692	0.7498	0.7919	0.791	0.8013	0.8001	0.8002	0.8002	0.7972	0.7961	0.8088	0.8044	0.8166	0.8151	0.821	0.8207	0.8176	0.8142
0.0717	0.0633	0.0543	0.0488	0.0523	0.0513	0.0478	0.0494	0.0513	0.0524	0.0589	0.0716	0.0866	0.0862	0.0893	0.0937	0.1007	0.1032	0.1112	0.1198	0.123	0.1311	0.1424	0.1509	0.178	0.2218	0.2808	0.3272	0.3883	0.4582	0.5162	0.5719	0.6284	0.6845	0.7292	0.7389	0.7547	0.761	0.7607	0.7631	0.7604	0.7611	0.7701	0.7719	0.7853	0.7922	0.7995	0.8009	0.7986	0.7969
0.0714	0.0633	0.0553	0.0508	0.0577	0.058	0.054	0.0535	0.0519	0.0502	0.0535	0.0656	0.0837	0.0855	0.091	0.0986	0.1056	0.1076	0.1139	0.1223	0.1268	0.1349	0.1454	0.1533	0.1759	0.2174	0.2737	0.3184	0.3813	0.4538	0.5149	0.5732	0.6305	0.6871	0.7297	0.7374	0.7531	0.7601	0.7608	0.7639	0.7613	0.7625	0.7729	0.7753	0.7901	0.7973	0.8057	0.807	0.8034	0.8002
0.0711	0.0643	0.0592	0.0604	0.0684	0.0697	0.0654	0.063	0.0578	0.0549	0.0583	0.0725	0.0889	0.0912	0.0968	0.1045	0.1114	0.1133	0.1196	0.128	0.1335	0.1409	0.1497	0.1544	0.1747	0.2145	0.2704	0.3174	0.3825	0.4532	0.5138	0.5711	0.6288	0.6861	0.7292	0.74	0.7586	0.764	0.7661	0.7704	0.7701	0.772	0.7796	0.7805	0.7933	0.796	0.801	0.8012	0.7992	0.7965
0.0717	0.0678	0.0626	0.0597	0.0635	0.06	0.0552	0.0552	0.0557	0.0553	0.0602	0.0727	0.0882	0.0891	0.0934	0.0998	0.1058	0.1074	0.1143	0.1226	0.1276	0.1354	0.145	0.1503	0.1733	0.2142	0.272	0.3186	0.3852	0.4623	0.5258	0.5824	0.6383	0.6899	0.7256	0.7305	0.7505	0.7624	0.7691	0.7776	0.7813	0.7839	0.7891	0.7867	0.7958	0.7961	0.7998	0.7998	0.7993	0.7983
0.0743	0.0689	0.0642	0.0641	0.0713	0.0705	0.0653	0.0628	0.0586	0.0556	0.0585	0.0719	0.0891	0.0913	0.0971	0.1059	0.1112	0.1119	0.1175	0.1256	0.1309	0.1393	0.1503	0.1574	0.1788	0.2204	0.2783	0.3282	0.3935	0.4629	0.523	0.5768	0.6305	0.6827	0.7197	0.7303	0.7512	0.7601	0.7693	0.7791	0.7841	0.7864	0.7926	0.7877	0.7968	0.7938	0.7964	0.7965	0.797	0.7963
0.0721	0.0707	0.0692	0.0724	0.0796	0.0771	0.0708	0.0678	0.0646	0.0615	0.0635	0.0763	0.0912	0.092	0.0961	0.1028	0.1127	0.1157	0.1227	0.1313	0.135	0.1427	0.1532	0.1598	0.1881	0.229	0.2867	0.3328	0.3968	0.4697	0.5363	0.5966	0.6564	0.7079	0.7452	0.7499	0.7677	0.7725	0.7786	0.785	0.7882	0.7885	0.7983	0.7922	0.8032	0.7985	0.8022	0.8031	0.8044	0.8049
0.083	0.0771	0.0712	0.0701	0.0736	0.0717	0.0657	0.0656	0.0633	0.062	0.067	0.0808	0.0948	0.0958	0.0997	0.1049	0.1123	0.115	0.1227	0.1313	0.135	0.1428	0.1531	0.1589	0.1889	0.2288	0.2877	0.3324	0.3974	0.4727	0.542	0.6057	0.6707	0.724	0.7654	0.7682	0.7842	0.7859	0.788	0.7911	0.7918	0.7916	0.8015	0.7967	0.8072	0.8044	0.8095	0.8101	0.8098	0.8074
0.0738	0.0676	0.0617	0.0598	0.0652	0.0651	0.0627	0.0654	0.0688	0.0709	0.0766	0.0896	0.1044	0.1046	0.1086	0.1164	0.1245	0.1261	0.1323	0.1406	0.1453	0.1534	0.1639	0.1697	0.1972	0.2353	0.2944	0.3363	0.4011	0.477	0.5486	0.6135	0.6796	0.7326	0.7749	0.7728	0.7844	0.7848	0.7863	0.7877	0.7863	0.7856	0.797	0.7921	0.8029	0.8012	0.8053	0.8066	0.8076	0.8089
0.0824	0.0766	0.0701	0.0669	0.07	0.0676	0.0627	0.0659	0.0694	0.0713	0.0779	0.0901	0.1024	0.0998	0.1005	0.102	0.1134	0.1182	0.1279	0.137	0.1401	0.1464	0.1544	0.1583	0.1893	0.228	0.2844	0.3226	0.3854	0.4627	0.5382	0.6107	0.682	0.7411	0.7866	0.7847	0.795	0.7925	0.7902	0.7885	0.7848	0.7829	0.7947	0.7921	0.8072	0.8036	0.8071	0.8064	0.8044	0.802
0.0742	0.068	0.0617	0.0595	0.0656	0.0629	0.057	0.0553	0.0532	0.0518	0.0571	0.0707	0.0871	0.0862	0.0893	0.0937	0.1007	0.1032	0.1111	0.1197	0.1245	0.1315	0.14	0.1438	0.1672	0.2086	0.2657	0.315	0.3817	0.4569	0.516	0.5699	0.6243	0.6771	0.7166	0.7262	0.7451	0.7538	0.7542	0.7583	0.7573	0.7581	0.7683	0.7714	0.7888	0.794	0.8017	0.8039	0.8024	0.801
0.0834	0.0771	0.0697	0.066	0.0695	0.0642	0.0577	0.058	0.0613	0.0631	0.0702	0.0845	0.0998	0.0971	0.0992	0.1052	0.112	0.1133	0.1201	0.1284	0.1325	0.141	0.1526	0.1612	0.1864	0.2291	0.2882	0.3347	0.3967	0.4646	0.5257	0.5837	0.6427	0.6998	0.7448	0.7543	0.771	0.7726	0.7739	0.7766	0.7755	0.776	0.7863	0.7857	0.7991	0.801	0.8088	0.809	0.8049	0.7989
0.0704	0.0628	0.0564	0.0544	0.0637	0.0632	0.0612	0.0651	0.0699	0.0747	0.0854	0.0997	0.1142	0.1064	0.1045	0.1067	0.1109	0.1113	0.1197	0.128	0.1308	0.14	0.154	0.1682	0.1944	0.2376	0.2941	0.332	0.3891	0.4628	0.5261	0.5888	0.648	0.7059	0.7477	0.7507	0.7683	0.7749	0.7744	0.7771	0.7769	0.7771	0.7842	0.7844	0.7999	0.797	0.7992	0.7981	0.7967	0.7936
0.0915	0.0883	0.082	0.0764	0.0768	0.068	0.0589	0.0587	0.0601	0.0597	0.0655	0.0782	0.0935	0.0924	0.095	0.0999	0.1049	0.1062	0.1137	0.1221	0.1243	0.1338	0.1486	0.1634	0.1933	0.2357	0.2909	0.3336	0.3914	0.4621	0.5235	0.5852	0.6457	0.7011	0.7435	0.753	0.7719	0.777	0.7768	0.7798	0.7798	0.7803	0.7888	0.786	0.7974	0.7953	0.798	0.7981	0.7986	0.7989
0.0836	0.0734	0.0636	0.0591	0.0636	0.062	0.0581	0.0608	0.0654	0.0693	0.0788	0.0936	0.1073	0.1022	0.1021	0.1066	0.1112	0.1114	0.1187	0.1269	0.13	0.1395	0.1538	0.1673	0.1958	0.2368	0.2931	0.3367	0.394	0.4598	0.519	0.5783	0.6386	0.6939	0.7386	0.7499	0.7683	0.7734	0.7764	0.7811	0.7815	0.7833	0.7914	0.7884	0.7981	0.7979	0.8009	0.8007	0.8003	0.8011
0.0843	0.0791	0.0732	0.0716	0.0753	0.0705	0.0625	0.0615	0.0593	0.0581	0.0647	0.0789	0.0929	0.0905	0.0917	0.0943	0.1001	0.1022	0.1109	0.1195	0.1232	0.1309	0.1413	0.1473	0.174	0.2189	0.2804	0.3291	0.3942	0.4685	0.528	0.5835	0.6413	0.6984	0.7435	0.7529	0.7705	0.7771	0.7757	0.7779	0.7757	0.7762	0.7858	0.7868	0.8004	0.8054	0.8141	0.8143	0.8091	0.8013
0.0711	0.0607	0.0532	0.054	0.0623	0.0669	0.0634	0.0604	0.0532	0.0491	0.051	0.0653	0.0822	0.0868	0.0944	0.1044	0.1117	0.1135	0.1188	0.127	0.1316	0.1401	0.1514	0.1592	0.1827	0.2247	0.2834	0.3319	0.3947	0.4617	0.5192	0.5739	0.6309	0.6874	0.7328	0.7456	0.7638	0.7692	0.7719	0.7764	0.7759	0.7773	0.7868	0.7864	0.8001	0.8019	0.8076	0.8074	0.804	0.801
0.0804	0.0767	0.0714	0.0682	0.0725	0.0662	0.058	0.0584	0.0601	0.0601	0.0658	0.078	0.0926	0.0889	0.0894	0.0928	0.1004	0.1026	0.1108	0.1194	0.1231	0.1309	0.1413	0.148	0.174	0.218	0.2774	0.3233	0.3889	0.465	0.5344	0.5962	0.6549	0.7092	0.7458	0.747	0.7616	0.7664	0.7716	0.7767	0.7767	0.779	0.7872	0.7892	0.8033	0.8069	0.8143	0.8139	0.8087	0.8025
0.0714	0.0607	0.0525	0.0503	0.0588	0.0672	0.0699	0.0756	0.0788	0.0815	0.0852	0.0971	0.1162	0.1171	0.1261	0.142	0.151	0.1503	0.152	0.1627	0.1687	0.1715	0.1825	0.193	0.2054	0.2424	0.2885	0.3348	0.4053	0.4938	0.5764	0.6445	0.6952	0.7393	0.7542	0.741	0.743	0.7517	0.7609	0.7657	0.7628	0.7663	0.7748	0.777	0.7877	0.7976	0.8046	0.8045	0.7994	0.7998
0.0843	0.0782	0.0706	0.0649	0.0659	0.0653	0.0626	0.0681	0.0742	0.0768	0.0807	0.0917	0.1061	0.1099	0.1164	0.1285	0.1347	0.1345	0.1383	0.1461	0.1521	0.1611	0.1726	0.1825	0.1973	0.2385	0.2883	0.3337	0.4072	0.4988	0.5765	0.6422	0.6952	0.7436	0.7654	0.758	0.766	0.7761	0.7788	0.7816	0.7801	0.7801	0.7869	0.7857	0.7961	0.8	0.8053	0.8053	0.8026	0.8007
0.076	0.0724	0.0684	0.07	0.074	0.0708	0.0647	0.0621	0.0588	0.057	0.0616	0.0768	0.0914	0.0933	0.0982	0.1048	0.1121	0.1145	0.1214	0.1299	0.1343	0.142	0.152	0.1577	0.1838	0.2246	0.2837	0.3317	0.3941	0.4602	0.5186	0.5741	0.633	0.6885	0.7351	0.7469	0.764	0.7668	0.7687	0.7721	0.7694	0.7725	0.7843	0.7857	0.8042	0.8008	0.8024	0.7988	0.7924	0.7919
0.089	0.0903	0.088	0.0864	0.0878	0.0754	0.0617	0.0601	0.0612	0.0599	0.0652	0.0781	0.0923	0.0885	0.089	0.0927	0.0996	0.1012	0.1092	0.1177	0.1208	0.1293	0.1415	0.1521	0.1799	0.2212	0.2774	0.3202	0.3794	0.4498	0.5085	0.5698	0.6333	0.6943	0.7457	0.758	0.7738	0.7782	0.7725	0.7714	0.7653	0.7653	0.779	0.7789	0.7918	0.7993	0.8072	0.8095	0.808	0.809
0.0806	0.0738	0.0665	0.0622	0.0687	0.0636	0.0584	0.0609	0.0665	0.071	0.0813	0.0961	0.112	0.1046	0.1036	0.1066	0.1115	0.1121	0.1201	0.1284	0.1324	0.1409	0.1525	0.1617	0.1893	0.227	0.2821	0.3253	0.3845	0.4501	0.5102	0.5726	0.639	0.6989	0.7519	0.7652	0.7797	0.7798	0.7762	0.7752	0.769	0.771	0.7833	0.7832	0.7944	0.7988	0.8025	0.8025	0.8008	0.8051
0.0813	0.0781	0.0719	0.0668	0.0671	0.0596	0.0518	0.0538	0.0585	0.06	0.0639	0.0771	0.0942	0.0972	0.1043	0.1163	0.1238	0.1244	0.1283	0.1363	0.1413	0.1505	0.163	0.1749	0.1958	0.2324	0.2837	0.3242	0.3824	0.4469	0.5083	0.5733	0.639	0.7022	0.7543	0.7676	0.7822	0.7813	0.7782	0.7774	0.7716	0.7725	0.7853	0.7864	0.7995	0.8065	0.8149	0.8158	0.8117	0.8095
0.0766	0.0726	0.0687	0.0694	0.0745	0.0701	0.0629	0.0633	0.0636	0.064	0.0692	0.0847	0.1009	0.1015	0.1067	0.1165	0.1236	0.1244	0.1294	0.1375	0.1434	0.1515	0.1614	0.1672	0.1895	0.2243	0.2789	0.3218	0.3852	0.4569	0.5174	0.5769	0.64	0.6955	0.7428	0.7521	0.7701	0.7743	0.772	0.7734	0.7704	0.7716	0.7816	0.7858	0.8045	0.8065	0.8135	0.8118	0.8045	0.7962
0.0889	0.0815	0.0727	0.0675	0.0699	0.0624	0.0539	0.0557	0.0601	0.0635	0.0715	0.0879	0.1055	0.1036	0.1077	0.1159	0.1233	0.1246	0.1305	0.1387	0.1433	0.1518	0.1631	0.1719	0.1996	0.2323	0.2858	0.3244	0.3801	0.4405	0.5024	0.5682	0.6398	0.7001	0.7586	0.7693	0.7792	0.7703	0.7628	0.7568	0.7483	0.7469	0.762	0.7596	0.773	0.7729	0.7764	0.7763	0.7748	0.778
0.0785	0.0753	0.0705	0.0674	0.0723	0.0654	0.0582	0.0604	0.0644	0.0667	0.0742	0.0876	0.1033	0.099	0.0999	0.1035	0.1116	0.114	0.1222	0.1308	0.1333	0.1417	0.1542	0.1655	0.1995	0.2343	0.2882	0.3268	0.3784	0.4353	0.4939	0.5596	0.6318	0.6927	0.7552	0.7689	0.7742	0.7659	0.7564	0.7481	0.7335	0.7338	0.753	0.7562	0.7733	0.7831	0.7891	0.7899	0.7858	0.7925
0.0859	0.0759	0.0647	0.0555	0.058	0.058	0.0554	0.0582	0.0617	0.0629	0.0696	0.0792	0.0919	0.0886	0.0881	0.089	0.0938	0.0956	0.1049	0.1135	0.1165	0.1246	0.1362	0.1474	0.1715	0.2151	0.2629	0.308	0.3799	0.4724	0.5546	0.6304	0.6938	0.7498	0.7776	0.7764	0.7857	0.7929	0.7922	0.7928	0.7893	0.7891	0.7985	0.795	0.8029	0.8072	0.8135	0.8136	0.8106	0.8097
0.082	0.0746	0.066	0.06	0.0625	0.0607	0.0558	0.0592	0.0631	0.0645	0.0699	0.0808	0.0939	0.0922	0.0937	0.099	0.1056	0.1069	0.114	0.1224	0.1268	0.1349	0.1458	0.1556	0.175	0.218	0.2661	0.3123	0.3862	0.4766	0.5617	0.638	0.7007	0.7573	0.7822	0.7803	0.792	0.797	0.8019	0.806	0.8075	0.8069	0.8146	0.8075	0.8145	0.8122	0.8168	0.8166	0.8154	0.8124
0.075	0.0698	0.0644	0.0627	0.0679	0.0671	0.0627	0.0615	0.0592	0.0569	0.0597	0.072	0.0881	0.0912	0.097	0.1055	0.1117	0.1131	0.1189	0.1271	0.1327	0.1406	0.1501	0.1576	0.1737	0.2151	0.2626	0.3086	0.3855	0.4774	0.5679	0.6468	0.7107	0.767	0.7896	0.7836	0.7921	0.7952	0.8022	0.8065	0.8078	0.8076	0.8154	0.8085	0.8152	0.8134	0.8181	0.8177	0.8161	0.8136
0.0796	0.0727	0.0659	0.0637	0.0679	0.0692	0.0656	0.0646	0.0618	0.059	0.0589	0.0714	0.0926	0.0984	0.1113	0.1291	0.1386	0.139	0.1401	0.1509	0.1547	0.1587	0.1734	0.1892	0.212	0.2459	0.2899	0.3327	0.3979	0.4847	0.5661	0.6422	0.7073	0.7566	0.7833	0.7792	0.7883	0.7935	0.7953	0.7971	0.7952	0.7975	0.8039	0.7987	0.8022	0.8016	0.802	0.8001	0.799	0.8022
0.0794	0.0751	0.0687	0.0638	0.0641	0.0631	0.0602	0.0629	0.0675	0.0678	0.0672	0.0778	0.0979	0.105	0.1189	0.1392	0.1515	0.1521	0.1521	0.1628	0.1678	0.1712	0.1841	0.1967	0.2162	0.2501	0.2962	0.3386	0.4059	0.4962	0.5775	0.6491	0.7089	0.7542	0.7765	0.7659	0.7731	0.7816	0.7848	0.7874	0.7863	0.7881	0.7923	0.7897	0.7945	0.7973	0.7989	0.7982	0.798	0.8002
0.0833	0.0767	0.0687	0.0632	0.0661	0.0629	0.0578	0.0579	0.059	0.0589	0.0646	0.0765	0.0912	0.0902	0.0925	0.0968	0.1021	0.1036	0.1114	0.1198	0.1243	0.1321	0.1423	0.1515	0.1724	0.211	0.2557	0.2992	0.3711	0.4613	0.5435	0.6206	0.6868	0.7435	0.7738	0.7742	0.7838	0.7897	0.7892	0.7898	0.7864	0.7858	0.7971	0.7913	0.7991	0.8012	0.8068	0.8069	0.8045	0.805
0.0751	0.0727	0.0681	0.0645	0.0676	0.0618	0.0553	0.0568	0.0582	0.0584	0.065	0.0767	0.0905	0.0878	0.0884	0.0896	0.0965	0.0995	0.109	0.1179	0.1213	0.1284	0.1378	0.1472	0.1698	0.2089	0.2506	0.2923	0.3641	0.4561	0.5454	0.6294	0.6979	0.7554	0.7798	0.7783	0.7902	0.7956	0.8	0.804	0.8044	0.8061	0.8133	0.8067	0.8115	0.8088	0.8115	0.8091	0.8058	0.8036
0.0845	0.0815	0.0744	0.0669	0.0646	0.0557	0.0486	0.0529	0.0616	0.0655	0.0734	0.0847	0.0963	0.0926	0.0923	0.0951	0.102	0.1039	0.1123	0.1208	0.1246	0.1324	0.1429	0.1534	0.1769	0.2143	0.2561	0.298	0.3694	0.4605	0.5481	0.6304	0.6996	0.7546	0.7802	0.7793	0.7911	0.7965	0.8	0.8035	0.8033	0.805	0.8116	0.8066	0.8127	0.8109	0.8126	0.8108	0.8091	0.8093
0.0752	0.0734	0.0689	0.0655	0.0665	0.0603	0.0535	0.0558	0.0599	0.0608	0.065	0.0769	0.0913	0.0927	0.0973	0.1057	0.114	0.1158	0.1217	0.13	0.133	0.1422	0.1559	0.1717	0.1966	0.2342	0.2753	0.3148	0.382	0.4712	0.5571	0.6383	0.7047	0.7564	0.7791	0.7763	0.7879	0.7948	0.7997	0.8041	0.8047	0.8068	0.8126	0.8076	0.8134	0.8115	0.8134	0.811	0.8081	0.8068
0.0784	0.0761	0.0736	0.0762	0.0804	0.081	0.0756	0.0736	0.0672	0.0621	0.0606	0.0731	0.0891	0.0987	0.1096	0.1239	0.1312	0.1321	0.1353	0.1432	0.1482	0.1576	0.1703	0.183	0.2031	0.24	0.2862	0.3258	0.3949	0.484	0.5683	0.6428	0.704	0.7514	0.7717	0.7625	0.7739	0.7809	0.7882	0.7941	0.7977	0.7989	0.801	0.7969	0.8021	0.8005	0.8026	0.802	0.8025	0.8012
0.0719	0.0688	0.0645	0.062	0.0657	0.0656	0.0628	0.066	0.067	0.0666	0.0698	0.0803	0.0948	0.0986	0.1044	0.1125	0.1192	0.1209	0.127	0.1353	0.1394	0.148	0.1598	0.1726	0.194	0.2315	0.2735	0.3124	0.3828	0.4761	0.5665	0.6477	0.7115	0.7607	0.7776	0.7678	0.7775	0.7846	0.792	0.7976	0.7995	0.8013	0.8067	0.8026	0.8097	0.8083	0.8105	0.8098	0.8097	0.8105
0.0713	0.0683	0.0644	0.0625	0.0669	0.0672	0.0646	0.0651	0.0643	0.0622	0.0641	0.0741	0.0887	0.0928	0.0986	0.1062	0.1137	0.116	0.1224	0.1308	0.1342	0.1428	0.1551	0.1685	0.1924	0.2303	0.2732	0.3114	0.3802	0.4723	0.561	0.6432	0.7102	0.7626	0.7843	0.7777	0.7901	0.7967	0.802	0.8069	0.8087	0.8111	0.8161	0.8109	0.8163	0.8119	0.8118	0.8096	0.8091	0.8109
0.0786	0.0744	0.0694	0.0681	0.0726	0.068	0.0601	0.0587	0.0558	0.0537	0.058	0.0721	0.0885	0.0896	0.0944	0.1014	0.1075	0.1091	0.1156	0.1239	0.1285	0.1367	0.1475	0.1588	0.1801	0.2145	0.2554	0.2952	0.363	0.449	0.5299	0.6081	0.6752	0.7295	0.7597	0.7605	0.7707	0.7751	0.7751	0.7758	0.7729	0.7717	0.7842	0.7793	0.7895	0.7918	0.7987	0.8004	0.7994	0.8004
0.0744	0.0717	0.0671	0.0646	0.0668	0.0632	0.0567	0.0564	0.0548	0.0521	0.0534	0.0652	0.0818	0.0877	0.096	0.1053	0.1153	0.1188	0.1247	0.1332	0.1376	0.1451	0.1547	0.1649	0.185	0.2204	0.26	0.2993	0.3679	0.4551	0.5401	0.6206	0.6863	0.7407	0.7652	0.7639	0.7757	0.7815	0.7865	0.791	0.7918	0.7914	0.8014	0.7948	0.8038	0.8025	0.8076	0.8084	0.8081	0.8082
0.0783	0.0741	0.069	0.0675	0.0707	0.0674	0.0606	0.0598	0.0574	0.0551	0.0596	0.0717	0.0847	0.0841	0.086	0.0887	0.0957	0.0985	0.1072	0.1159	0.119	0.1267	0.1377	0.1498	0.1742	0.2127	0.2542	0.2947	0.3631	0.4515	0.5371	0.6198	0.6885	0.746	0.774	0.7745	0.7859	0.7898	0.7912	0.7931	0.7912	0.7922	0.8029	0.7967	0.8036	0.8022	0.8059	0.8048	0.8022	0.8022
0.0848	0.0785	0.0703	0.0646	0.0659	0.0609	0.054	0.0553	0.0568	0.0574	0.0641	0.077	0.0914	0.09	0.0921	0.0952	0.1022	0.1051	0.1137	0.1224	0.126	0.1334	0.1433	0.153	0.1779	0.2141	0.2546	0.2963	0.3684	0.4612	0.5498	0.635	0.7079	0.7649	0.7941	0.7942	0.8044	0.8063	0.8043	0.8035	0.7996	0.8001	0.8114	0.8059	0.8134	0.8119	0.816	0.814	0.8097	0.8068
0.0796	0.0752	0.0688	0.0646	0.0664	0.0606	0.0543	0.0549	0.0588	0.06	0.0662	0.0783	0.0915	0.0888	0.0897	0.0936	0.1014	0.1036	0.1117	0.1202	0.1234	0.1316	0.1431	0.1553	0.1803	0.218	0.2597	0.3004	0.3697	0.4591	0.5476	0.6313	0.7008	0.7557	0.781	0.7789	0.7892	0.7934	0.7977	0.8011	0.8008	0.8021	0.8088	0.8038	0.8099	0.8088	0.8108	0.8096	0.8085	0.8093
0.0788	0.0749	0.0697	0.0666	0.0715	0.0675	0.0614	0.061	0.0625	0.0618	0.0663	0.0772	0.0915	0.0888	0.0897	0.0936	0.1014	0.1036	0.1117	0.1202	0.124	0.1317	0.1422	0.1527	0.1758	0.2137	0.2554	0.2969	0.3693	0.4632	0.5524	0.6363	0.7061	0.7621	0.7878	0.7851	0.7953	0.8	0.801	0.8025	0.8006	0.801	0.81	0.8048	0.8124	0.8116	0.8158	0.8143	0.811	0.8074
0.0788	0.0749	0.0697	0.067	0.0707	0.067	0.0613	0.0611	0.0628	0.0623	0.0653	0.0775	0.0935	0.0956	0.1013	0.1102	0.1199	0.1225	0.1283	0.1367	0.1418	0.1493	0.1584	0.1662	0.1868	0.222	0.2652	0.3058	0.378	0.4691	0.5555	0.6354	0.7036	0.7574	0.7841	0.7803	0.7908	0.7966	0.7998	0.8028	0.8022	0.8037	0.8096	0.8055	0.8117	0.8111	0.8136	0.8116	0.8087	0.8074
0.0804	0.0731	0.0656	0.0626	0.0663	0.0651	0.0602	0.0603	0.0616	0.0614	0.0662	0.0784	0.0916	0.0906	0.0928	0.0982	0.1061	0.108	0.1153	0.1238	0.127	0.1355	0.1477	0.1604	0.1853	0.2246	0.2693	0.3095	0.3793	0.4709	0.5595	0.6417	0.7101	0.7644	0.7896	0.7841	0.794	0.798	0.8007	0.803	0.8016	0.8039	0.8108	0.8078	0.8149	0.8138	0.8152	0.8131	0.811	0.8127
0.0752	0.07	0.0644	0.0619	0.0678	0.0664	0.0624	0.0634	0.0653	0.0654	0.0698	0.0813	0.0963	0.0954	0.0983	0.1049	0.1123	0.1138	0.1204	0.1287	0.1332	0.1414	0.1521	0.1624	0.1837	0.2209	0.2643	0.3044	0.3771	0.47	0.5619	0.647	0.7182	0.7747	0.8008	0.7948	0.805	0.8061	0.8084	0.8099	0.8097	0.8105	0.8167	0.8111	0.8167	0.8124	0.8142	0.8116	0.8091	0.8059
0.0838	0.0756	0.0683	0.0675	0.0713	0.0767	0.0745	0.073	0.0677	0.0631	0.061	0.0727	0.0888	0.1001	0.1124	0.1279	0.1361	0.1375	0.1401	0.148	0.152	0.1621	0.1767	0.1933	0.2148	0.2537	0.299	0.3374	0.4042	0.4913	0.5773	0.6565	0.7217	0.7746	0.8002	0.7927	0.8002	0.8017	0.8041	0.8051	0.8042	0.8035	0.8104	0.8055	0.8131	0.8109	0.8137	0.8128	0.8119	0.8108
0.0789	0.075	0.07	0.0679	0.0723	0.0675	0.0611	0.0606	0.0623	0.0623	0.0681	0.0803	0.0936	0.0899	0.09	0.093	0.1004	0.1025	0.1109	0.1195	0.122	0.1305	0.1433	0.1587	0.1847	0.2225	0.263	0.2997	0.3651	0.4527	0.5419	0.6283	0.699	0.7555	0.7813	0.7782	0.7892	0.792	0.7959	0.799	0.7989	0.8004	0.808	0.8024	0.8086	0.8057	0.8071	0.806	0.8058	0.8092
0.0788	0.0749	0.0697	0.0666	0.0716	0.0669	0.0612	0.0617	0.0648	0.0657	0.0723	0.084	0.0975	0.0926	0.0918	0.094	0.1008	0.1027	0.1114	0.12	0.1236	0.1314	0.1421	0.154	0.177	0.2127	0.251	0.2899	0.3596	0.4499	0.5396	0.6271	0.6999	0.7585	0.7863	0.7863	0.7975	0.8002	0.8016	0.8031	0.8016	0.8027	0.8111	0.8045	0.8096	0.8071	0.8091	0.8072	0.8053	0.8056
0.0836	0.0779	0.0709	0.067	0.0702	0.0664	0.0608	0.0614	0.0644	0.0652	0.0711	0.0832	0.0966	0.094	0.0951	0.0986	0.1073	0.1101	0.1184	0.1271	0.1295	0.1378	0.15	0.1629	0.1901	0.2307	0.2761	0.3166	0.3842	0.4726	0.5575	0.639	0.7085	0.7661	0.7969	0.7957	0.8058	0.808	0.8072	0.8071	0.8047	0.8045	0.8126	0.8071	0.8134	0.812	0.8143	0.8133	0.8124	0.814
0.0792	0.0754	0.07	0.0669	0.0701	0.065	0.0589	0.0617	0.0659	0.0682	0.074	0.0876	0.1035	0.1035	0.108	0.1172	0.1238	0.1243	0.1295	0.1376	0.1434	0.1517	0.1618	0.1715	0.1868	0.2242	0.2681	0.309	0.3814	0.4715	0.5574	0.6362	0.7011	0.7578	0.7828	0.7794	0.7927	0.799	0.8047	0.8101	0.8125	0.8139	0.8188	0.8124	0.8169	0.8137	0.8149	0.8138	0.8143	0.8163
0.0797	0.0764	0.0721	0.0704	0.0747	0.0709	0.0651	0.0672	0.0695	0.0702	0.0736	0.0871	0.1046	0.1081	0.1157	0.1279	0.1364	0.1376	0.1416	0.1497	0.1555	0.1638	0.1741	0.1842	0.2003	0.2353	0.2766	0.3169	0.3884	0.4778	0.5615	0.6414	0.7095	0.7677	0.7988	0.7985	0.8092	0.8116	0.8092	0.8084	0.8062	0.8051	0.8133	0.8057	0.8096	0.8079	0.8099	0.8101	0.8116	0.8133
0.0815	0.079	0.0749	0.0738	0.0768	0.07	0.0609	0.0588	0.0563	0.054	0.0587	0.0724	0.0875	0.0873	0.0906	0.0956	0.1017	0.1035	0.111	0.1194	0.1233	0.1314	0.1427	0.1557	0.1773	0.2132	0.2547	0.2916	0.3544	0.4395	0.5126	0.5834	0.6418	0.6922	0.7166	0.7175	0.7358	0.7514	0.7571	0.7653	0.7693	0.7701	0.7745	0.7711	0.7788	0.7816	0.7871	0.7889	0.79	0.7905
0.0775	0.0726	0.0665	0.0634	0.0664	0.0644	0.0582	0.0554	0.0521	0.0479	0.0482	0.0594	0.076	0.0816	0.0893	0.0985	0.1076	0.1105	0.1164	0.1249	0.1297	0.1372	0.1465	0.1554	0.1763	0.2093	0.2517	0.2872	0.3523	0.4399	0.515	0.5873	0.6496	0.7005	0.7283	0.7264	0.7414	0.7575	0.7623	0.7691	0.7707	0.7719	0.7792	0.7721	0.7765	0.7786	0.7824	0.7834	0.7844	0.7886
0.0782	0.0742	0.0693	0.0676	0.0723	0.0694	0.0627	0.0618	0.0589	0.0563	0.059	0.0718	0.0887	0.0918	0.0981	0.108	0.1126	0.1127	0.1176	0.1256	0.1303	0.1397	0.1527	0.1683	0.1881	0.22	0.2588	0.2925	0.3545	0.4394	0.5147	0.5896	0.6528	0.7039	0.7303	0.7306	0.7496	0.7624	0.7665	0.7734	0.7763	0.7781	0.7842	0.7823	0.7933	0.7922	0.7956	0.7956	0.7952	0.7965
0.0781	0.0741	0.0693	0.0677	0.0714	0.0698	0.0641	0.0639	0.0612	0.0585	0.0623	0.073	0.0853	0.0849	0.0865	0.0904	0.0947	0.0956	0.1034	0.1118	0.115	0.1239	0.137	0.1528	0.176	0.2129	0.2532	0.2901	0.3549	0.4415	0.5256	0.6069	0.6731	0.7272	0.7511	0.7497	0.7642	0.7724	0.7789	0.7853	0.7875	0.789	0.7971	0.792	0.8003	0.799	0.8033	0.8031	0.8019	0.801
0.0827	0.0769	0.0704	0.0672	0.0718	0.0704	0.0644	0.0639	0.0611	0.0581	0.0616	0.0723	0.0863	0.0852	0.0862	0.0866	0.0904	0.0912	0.0976	0.1062	0.1093	0.1172	0.1287	0.1419	0.1637	0.2011	0.2382	0.274	0.3416	0.4358	0.5263	0.6142	0.6836	0.7411	0.7634	0.7588	0.7722	0.7801	0.7835	0.7877	0.7877	0.7891	0.7993	0.7961	0.8075	0.8065	0.8122	0.8113	0.8074	0.8041
0.0787	0.074	0.0677	0.0635	0.0665	0.0642	0.0587	0.0572	0.0558	0.0528	0.0552	0.0651	0.0794	0.0808	0.0843	0.089	0.0961	0.0987	0.1065	0.1151	0.1187	0.1265	0.1374	0.1496	0.1728	0.2082	0.2469	0.2838	0.3526	0.4447	0.5353	0.6213	0.6912	0.7453	0.7678	0.7628	0.7735	0.7805	0.7858	0.7902	0.7902	0.7911	0.8021	0.7961	0.8045	0.8047	0.8108	0.8108	0.8082	0.8065
0.0833	0.0768	0.0688	0.0633	0.0663	0.0627	0.0573	0.0573	0.0584	0.0584	0.0643	0.0765	0.0913	0.0897	0.0916	0.096	0.1004	0.1014	0.1091	0.1174	0.1207	0.1296	0.1426	0.1589	0.1815	0.217	0.2539	0.2899	0.3563	0.4463	0.5343	0.6219	0.6938	0.752	0.7801	0.7791	0.7888	0.793	0.7928	0.7933	0.7898	0.7893	0.8014	0.798	0.8089	0.8116	0.8197	0.8195	0.8145	0.8092
0.0846	0.0784	0.0705	0.0654	0.0669	0.0618	0.0548	0.056	0.0574	0.0582	0.0637	0.078	0.0951	0.0973	0.1036	0.113	0.1183	0.119	0.1243	0.1323	0.137	0.146	0.1583	0.1736	0.1927	0.2245	0.2591	0.2942	0.3609	0.4499	0.5371	0.623	0.6933	0.7484	0.7742	0.7725	0.7835	0.7882	0.7896	0.7915	0.7894	0.7908	0.8	0.7969	0.8063	0.8057	0.8086	0.8072	0.8046	0.805
0.0783	0.0739	0.0687	0.0667	0.0714	0.068	0.0619	0.0598	0.0577	0.0555	0.0586	0.0717	0.0889	0.0915	0.0976	0.1052	0.1132	0.1157	0.1222	0.1306	0.1349	0.1428	0.1532	0.164	0.1866	0.2207	0.2611	0.2988	0.3671	0.4556	0.5424	0.6253	0.6954	0.7498	0.7773	0.774	0.7831	0.7879	0.7911	0.7935	0.7915	0.7931	0.802	0.797	0.8031	0.8041	0.8078	0.8065	0.8036	0.8042
0.0823	0.0759	0.0691	0.0668	0.0703	0.0693	0.0619	0.0591	0.0534	0.048	0.0489	0.0599	0.0742	0.0771	0.0818	0.0876	0.0956	0.0985	0.1059	0.1145	0.1185	0.126	0.136	0.1461	0.1688	0.2042	0.2477	0.2841	0.3482	0.4372	0.5067	0.5763	0.6379	0.6916	0.7234	0.7263	0.7456	0.7634	0.7621	0.7667	0.7661	0.7679	0.7791	0.7727	0.7797	0.7806	0.785	0.7854	0.7845	0.7876
0.0768	0.073	0.0688	0.0687	0.0756	0.0744	0.0682	0.0665	0.0615	0.0577	0.0601	0.0718	0.0869	0.0873	0.0906	0.0961	0.1013	0.1026	0.1097	0.118	0.1223	0.1306	0.1418	0.1538	0.1754	0.2103	0.2523	0.2899	0.3552	0.4444	0.516	0.5865	0.6475	0.6991	0.7269	0.7298	0.7509	0.7669	0.7673	0.7732	0.7742	0.7774	0.7861	0.7831	0.7918	0.7916	0.7952	0.7948	0.7935	0.7966
0.083	0.0761	0.068	0.0636	0.0646	0.0615	0.0545	0.0542	0.0529	0.0511	0.0549	0.0676	0.082	0.0842	0.0889	0.0955	0.1024	0.1045	0.1114	0.1198	0.1241	0.1321	0.1425	0.1547	0.1742	0.2094	0.2491	0.2845	0.3502	0.4396	0.5189	0.5966	0.6604	0.7156	0.741	0.7407	0.7597	0.7727	0.7765	0.7833	0.7857	0.7881	0.7946	0.793	0.8039	0.8028	0.8061	0.8056	0.8042	0.8051
0.0844	0.0775	0.0685	0.0613	0.061	0.0578	0.0521	0.0544	0.0566	0.0569	0.0631	0.0735	0.0848	0.0827	0.0827	0.0838	0.0895	0.0919	0.1013	0.11	0.1128	0.1207	0.1321	0.1469	0.1695	0.2061	0.2435	0.2771	0.3412	0.4317	0.5169	0.6014	0.6685	0.7254	0.7487	0.7466	0.7625	0.7741	0.7794	0.786	0.7873	0.7886	0.8001	0.796	0.8085	0.8081	0.8147	0.8152	0.8125	0.8102
0.0826	0.0765	0.0699	0.0671	0.071	0.0694	0.064	0.0621	0.0597	0.0571	0.0618	0.0728	0.0851	0.0831	0.0833	0.0851	0.0901	0.0919	0.1009	0.1094	0.1125	0.1207	0.1324	0.1471	0.1705	0.2054	0.242	0.2765	0.3423	0.434	0.5214	0.6067	0.6747	0.7283	0.7493	0.7461	0.761	0.7723	0.7787	0.7857	0.7874	0.7895	0.7991	0.7957	0.8064	0.807	0.8128	0.813	0.8107	0.8108
0.0742	0.0687	0.0637	0.0627	0.0696	0.0704	0.0664	0.0649	0.0612	0.058	0.0615	0.0722	0.0858	0.0849	0.0865	0.0894	0.0953	0.0975	0.106	0.1145	0.1181	0.126	0.1367	0.1506	0.1719	0.2055	0.2401	0.2737	0.3397	0.4311	0.5204	0.6074	0.6759	0.7303	0.7503	0.7466	0.7608	0.7711	0.7783	0.7853	0.7871	0.7893	0.7988	0.7955	0.8067	0.8061	0.8117	0.8109	0.807	0.8038
0.071	0.0674	0.0629	0.0609	0.0662	0.0627	0.0583	0.059	0.06	0.0607	0.0668	0.0802	0.0966	0.0966	0.1006	0.1069	0.1126	0.114	0.1208	0.1291	0.1335	0.1418	0.1529	0.1669	0.1865	0.2176	0.252	0.2843	0.3483	0.4345	0.522	0.6079	0.6769	0.731	0.7538	0.7504	0.7641	0.7715	0.7792	0.7859	0.7878	0.7907	0.7987	0.7951	0.8042	0.8027	0.8059	0.805	0.8033	0.8049
0.0778	0.0737	0.0688	0.0678	0.0721	0.0685	0.0617	0.0586	0.0552	0.0521	0.0544	0.0679	0.0851	0.089	0.0961	0.1052	0.1129	0.1151	0.1208	0.1292	0.1335	0.1418	0.1529	0.1663	0.1864	0.2185	0.2542	0.2889	0.3546	0.4415	0.5297	0.6143	0.682	0.7344	0.7557	0.7515	0.7627	0.7705	0.7793	0.7861	0.7876	0.7895	0.7983	0.7944	0.8037	0.805	0.8107	0.8108	0.8086	0.8087
0.0798	0.0756	0.0694	0.065	0.0669	0.0636	0.0586	0.061	0.0627	0.063	0.0696	0.0801	0.0915	0.0887	0.0882	0.0897	0.0936	0.0948	0.1037	0.1122	0.1148	0.1236	0.137	0.1531	0.18	0.2156	0.255	0.2912	0.3555	0.4421	0.5285	0.6141	0.6862	0.7421	0.7706	0.7701	0.7824	0.7856	0.7872	0.7893	0.7879	0.7893	0.7989	0.795	0.8034	0.8027	0.807	0.8061	0.8034	0.8021
0.0792	0.0753	0.0702	0.0679	0.0719	0.0682	0.0622	0.0616	0.0627	0.0618	0.0668	0.0776	0.0895	0.0858	0.0851	0.0863	0.095	0.0982	0.1076	0.1165	0.1192	0.1266	0.1372	0.1489	0.1748	0.2125	0.2527	0.2928	0.3609	0.4512	0.5344	0.616	0.6846	0.7409	0.7699	0.7714	0.7826	0.7882	0.7861	0.7861	0.7819	0.7827	0.7943	0.7907	0.7993	0.8019	0.8069	0.8068	0.8042	0.8062
0.0812	0.0771	0.0707	0.0655	0.0672	0.0625	0.0561	0.0585	0.0625	0.0632	0.0684	0.0788	0.0913	0.0888	0.0893	0.0922	0.1008	0.1036	0.1122	0.1209	0.1238	0.1316	0.1428	0.1555	0.1807	0.218	0.2593	0.2969	0.3625	0.4489	0.5331	0.6171	0.6889	0.749	0.7821	0.7835	0.7946	0.7974	0.7965	0.7967	0.7937	0.7938	0.8029	0.7986	0.8065	0.8069	0.8105	0.8097	0.8078	0.8082
0.0836	0.0815	0.0768	0.0729	0.0764	0.0676	0.0594	0.0612	0.0657	0.0678	0.0749	0.0882	0.1038	0.0998	0.1009	0.1055	0.1124	0.1139	0.1215	0.1299	0.1343	0.1422	0.1525	0.164	0.184	0.2194	0.2597	0.2959	0.3632	0.4515	0.5372	0.6209	0.6909	0.7501	0.7803	0.7783	0.7894	0.793	0.7933	0.7944	0.7927	0.7933	0.8012	0.7961	0.8015	0.802	0.8048	0.8049	0.8053	0.8082
0.0894	0.0847	0.0766	0.069	0.0678	0.0624	0.0557	0.0576	0.0604	0.0603	0.063	0.0745	0.0916	0.0973	0.1056	0.1155	0.1249	0.1279	0.1335	0.1419	0.1462	0.1541	0.1645	0.1737	0.1967	0.2343	0.2809	0.3229	0.3919	0.4778	0.5584	0.633	0.6979	0.7511	0.7799	0.7788	0.7918	0.7962	0.799	0.8022	0.8023	0.804	0.8118	0.8059	0.8116	0.809	0.8116	0.8101	0.8083	0.8073
0.0758	0.074	0.0702	0.0678	0.0704	0.0657	0.06	0.0626	0.0662	0.0672	0.0704	0.0829	0.0993	0.103	0.1102	0.1215	0.1306	0.1322	0.1368	0.145	0.1506	0.1586	0.1684	0.1768	0.1949	0.2305	0.2749	0.3163	0.3877	0.4752	0.558	0.6357	0.7035	0.7605	0.792	0.7915	0.8035	0.805	0.8046	0.8051	0.8039	0.8049	0.8112	0.8042	0.8073	0.803	0.8021	0.8005	0.8018	0.8054
0.0789	0.0751	0.07	0.0682	0.07	0.0676	0.063	0.0626	0.0623	0.0611	0.0634	0.0767	0.0931	0.1001	0.1095	0.1228	0.1287	0.1289	0.1324	0.1402	0.1456	0.155	0.1675	0.1815	0.1987	0.2326	0.2705	0.3124	0.3824	0.4686	0.5508	0.6309	0.6988	0.7552	0.7847	0.7893	0.8019	0.8036	0.8022	0.8023	0.8	0.8018	0.8081	0.8034	0.8071	0.8059	0.8061	0.8047	0.8051	0.8084
0.083	0.0761	0.0679	0.0628	0.0648	0.0622	0.0556	0.0557	0.0546	0.0528	0.0569	0.0685	0.0828	0.0827	0.0849	0.0876	0.0903	0.0902	0.0955	0.1037	0.1083	0.1162	0.1268	0.1379	0.1567	0.191	0.2301	0.2685	0.3302	0.4141	0.4755	0.5417	0.6005	0.6564	0.6917	0.7038	0.7287	0.7444	0.7384	0.7413	0.7393	0.7424	0.7561	0.751	0.7596	0.7583	0.7613	0.7615	0.7614	0.768
0.0774	0.073	0.068	0.067	0.0706	0.0702	0.063	0.0596	0.0527	0.0457	0.0445	0.0543	0.0685	0.0737	0.0797	0.0878	0.0951	0.0972	0.1034	0.1117	0.116	0.1242	0.1353	0.1475	0.1693	0.2034	0.2453	0.2835	0.3453	0.4272	0.4914	0.5584	0.6191	0.6732	0.7079	0.718	0.7401	0.7558	0.7546	0.7597	0.7603	0.7628	0.774	0.7621	0.7629	0.7594	0.7605	0.7603	0.7622	0.7691
0.081	0.0741	0.0671	0.0639	0.069	0.0709	0.067	0.065	0.061	0.0564	0.0582	0.0669	0.0792	0.0793	0.0808	0.0836	0.0895	0.0916	0.1002	0.1088	0.1134	0.1205	0.1293	0.1385	0.1587	0.192	0.2315	0.2684	0.3341	0.4248	0.4936	0.5643	0.6263	0.6811	0.7125	0.719	0.7404	0.7606	0.7587	0.764	0.7643	0.7659	0.7783	0.7649	0.7661	0.7628	0.764	0.7646	0.7672	0.7741
0.0726	0.0701	0.0667	0.0666	0.07	0.0671	0.0614	0.0619	0.0603	0.0589	0.0643	0.0762	0.0878	0.0868	0.0879	0.0905	0.096	0.0979	0.1065	0.1151	0.1198	0.127	0.1358	0.1445	0.1646	0.1992	0.2394	0.2788	0.3478	0.439	0.5155	0.591	0.6559	0.7117	0.7405	0.7449	0.7659	0.7774	0.7763	0.7804	0.7808	0.7838	0.792	0.7891	0.7981	0.7955	0.7977	0.7964	0.7948	0.795
0.0724	0.07	0.0667	0.0661	0.071	0.0671	0.0609	0.0622	0.0634	0.0634	0.0694	0.0808	0.0925	0.0881	0.087	0.0899	0.0948	0.0954	0.1035	0.1118	0.1166	0.1245	0.1345	0.145	0.1655	0.198	0.2366	0.2731	0.3421	0.4359	0.5171	0.5973	0.6663	0.7216	0.7508	0.7511	0.7667	0.7778	0.7758	0.7779	0.7757	0.7768	0.7866	0.7861	0.7971	0.8018	0.8092	0.8098	0.8066	0.8045
0.0782	0.0734	0.0671	0.064	0.0653	0.0612	0.0547	0.0553	0.0553	0.0549	0.0615	0.0738	0.0853	0.0831	0.0833	0.0857	0.0898	0.091	0.0995	0.108	0.1122	0.1201	0.1305	0.1415	0.1633	0.1976	0.2377	0.2746	0.3427	0.4347	0.516	0.597	0.6671	0.7247	0.7554	0.757	0.7741	0.7851	0.7849	0.7884	0.7874	0.7879	0.7993	0.7974	0.8112	0.812	0.8192	0.8189	0.8141	0.8084
0.079	0.0745	0.0683	0.0641	0.0675	0.0625	0.056	0.0573	0.0583	0.0587	0.0664	0.0783	0.0912	0.0862	0.0848	0.0855	0.0887	0.0896	0.0989	0.1073	0.111	0.1192	0.1305	0.144	0.1657	0.2012	0.24	0.2753	0.3418	0.4332	0.5176	0.6011	0.6702	0.7276	0.7544	0.7536	0.7685	0.7804	0.7841	0.7896	0.7899	0.7912	0.801	0.7961	0.8054	0.8056	0.8109	0.8102	0.8067	0.8042
0.0774	0.0734	0.0688	0.0673	0.0721	0.0687	0.0632	0.0621	0.0609	0.0598	0.0659	0.0785	0.0922	0.089	0.0888	0.0886	0.0907	0.0905	0.097	0.1054	0.1089	0.1171	0.1288	0.1415	0.1647	0.1998	0.238	0.2739	0.34	0.4322	0.5163	0.5996	0.6693	0.7252	0.7517	0.7509	0.7669	0.7795	0.7829	0.7885	0.7891	0.7906	0.8	0.7962	0.8056	0.8074	0.8131	0.8135	0.8113	0.8103
0.0827	0.0764	0.0689	0.064	0.0672	0.0635	0.0584	0.0589	0.0604	0.0611	0.0681	0.0807	0.0948	0.0921	0.0931	0.096	0.1007	0.102	0.1104	0.1188	0.123	0.1309	0.1414	0.1541	0.1748	0.2066	0.2421	0.2751	0.3404	0.4301	0.5158	0.6002	0.6687	0.7228	0.7458	0.7433	0.7585	0.7713	0.7789	0.7868	0.7892	0.792	0.7993	0.7949	0.8028	0.8027	0.8059	0.8053	0.8039	0.8063
0.0896	0.0813	0.0708	0.0623	0.0633	0.059	0.0528	0.056	0.0615	0.0637	0.0716	0.0819	0.0929	0.0862	0.0831	0.0845	0.0874	0.0871	0.0957	0.1039	0.1078	0.1166	0.129	0.1438	0.1668	0.1991	0.2352	0.2706	0.3374	0.4277	0.5167	0.603	0.6739	0.7264	0.748	0.7455	0.7597	0.7705	0.7795	0.7877	0.7906	0.7931	0.8005	0.7948	0.8014	0.8013	0.8046	0.8047	0.8045	0.8069
0.0845	0.0784	0.0707	0.066	0.0673	0.0634	0.0571	0.0584	0.0593	0.0595	0.067	0.0787	0.0897	0.0855	0.084	0.0846	0.0878	0.0888	0.0982	0.1066	0.1114	0.1188	0.128	0.141	0.1561	0.187	0.2177	0.2518	0.3206	0.4135	0.5051	0.595	0.6622	0.7181	0.7359	0.7341	0.749	0.7636	0.7753	0.7859	0.79	0.7922	0.8004	0.794	0.8014	0.803	0.8089	0.8097	0.8084	0.8083
0.0797	0.0754	0.0695	0.0655	0.0682	0.0645	0.0595	0.0597	0.0608	0.0606	0.0669	0.078	0.0905	0.0877	0.0876	0.0885	0.0943	0.0968	0.1063	0.115	0.1194	0.1262	0.1344	0.1416	0.1632	0.1985	0.2398	0.2809	0.3511	0.44	0.5226	0.6007	0.6668	0.7209	0.7463	0.7475	0.7628	0.7734	0.7801	0.7872	0.7892	0.7904	0.7985	0.7954	0.8059	0.8076	0.8138	0.8142	0.8119	0.81
0.0844	0.0818	0.0762	0.0715	0.0718	0.0633	0.0546	0.0558	0.0599	0.0609	0.0664	0.0788	0.0927	0.0912	0.0934	0.099	0.1067	0.1086	0.1158	0.1243	0.1291	0.1366	0.1459	0.1553	0.1754	0.2086	0.2484	0.286	0.3538	0.4397	0.5237	0.6053	0.6749	0.7316	0.7616	0.7613	0.7732	0.7772	0.7796	0.7822	0.7802	0.7816	0.7937	0.7894	0.7987	0.8001	0.8053	0.8059	0.8047	0.8072
0.0788	0.0787	0.0761	0.0748	0.0773	0.0702	0.0623	0.062	0.0617	0.0604	0.0652	0.0776	0.0921	0.092	0.095	0.0992	0.1061	0.1086	0.1166	0.1252	0.1293	0.1368	0.1465	0.1566	0.1789	0.2137	0.2542	0.2932	0.3604	0.445	0.5285	0.6093	0.6778	0.7338	0.763	0.7637	0.7749	0.7792	0.7828	0.786	0.7845	0.786	0.7969	0.7918	0.7989	0.8011	0.8073	0.8073	0.8045	0.8029
0.0839	0.0817	0.077	0.0739	0.0757	0.0693	0.0614	0.0612	0.0609	0.0595	0.0634	0.0759	0.0917	0.0936	0.0986	0.1057	0.1121	0.1139	0.1204	0.1287	0.1337	0.1415	0.1514	0.1611	0.1798	0.2164	0.2599	0.2999	0.3683	0.4523	0.5355	0.6141	0.6804	0.7378	0.7677	0.7666	0.7764	0.7796	0.7836	0.7865	0.7846	0.787	0.7957	0.7921	0.7994	0.8002	0.8035	0.8018	0.7982	0.7971
0.079	0.0757	0.0716	0.0719	0.0761	0.073	0.0655	0.0632	0.0586	0.0551	0.0561	0.0703	0.088	0.0943	0.1036	0.1157	0.1232	0.1247	0.129	0.1371	0.1422	0.1508	0.1621	0.1751	0.1943	0.2251	0.2618	0.2992	0.3644	0.4441	0.5279	0.6109	0.6817	0.7377	0.7684	0.7711	0.7814	0.7821	0.7865	0.7893	0.7877	0.7902	0.7979	0.7933	0.7987	0.7987	0.8005	0.7989	0.7971	0.7985
0.0741	0.0722	0.0687	0.0666	0.0714	0.069	0.0632	0.0603	0.0569	0.052	0.0501	0.0608	0.0803	0.089	0.1001	0.1134	0.123	0.1256	0.1296	0.1379	0.1428	0.1511	0.1618	0.1734	0.1924	0.2269	0.2683	0.3071	0.3724	0.4529	0.5321	0.6081	0.672	0.7262	0.7545	0.7555	0.7689	0.7726	0.7774	0.7818	0.781	0.7849	0.7937	0.7929	0.8039	0.803	0.8056	0.8032	0.799	0.7985
0.0791	0.0751	0.0695	0.0662	0.0693	0.0654	0.0598	0.06	0.0625	0.0624	0.0645	0.0771	0.0946	0.099	0.1072	0.1195	0.1288	0.1303	0.1344	0.1425	0.1475	0.1561	0.1676	0.1805	0.1987	0.2327	0.2734	0.3125	0.3754	0.4526	0.5254	0.5966	0.6568	0.7094	0.7389	0.7432	0.7552	0.7642	0.7702	0.7758	0.7762	0.7785	0.7831	0.777	0.779	0.7814	0.7818	0.7815	0.7829	0.7876
0.0667	0.0615	0.0567	0.0557	0.0624	0.0635	0.0609	0.0611	0.0594	0.058	0.0587	0.0722	0.0957	0.1015	0.1155	0.1342	0.1445	0.1451	0.1459	0.1566	0.162	0.165	0.1769	0.1875	0.2071	0.24	0.2886	0.3358	0.3967	0.469	0.5313	0.587	0.6378	0.6803	0.7084	0.7118	0.7267	0.7386	0.7477	0.7563	0.7591	0.7623	0.7663	0.7641	0.7713	0.7737	0.7745	0.7751	0.7774	0.7837
0.0733	0.0703	0.0657	0.0646	0.0669	0.0576	0.049	0.0497	0.0514	0.054	0.0659	0.082	0.0939	0.0859	0.0826	0.0822	0.0833	0.0831	0.0926	0.101	0.1097	0.1128	0.1191	0.1208	0.1301	0.1598	0.1964	0.2411	0.3129	0.3924	0.462	0.5292	0.5899	0.649	0.6818	0.6993	0.7243	0.742	0.7481	0.7586	0.7658	0.7644	0.7677	0.756	0.7571	0.7568	0.7606	0.764	0.77	0.7718
0.0765	0.0714	0.0659	0.0647	0.0703	0.0656	0.0579	0.0543	0.0507	0.0483	0.0533	0.0675	0.0839	0.0827	0.0856	0.0909	0.0959	0.0971	0.1044	0.1127	0.1209	0.1244	0.1319	0.1361	0.147	0.1753	0.2097	0.2519	0.3202	0.3988	0.4646	0.5304	0.5899	0.647	0.6808	0.6989	0.7233	0.7416	0.7437	0.7518	0.754	0.7565	0.7689	0.7539	0.7536	0.7497	0.7499	0.7509	0.7554	0.7663
0.0774	0.0757	0.0713	0.068	0.0691	0.0627	0.0544	0.0532	0.052	0.0491	0.0518	0.0628	0.0772	0.0789	0.0829	0.089	0.0949	0.0964	0.1034	0.1117	0.1166	0.1244	0.1344	0.1454	0.1634	0.1984	0.2388	0.2775	0.3423	0.4289	0.4935	0.5621	0.6234	0.6823	0.7189	0.7305	0.7556	0.7683	0.7601	0.7613	0.7593	0.7605	0.774	0.7696	0.7814	0.7776	0.7816	0.7812	0.7797	0.7809
0.0812	0.0782	0.0735	0.0721	0.073	0.068	0.0593	0.0568	0.0531	0.0491	0.0522	0.0638	0.076	0.0768	0.0792	0.0835	0.0892	0.0911	0.0989	0.1074	0.1148	0.1183	0.1263	0.1288	0.1441	0.1774	0.2182	0.2625	0.3389	0.4318	0.5111	0.5845	0.6509	0.7091	0.7415	0.7484	0.7684	0.7781	0.7725	0.7734	0.7706	0.7727	0.7834	0.7824	0.7934	0.7939	0.7983	0.7975	0.7945	0.794
0.0812	0.0782	0.0735	0.0714	0.0735	0.0688	0.0608	0.0591	0.0562	0.0528	0.056	0.0674	0.0806	0.0813	0.084	0.0885	0.0945	0.0964	0.1042	0.1127	0.1179	0.125	0.1335	0.142	0.1601	0.1934	0.232	0.2689	0.3388	0.4319	0.5133	0.5941	0.6632	0.7221	0.7529	0.7544	0.7708	0.7807	0.7783	0.7803	0.7779	0.7792	0.7902	0.788	0.7982	0.8008	0.8072	0.8075	0.8046	0.8039
0.0774	0.0766	0.0737	0.0728	0.0751	0.0684	0.0603	0.0593	0.0578	0.0558	0.0613	0.0733	0.0858	0.0831	0.0826	0.0812	0.0849	0.0859	0.0933	0.1019	0.1045	0.1124	0.1241	0.1367	0.1609	0.2013	0.2431	0.2823	0.3483	0.4392	0.5183	0.5977	0.6646	0.7248	0.7563	0.7595	0.7751	0.7854	0.7828	0.7844	0.7813	0.7825	0.7956	0.7896	0.7967	0.7986	0.8036	0.8045	0.8038	0.8076
0.0739	0.0717	0.0683	0.0679	0.0732	0.0657	0.0572	0.0564	0.0552	0.0551	0.0637	0.0781	0.0921	0.0862	0.0848	0.084	0.0897	0.0924	0.1027	0.1115	0.1149	0.122	0.1315	0.142	0.165	0.202	0.2429	0.2796	0.3461	0.437	0.5154	0.5954	0.6643	0.7254	0.759	0.763	0.7801	0.7917	0.7892	0.7914	0.7894	0.79	0.8015	0.7961	0.804	0.8058	0.8122	0.8123	0.8094	0.8072
0.0742	0.0717	0.0673	0.0643	0.0681	0.0631	0.0565	0.0569	0.0567	0.0556	0.0613	0.0724	0.0857	0.0827	0.0827	0.0828	0.0902	0.0938	0.1039	0.1129	0.1161	0.1228	0.1318	0.1416	0.1658	0.2013	0.2413	0.2769	0.3426	0.4323	0.5129	0.5942	0.6634	0.7222	0.7529	0.755	0.7716	0.7837	0.7851	0.7897	0.7894	0.7914	0.7994	0.7964	0.8043	0.8067	0.8111	0.8109	0.8091	0.8095
0.0832	0.0767	0.069	0.0656	0.0657	0.0614	0.0551	0.0543	0.0547	0.0547	0.0618	0.0755	0.0872	0.0857	0.0869	0.0901	0.0949	0.0964	0.1047	0.1132	0.118	0.1254	0.1347	0.1438	0.1637	0.1985	0.2401	0.278	0.3466	0.4366	0.5159	0.5949	0.6641	0.7239	0.7571	0.7603	0.7762	0.7878	0.7883	0.792	0.7911	0.7915	0.8005	0.7966	0.8054	0.8082	0.8138	0.8143	0.8126	0.8118
0.0799	0.0755	0.0687	0.0634	0.0646	0.0578	0.0507	0.0534	0.0587	0.0611	0.0695	0.0812	0.0927	0.0857	0.0823	0.0804	0.083	0.0826	0.0897	0.0981	0.1019	0.1097	0.1206	0.1313	0.1548	0.1893	0.2284	0.2649	0.3327	0.425	0.512	0.5973	0.6699	0.7268	0.7545	0.7529	0.7677	0.7786	0.7831	0.7888	0.7902	0.791	0.7979	0.7932	0.8002	0.8019	0.8062	0.8072	0.8077	0.809
0.0734	0.0718	0.0692	0.0699	0.0742	0.0696	0.0629	0.0599	0.0568	0.0539	0.059	0.0711	0.0835	0.0812	0.0814	0.0831	0.0884	0.0904	0.0994	0.108	0.1126	0.1197	0.1284	0.138	0.1571	0.1908	0.228	0.2644	0.3329	0.4238	0.5074	0.5905	0.6601	0.7192	0.7472	0.7495	0.7658	0.7789	0.7835	0.79	0.7913	0.7923	0.8006	0.7958	0.804	0.8065	0.8122	0.8129	0.8117	0.8105
0.0839	0.0816	0.0763	0.0717	0.0737	0.0651	0.0565	0.0566	0.058	0.058	0.0638	0.0769	0.0933	0.0924	0.0956	0.1027	0.1054	0.105	0.1111	0.119	0.1249	0.1334	0.1441	0.157	0.1723	0.2021	0.2372	0.2701	0.3359	0.4234	0.5065	0.589	0.6572	0.7133	0.739	0.7391	0.7552	0.77	0.7791	0.7885	0.792	0.7941	0.7998	0.7947	0.8011	0.8032	0.8072	0.8077	0.8074	0.8082
0.0798	0.0765	0.0721	0.0707	0.0756	0.0699	0.0619	0.061	0.059	0.0577	0.0636	0.0771	0.0924	0.0901	0.0917	0.0962	0.0997	0.1001	0.1075	0.1158	0.1214	0.1292	0.1385	0.1464	0.1671	0.1985	0.2407	0.2794	0.3484	0.4359	0.5167	0.5924	0.6592	0.7095	0.7352	0.7344	0.7519	0.7647	0.7741	0.7837	0.7885	0.7902	0.7967	0.7913	0.7997	0.7984	0.8018	0.8027	0.804	0.8063
0.0829	0.0811	0.0772	0.0758	0.0782	0.0693	0.0598	0.0586	0.0579	0.0573	0.0644	0.0788	0.0933	0.0906	0.0918	0.0953	0.0994	0.1004	0.1084	0.1167	0.1211	0.1292	0.1401	0.1526	0.1735	0.2064	0.2444	0.2812	0.3463	0.4312	0.5131	0.5917	0.6558	0.7065	0.7272	0.7274	0.7448	0.7592	0.7724	0.7846	0.7912	0.7935	0.7998	0.7915	0.7965	0.7952	0.7987	0.8	0.8022	0.8048
0.0839	0.0783	0.0719	0.0691	0.0737	0.0696	0.0617	0.0602	0.0573	0.055	0.058	0.072	0.0908	0.0941	0.1014	0.1118	0.1179	0.1189	0.1238	0.1319	0.1377	0.1459	0.1561	0.1669	0.1835	0.2153	0.2543	0.2923	0.3584	0.4401	0.5202	0.5958	0.6584	0.7095	0.7323	0.7328	0.7496	0.7597	0.7715	0.7819	0.7873	0.7898	0.7958	0.7906	0.7993	0.7963	0.7987	0.7986	0.7989	0.7999
0.071	0.0609	0.0536	0.0549	0.0646	0.0708	0.0673	0.0632	0.0537	0.0477	0.0476	0.0603	0.0768	0.0815	0.0885	0.0965	0.1061	0.1096	0.1162	0.1248	0.1283	0.1361	0.1469	0.1582	0.1834	0.2185	0.2607	0.3015	0.3649	0.4416	0.5205	0.5952	0.6584	0.7081	0.7332	0.7357	0.7493	0.756	0.768	0.7772	0.7808	0.7836	0.789	0.7856	0.7937	0.7941	0.7973	0.7969	0.7958	0.7961
0.0796	0.0757	0.0707	0.0681	0.0733	0.0706	0.0633	0.0613	0.057	0.0525	0.0533	0.0641	0.0812	0.0842	0.0899	0.0971	0.1051	0.1078	0.1145	0.123	0.1266	0.1348	0.1462	0.1578	0.1828	0.2196	0.2655	0.3056	0.3683	0.4463	0.5208	0.5908	0.6512	0.7006	0.7271	0.7285	0.7454	0.7546	0.7647	0.7739	0.7784	0.7815	0.7858	0.7831	0.7921	0.79	0.7908	0.7904	0.7917	0.7949
0.0683	0.0681	0.0664	0.0669	0.0716	0.0665	0.0587	0.0541	0.0492	0.0439	0.0429	0.0556	0.0753	0.0832	0.0941	0.1074	0.1164	0.1185	0.1224	0.1305	0.1354	0.144	0.1553	0.1663	0.1871	0.2222	0.2674	0.3111	0.374	0.4481	0.514	0.5748	0.6276	0.6725	0.6974	0.7035	0.7222	0.736	0.7479	0.7596	0.7661	0.7684	0.7728	0.7655	0.7711	0.7689	0.7693	0.7707	0.7753	0.7799
0.0737	0.0713	0.0676	0.066	0.0707	0.0662	0.0605	0.0597	0.0593	0.0585	0.0621	0.0758	0.0941	0.0978	0.1053	0.1152	0.1226	0.1244	0.1297	0.1379	0.1428	0.1511	0.1618	0.1719	0.193	0.2282	0.2748	0.3177	0.3789	0.4515	0.5141	0.5712	0.6211	0.6641	0.6899	0.6941	0.711	0.723	0.732	0.7411	0.7446	0.7477	0.7556	0.7492	0.7554	0.7544	0.7552	0.7568	0.7613	0.7686
0.0719	0.0634	0.0542	0.0479	0.0514	0.0521	0.0494	0.0511	0.0526	0.0527	0.0547	0.0674	0.0871	0.0948	0.106	0.1198	0.1287	0.1308	0.1344	0.1425	0.1481	0.1564	0.1667	0.1769	0.1958	0.2279	0.2698	0.3119	0.3744	0.4497	0.5147	0.5727	0.6206	0.6587	0.6773	0.6795	0.6956	0.7124	0.7258	0.7381	0.7442	0.747	0.7531	0.7446	0.7492	0.7481	0.7486	0.7506	0.7559	0.7626
0.0931	0.0876	0.0809	0.0766	0.0806	0.077	0.0744	0.0737	0.0697	0.0691	0.0704	0.0817	0.0973	0.099	0.1039	0.1078	0.1097	0.1095	0.1093	0.1158	0.1277	0.1288	0.1261	0.1111	0.1079	0.1195	0.1492	0.1743	0.2531	0.3452	0.4401	0.5399	0.6319	0.7108	0.7604	0.7629	0.7866	0.7915	0.7907	0.7978	0.7964	0.7986	0.8064	0.8072	0.8179	0.8182	0.8223	0.8213	0.8211	0.8154
0.0882	0.0831	0.0782	0.077	0.0862	0.0852	0.0777	0.076	0.0697	0.0681	0.0692	0.0814	0.099	0.0999	0.1048	0.1096	0.1101	0.1089	0.108	0.1143	0.126	0.1281	0.1271	0.1145	0.1144	0.122	0.1504	0.172	0.2476	0.337	0.4339	0.5365	0.6326	0.7081	0.7566	0.7576	0.7826	0.789	0.7937	0.8047	0.8065	0.8095	0.8154	0.8161	0.8274	0.8257	0.8288	0.8273	0.8274	0.8223
0.0726	0.0701	0.0667	0.0663	0.0721	0.0666	0.0588	0.0577	0.0553	0.0538	0.0591	0.073	0.0896	0.0888	0.0921	0.0993	0.1019	0.1013	0.1072	0.1152	0.1255	0.1291	0.1352	0.1378	0.1418	0.1649	0.1974	0.2374	0.3093	0.3898	0.4685	0.5394	0.5967	0.6461	0.6671	0.6725	0.6903	0.7106	0.7277	0.7433	0.7485	0.7543	0.7589	0.7598	0.7717	0.7777	0.7815	0.7812	0.7787	0.7829
0.0773	0.0723	0.0665	0.0643	0.0693	0.0668	0.0594	0.0571	0.0526	0.0484	0.0511	0.0623	0.0769	0.0768	0.0792	0.085	0.0882	0.0882	0.095	0.1031	0.1109	0.1155	0.1252	0.1326	0.1431	0.175	0.2122	0.2524	0.3221	0.4079	0.4808	0.5495	0.6077	0.6628	0.6892	0.6976	0.7238	0.7397	0.742	0.7502	0.7534	0.7575	0.7684	0.7634	0.7742	0.768	0.7692	0.7684	0.7684	0.7729
0.0766	0.0755	0.0725	0.0714	0.0752	0.0696	0.06	0.0558	0.0501	0.044	0.0446	0.0552	0.0706	0.0726	0.0767	0.0831	0.0891	0.0907	0.0976	0.106	0.1141	0.1176	0.1251	0.1271	0.14	0.1726	0.213	0.2588	0.3347	0.4233	0.4982	0.5684	0.633	0.6921	0.7272	0.7384	0.7596	0.7683	0.762	0.7626	0.7605	0.7603	0.7721	0.7697	0.7832	0.7816	0.7869	0.787	0.785	0.7824
0.0774	0.0757	0.0713	0.0675	0.0699	0.0632	0.0546	0.0532	0.0517	0.0486	0.0518	0.0622	0.0769	0.0766	0.0789	0.0834	0.0884	0.0897	0.0973	0.1056	0.1099	0.118	0.129	0.1419	0.1606	0.1968	0.2365	0.2723	0.3385	0.4281	0.5077	0.5885	0.6565	0.7181	0.7504	0.7533	0.7714	0.7788	0.7754	0.7769	0.7756	0.7763	0.7864	0.7829	0.7938	0.7907	0.7943	0.7933	0.7914	0.79
0.0738	0.0707	0.0659	0.0624	0.066	0.0623	0.0559	0.056	0.0549	0.0527	0.0567	0.0668	0.0803	0.0791	0.0804	0.083	0.0889	0.0911	0.0998	0.1084	0.1129	0.12	0.1288	0.1372	0.1574	0.1934	0.2344	0.2744	0.3453	0.4398	0.5172	0.5948	0.6627	0.7226	0.7569	0.7614	0.7765	0.7872	0.78	0.7789	0.7735	0.7732	0.7851	0.7844	0.7964	0.8018	0.8096	0.8101	0.806	0.8033
0.0827	0.0796	0.0736	0.0678	0.071	0.0639	0.0551	0.0541	0.0535	0.0511	0.0546	0.0655	0.0827	0.0818	0.0842	0.0864	0.0902	0.0907	0.0963	0.1048	0.1087	0.1165	0.1273	0.1378	0.1595	0.1966	0.238	0.2767	0.3448	0.437	0.5165	0.597	0.6676	0.7291	0.7639	0.7678	0.7844	0.7945	0.7907	0.7918	0.789	0.79	0.7991	0.7962	0.8044	0.8065	0.8117	0.8108	0.8073	0.8045
0.0847	0.0777	0.0683	0.0594	0.0619	0.0578	0.0518	0.054	0.0566	0.0569	0.0632	0.073	0.0872	0.0833	0.0829	0.0835	0.089	0.0914	0.101	0.1097	0.1137	0.1208	0.1299	0.1392	0.1617	0.1967	0.2367	0.2745	0.343	0.4344	0.5159	0.5975	0.6681	0.7275	0.7601	0.7629	0.7773	0.787	0.7853	0.787	0.7838	0.7851	0.7955	0.7933	0.8023	0.8071	0.8132	0.8136	0.8109	0.8112
0.0793	0.0781	0.073	0.0666	0.068	0.0606	0.0534	0.0551	0.0581	0.0581	0.0633	0.0731	0.0876	0.0857	0.0869	0.0896	0.0953	0.0973	0.1059	0.1145	0.1197	0.1265	0.1342	0.1411	0.1592	0.1939	0.2349	0.2732	0.3438	0.4356	0.5149	0.5954	0.6668	0.7308	0.768	0.7733	0.7904	0.7989	0.794	0.7943	0.7912	0.792	0.8023	0.7975	0.8045	0.8052	0.8089	0.8088	0.808	0.8098
0.0839	0.0782	0.0716	0.0686	0.0727	0.0687	0.0616	0.0613	0.0599	0.0589	0.0655	0.0783	0.0922	0.0883	0.0875	0.0863	0.0891	0.0896	0.0967	0.1053	0.1095	0.1166	0.126	0.1345	0.1562	0.1906	0.2297	0.2668	0.335	0.4263	0.5097	0.5949	0.6698	0.733	0.7688	0.7725	0.7876	0.7963	0.7943	0.7959	0.7934	0.7942	0.8043	0.7975	0.8026	0.8035	0.8069	0.8069	0.8065	0.8092
0.0767	0.0734	0.0698	0.0712	0.0765	0.0744	0.0675	0.0626	0.0561	0.0509	0.0534	0.0652	0.078	0.0777	0.0794	0.0818	0.0889	0.0918	0.1007	0.1094	0.1133	0.1204	0.1295	0.1395	0.1604	0.1966	0.2366	0.2738	0.3409	0.4307	0.5083	0.5892	0.6601	0.7248	0.762	0.7694	0.7872	0.798	0.7941	0.7956	0.7931	0.7932	0.8053	0.7981	0.8046	0.8053	0.8102	0.8108	0.81	0.8109
0.0788	0.0746	0.0689	0.0656	0.0703	0.0651	0.0574	0.0567	0.0551	0.0535	0.0594	0.0713	0.0857	0.082	0.0819	0.0823	0.089	0.092	0.1019	0.1108	0.1151	0.1215	0.129	0.1363	0.1574	0.1912	0.2298	0.2676	0.3361	0.4253	0.5051	0.5876	0.6605	0.7241	0.7609	0.7683	0.7854	0.7937	0.7905	0.7918	0.7893	0.7892	0.7998	0.7966	0.8065	0.8092	0.8152	0.816	0.8143	0.8137
0.0839	0.0782	0.071	0.0675	0.0691	0.0636	0.0555	0.0547	0.0537	0.0528	0.059	0.0725	0.086	0.0841	0.0855	0.0882	0.0942	0.0964	0.1051	0.1137	0.1183	0.1254	0.134	0.1421	0.1629	0.1975	0.2382	0.2773	0.3467	0.4363	0.518	0.5965	0.663	0.7179	0.7443	0.7453	0.7616	0.7742	0.7803	0.7877	0.7903	0.7916	0.7982	0.7932	0.8	0.802	0.8065	0.8078	0.8087	0.8097
0.0785	0.0749	0.0704	0.0695	0.0737	0.0688	0.0615	0.0585	0.0558	0.0535	0.0594	0.0722	0.0851	0.0817	0.0813	0.0819	0.0877	0.0903	0.0999	0.1087	0.1109	0.119	0.1311	0.1463	0.1723	0.2088	0.2482	0.2831	0.3442	0.4291	0.507	0.5867	0.6532	0.7098	0.7382	0.7419	0.7606	0.7732	0.7776	0.7845	0.7863	0.789	0.796	0.7939	0.803	0.8049	0.8091	0.8094	0.8084	0.8098
0.0831	0.0782	0.0727	0.0718	0.0775	0.074	0.0659	0.0633	0.0585	0.0553	0.0581	0.0723	0.0898	0.0919	0.0978	0.1072	0.1117	0.1118	0.1169	0.1249	0.1313	0.1395	0.1491	0.1588	0.1731	0.2054	0.2449	0.284	0.3529	0.4411	0.5173	0.5876	0.6451	0.6932	0.7119	0.7122	0.7335	0.7532	0.7657	0.7793	0.7872	0.7897	0.7929	0.7901	0.8006	0.8005	0.8047	0.8056	0.806	0.8055
0.0785	0.0749	0.0704	0.0695	0.0737	0.0703	0.0621	0.0564	0.05	0.0435	0.043	0.0547	0.0714	0.076	0.0828	0.0906	0.1001	0.1036	0.1102	0.1188	0.1229	0.1304	0.1401	0.1494	0.1728	0.2088	0.2534	0.2939	0.3587	0.4405	0.5164	0.585	0.6417	0.687	0.7048	0.7043	0.7248	0.7435	0.7622	0.7792	0.7906	0.7943	0.7926	0.7874	0.792	0.7902	0.7905	0.7912	0.7952	0.7982
0.0798	0.0757	0.0697	0.0655	0.069	0.0644	0.0568	0.0559	0.0542	0.0516	0.0553	0.0662	0.0812	0.0806	0.0829	0.0864	0.0931	0.0956	0.104	0.1126	0.1155	0.1237	0.1354	0.1476	0.1754	0.2123	0.2589	0.2977	0.3586	0.4374	0.5123	0.5798	0.6358	0.6782	0.6954	0.6928	0.7125	0.7309	0.7515	0.7693	0.7809	0.7844	0.784	0.7805	0.7885	0.7877	0.7894	0.7909	0.7947	0.7979
0.0778	0.0736	0.0677	0.0641	0.0674	0.0622	0.0543	0.0508	0.0482	0.0447	0.0464	0.0589	0.0771	0.0809	0.0879	0.0974	0.1046	0.1064	0.112	0.1202	0.124	0.1329	0.1455	0.1601	0.1823	0.2182	0.2608	0.3011	0.3606	0.434	0.504	0.568	0.6189	0.6612	0.6778	0.68	0.6987	0.7171	0.7379	0.7556	0.7673	0.7706	0.7658	0.7627	0.7675	0.7691	0.7682	0.7703	0.7773	0.7833
0.0788	0.0742	0.0679	0.0634	0.0672	0.0631	0.0566	0.0545	0.0531	0.0504	0.0517	0.064	0.0834	0.0887	0.0975	0.1085	0.1168	0.119	0.1238	0.1321	0.137	0.1452	0.1558	0.1671	0.1874	0.2197	0.2616	0.3015	0.3602	0.4307	0.4954	0.5541	0.602	0.6407	0.6584	0.6612	0.6786	0.6988	0.7195	0.737	0.7461	0.75	0.7547	0.7481	0.7553	0.7558	0.7575	0.7593	0.7629	0.768
0.0714	0.0634	0.0557	0.052	0.059	0.0606	0.0568	0.0557	0.0526	0.0497	0.0504	0.0625	0.082	0.0878	0.097	0.1078	0.1172	0.1201	0.1252	0.1335	0.1384	0.1462	0.1561	0.1669	0.1881	0.2182	0.2576	0.2973	0.3548	0.4233	0.4883	0.5453	0.5893	0.6214	0.6311	0.6326	0.6518	0.6764	0.7052	0.7288	0.7452	0.7468	0.7489	0.7329	0.7338	0.7292	0.7293	0.7339	0.7449	0.753
0.1004	0.0965	0.0901	0.0849	0.0876	0.0821	0.0716	0.0729	0.0724	0.0737	0.0799	0.0889	0.099	0.0921	0.0901	0.0916	0.095	0.0976	0.1079	0.1165	0.1312	0.1327	0.1306	0.1176	0.1193	0.1228	0.1484	0.1724	0.25	0.3359	0.431	0.5346	0.6337	0.7105	0.7635	0.7728	0.7961	0.7979	0.7987	0.8062	0.8066	0.8072	0.8104	0.8077	0.8126	0.8123	0.8151	0.814	0.8157	0.8084
0.0919	0.0846	0.0779	0.0757	0.0831	0.0831	0.0767	0.0767	0.0724	0.0727	0.0759	0.0887	0.1039	0.1034	0.1066	0.1094	0.1096	0.1085	0.1085	0.115	0.1264	0.1282	0.1269	0.1144	0.1131	0.1226	0.1497	0.174	0.2506	0.3385	0.4351	0.539	0.6356	0.7156	0.7688	0.7732	0.7917	0.793	0.7918	0.7967	0.7928	0.7933	0.8025	0.8011	0.8089	0.813	0.8184	0.8187	0.8194	0.8138
0.0936	0.0844	0.0751	0.0698	0.0753	0.0741	0.0732	0.0742	0.0712	0.0726	0.0772	0.0889	0.1027	0.0998	0.1006	0.1006	0.0999	0.0988	0.1001	0.1066	0.1176	0.1193	0.1181	0.1052	0.1063	0.1168	0.1474	0.1699	0.2448	0.3323	0.427	0.5303	0.629	0.7113	0.7684	0.773	0.7953	0.7982	0.797	0.8032	0.801	0.8023	0.8103	0.8079	0.8151	0.8156	0.8192	0.8183	0.8189	0.8133
0.0964	0.0873	0.079	0.0759	0.0844	0.0838	0.0758	0.0739	0.0678	0.0668	0.0698	0.0829	0.0993	0.0975	0.1001	0.1024	0.102	0.1007	0.1009	0.1073	0.1185	0.1206	0.1198	0.1076	0.1106	0.1156	0.1424	0.1629	0.234	0.321	0.4158	0.5205	0.622	0.6999	0.7548	0.7607	0.7859	0.7922	0.7945	0.8044	0.8054	0.808	0.8144	0.8151	0.8274	0.8246	0.8269	0.8249	0.8247	0.818
0.0968	0.0878	0.0767	0.0676	0.0694	0.0632	0.0548	0.0562	0.0604	0.0618	0.0692	0.0808	0.0944	0.0879	0.0858	0.0886	0.0917	0.0912	0.0991	0.1072	0.1184	0.1205	0.1236	0.1194	0.1263	0.1467	0.18	0.2196	0.2954	0.3756	0.4602	0.5424	0.6206	0.6851	0.7261	0.7375	0.754	0.759	0.763	0.7679	0.7669	0.7694	0.7767	0.7766	0.7863	0.7916	0.7961	0.7963	0.7942	0.7961
0.0918	0.0815	0.0709	0.0652	0.0692	0.0651	0.0578	0.0595	0.0623	0.0647	0.0746	0.0884	0.1007	0.0918	0.0879	0.0884	0.0912	0.0909	0.0998	0.1081	0.1182	0.1206	0.1249	0.1239	0.1316	0.1537	0.1865	0.2279	0.3024	0.3827	0.4659	0.5446	0.614	0.6717	0.7025	0.7136	0.7337	0.7469	0.7598	0.7722	0.7792	0.7821	0.7806	0.776	0.779	0.78	0.7799	0.7795	0.7818	0.7854
0.0853	0.0779	0.0673	0.0574	0.0572	0.0504	0.0435	0.0466	0.0519	0.0546	0.0628	0.0752	0.0904	0.0869	0.0872	0.0865	0.0906	0.0918	0.0989	0.1075	0.1107	0.1182	0.1288	0.1397	0.1641	0.2003	0.2394	0.279	0.3445	0.4297	0.5098	0.5922	0.6643	0.7255	0.7612	0.7683	0.7826	0.7878	0.7858	0.7866	0.783	0.7842	0.7945	0.7924	0.8027	0.8046	0.8096	0.8083	0.8039	0.8021
0.0876	0.0824	0.0746	0.0686	0.0691	0.0625	0.0534	0.052	0.0511	0.0488	0.0523	0.0642	0.0798	0.0802	0.0832	0.0855	0.0906	0.0919	0.0976	0.1062	0.1132	0.1164	0.1242	0.1243	0.1415	0.1777	0.222	0.2689	0.3466	0.4382	0.5202	0.5967	0.6685	0.7325	0.7717	0.7798	0.7963	0.8019	0.7951	0.7937	0.7892	0.79	0.8002	0.7971	0.8055	0.8062	0.8095	0.8085	0.8063	0.8068
0.0804	0.075	0.0662	0.0561	0.0585	0.0537	0.0485	0.0523	0.0573	0.0588	0.0648	0.0739	0.0899	0.0869	0.0872	0.0875	0.0899	0.09	0.0964	0.1048	0.1124	0.1156	0.123	0.1238	0.1375	0.1711	0.2113	0.2547	0.3321	0.4244	0.5116	0.5933	0.6668	0.7315	0.7677	0.7724	0.7866	0.7925	0.7889	0.7888	0.7846	0.7854	0.7961	0.7937	0.8029	0.806	0.811	0.8108	0.8082	0.8084
0.0778	0.0736	0.0686	0.0672	0.071	0.0676	0.0609	0.0577	0.0544	0.051	0.055	0.0667	0.0798	0.0786	0.0799	0.0826	0.0885	0.0907	0.0994	0.108	0.1126	0.1197	0.1283	0.1377	0.1559	0.192	0.2309	0.2696	0.3393	0.431	0.5103	0.5924	0.6636	0.7295	0.7661	0.774	0.7923	0.8008	0.7952	0.7954	0.7923	0.792	0.8032	0.7996	0.8099	0.8107	0.8162	0.8164	0.8144	0.8134
0.0773	0.0738	0.0698	0.0703	0.0769	0.0727	0.0658	0.0629	0.0594	0.0575	0.0637	0.0774	0.0915	0.0877	0.0876	0.0895	0.0937	0.095	0.1037	0.1122	0.1175	0.1246	0.1329	0.1419	0.1585	0.1922	0.2298	0.2657	0.3356	0.4267	0.5121	0.5988	0.6727	0.7381	0.7726	0.7756	0.7903	0.7964	0.7943	0.7954	0.7921	0.7941	0.8044	0.801	0.809	0.8098	0.8134	0.8122	0.8093	0.8097
0.0739	0.0716	0.0676	0.0652	0.0706	0.0638	0.0548	0.053	0.0505	0.048	0.0524	0.065	0.0821	0.0808	0.0835	0.0889	0.0934	0.0942	0.1013	0.1095	0.1144	0.1226	0.1331	0.145	0.1633	0.1965	0.2337	0.2702	0.3389	0.4304	0.5113	0.5962	0.6711	0.7363	0.7739	0.7816	0.7997	0.8082	0.8029	0.8033	0.801	0.8003	0.8101	0.8047	0.8129	0.8123	0.8165	0.8163	0.8149	0.8142
0.0749	0.0728	0.0686	0.0652	0.0699	0.0651	0.0585	0.0587	0.0581	0.0563	0.0606	0.071	0.0858	0.0841	0.0855	0.0877	0.0945	0.0973	0.1063	0.115	0.1195	0.1262	0.1343	0.1416	0.1626	0.1976	0.2392	0.2781	0.3464	0.4337	0.5127	0.5923	0.6629	0.7246	0.7597	0.7658	0.7841	0.7928	0.7932	0.797	0.7969	0.7987	0.8063	0.8024	0.8098	0.8095	0.8121	0.8116	0.8109	0.8128
0.0778	0.0752	0.0726	0.0746	0.0828	0.08	0.0721	0.0685	0.0614	0.0566	0.0593	0.0722	0.088	0.0874	0.0901	0.0951	0.1001	0.1014	0.1088	0.1171	0.1226	0.1301	0.1389	0.1462	0.1655	0.1997	0.2436	0.2827	0.3523	0.4418	0.5204	0.5956	0.662	0.7176	0.7481	0.7488	0.7656	0.7784	0.7822	0.7884	0.7888	0.7918	0.7996	0.7973	0.8061	0.808	0.8116	0.8111	0.8091	0.8104
0.0791	0.0754	0.0706	0.0692	0.0717	0.0685	0.062	0.0617	0.0597	0.0577	0.0614	0.0739	0.0878	0.09	0.0945	0.1017	0.1069	0.1078	0.1141	0.1223	0.128	0.1358	0.1453	0.1546	0.1713	0.2048	0.2448	0.2845	0.3534	0.4403	0.5184	0.593	0.656	0.7097	0.7354	0.7381	0.7561	0.769	0.7756	0.7838	0.7858	0.7898	0.7971	0.7958	0.8056	0.8075	0.8114	0.811	0.8091	0.8111
0.0776	0.0775	0.075	0.0739	0.077	0.0703	0.062	0.0608	0.059	0.0564	0.0609	0.0724	0.0863	0.0845	0.0851	0.0851	0.0889	0.0897	0.0964	0.105	0.1081	0.1159	0.1272	0.1368	0.1645	0.2009	0.2463	0.286	0.3499	0.435	0.5098	0.5812	0.6446	0.6937	0.7203	0.7214	0.7408	0.7566	0.7652	0.7754	0.7791	0.7831	0.7899	0.7882	0.7972	0.8004	0.8051	0.8062	0.8061	0.8092
0.0688	0.0695	0.0693	0.0717	0.0784	0.0743	0.0651	0.0595	0.0508	0.0427	0.0401	0.0514	0.0699	0.0767	0.0857	0.0964	0.1057	0.1085	0.1137	0.122	0.1258	0.1343	0.1462	0.1617	0.1821	0.2155	0.2532	0.2858	0.3444	0.424	0.5003	0.5752	0.6341	0.6839	0.7034	0.7033	0.7237	0.7414	0.7575	0.7727	0.7817	0.786	0.7869	0.7838	0.7904	0.791	0.7926	0.7937	0.7968	0.8008
0.0789	0.0745	0.0683	0.0644	0.067	0.0628	0.0548	0.053	0.0502	0.0465	0.0487	0.0597	0.0748	0.0764	0.0804	0.0859	0.093	0.0954	0.1028	0.1113	0.1149	0.123	0.1343	0.1466	0.1717	0.2059	0.2488	0.2852	0.3462	0.4259	0.5035	0.575	0.6333	0.6773	0.6953	0.6914	0.7072	0.7245	0.7436	0.7593	0.7678	0.7731	0.7705	0.7703	0.7751	0.7806	0.7819	0.7829	0.7855	0.7897
0.0788	0.0742	0.0678	0.0632	0.0662	0.0626	0.0572	0.0566	0.0569	0.0556	0.0593	0.0707	0.0863	0.0877	0.092	0.0979	0.105	0.1074	0.1146	0.1231	0.1273	0.1351	0.1453	0.1572	0.1799	0.2103	0.2507	0.2832	0.3382	0.4108	0.485	0.5452	0.5858	0.6104	0.6045	0.5913	0.6113	0.646	0.6918	0.7273	0.753	0.7596	0.746	0.7407	0.7427	0.7436	0.7413	0.7444	0.7545	0.762
0.0697	0.0688	0.0658	0.0636	0.0675	0.0614	0.0564	0.0583	0.0635	0.0658	0.0722	0.0844	0.0988	0.0964	0.0982	0.1027	0.1112	0.1138	0.1216	0.1302	0.1342	0.1417	0.1515	0.1628	0.1858	0.2163	0.2572	0.2902	0.3433	0.4132	0.4805	0.537	0.5768	0.6037	0.6061	0.5969	0.6139	0.6445	0.6802	0.7082	0.7267	0.7305	0.725	0.7225	0.7308	0.7369	0.7409	0.7456	0.7522	0.754
0.0957	0.0905	0.0854	0.0845	0.0932	0.0936	0.08	0.0731	0.0639	0.057	0.0586	0.0699	0.0871	0.0883	0.0884	0.0956	0.1015	0.102	0.1108	0.1192	0.1355	0.1367	0.1328	0.1174	0.1128	0.1184	0.137	0.1537	0.2274	0.3149	0.4095	0.5141	0.616	0.7008	0.7509	0.757	0.7778	0.7815	0.7794	0.7851	0.7823	0.7847	0.7904	0.7926	0.802	0.8039	0.8072	0.805	0.8036	0.7962
0.0961	0.0906	0.0844	0.0816	0.0874	0.0847	0.0765	0.0751	0.0705	0.0697	0.0738	0.0837	0.0959	0.0912	0.0917	0.097	0.0993	0.1005	0.1088	0.117	0.1324	0.1349	0.1339	0.1237	0.1216	0.1264	0.1408	0.1596	0.2311	0.3138	0.4066	0.5141	0.6197	0.7065	0.7601	0.7752	0.7973	0.7982	0.7942	0.7986	0.7952	0.7947	0.8044	0.8042	0.816	0.8176	0.8238	0.8235	0.8227	0.8135
0.0962	0.0906	0.0842	0.0816	0.0869	0.0828	0.0737	0.0721	0.0679	0.0677	0.0708	0.0842	0.0997	0.0991	0.1024	0.1061	0.105	0.1029	0.1024	0.1086	0.1194	0.1224	0.1236	0.1154	0.1172	0.1249	0.1478	0.1768	0.2495	0.3332	0.4223	0.5234	0.6203	0.6983	0.7537	0.7706	0.7943	0.7968	0.7933	0.7988	0.795	0.7969	0.8081	0.8078	0.8191	0.8193	0.8243	0.8225	0.82	0.8125
0.0968	0.0909	0.0835	0.0786	0.0835	0.0797	0.0713	0.0708	0.0683	0.0687	0.0725	0.084	0.0983	0.0955	0.0963	0.0965	0.0958	0.0947	0.096	0.1025	0.1136	0.1152	0.1139	0.103	0.1005	0.1141	0.1313	0.1503	0.2185	0.3016	0.3952	0.496	0.5953	0.6824	0.7351	0.7506	0.7786	0.7896	0.7947	0.8009	0.801	0.7999	0.8078	0.8068	0.8157	0.8165	0.8204	0.8188	0.8178	0.8096
0.0911	0.0878	0.0845	0.0853	0.0944	0.0894	0.0792	0.0756	0.0684	0.0667	0.0716	0.0846	0.0981	0.0912	0.0887	0.0845	0.0835	0.083	0.0863	0.0932	0.1027	0.1043	0.1038	0.0942	0.0976	0.112	0.1311	0.1466	0.2124	0.2972	0.3923	0.5022	0.6071	0.6984	0.75	0.7596	0.7858	0.793	0.7949	0.805	0.806	0.8082	0.8151	0.814	0.8245	0.8224	0.8259	0.8237	0.8223	0.8131
0.0883	0.0831	0.0782	0.0774	0.0859	0.0881	0.0752	0.0684	0.0586	0.0508	0.0493	0.0615	0.0808	0.0872	0.0901	0.0948	0.0987	0.0969	0.0975	0.1041	0.115	0.1165	0.1148	0.1027	0.1037	0.1153	0.1346	0.1501	0.2172	0.3002	0.3968	0.5067	0.6129	0.7035	0.7569	0.7644	0.7866	0.7902	0.7918	0.8001	0.7985	0.8026	0.8083	0.8097	0.8185	0.8187	0.8194	0.8166	0.816	0.8131
0.0818	0.0791	0.0745	0.072	0.0758	0.0676	0.0587	0.058	0.0577	0.0575	0.0653	0.079	0.0938	0.0884	0.087	0.0865	0.0866	0.0855	0.0919	0.1002	0.1098	0.1123	0.1172	0.1147	0.1227	0.1508	0.1872	0.2306	0.306	0.3886	0.4714	0.5477	0.6156	0.6757	0.7082	0.7157	0.73	0.7397	0.7465	0.7533	0.7529	0.7544	0.763	0.7646	0.777	0.7881	0.7981	0.8007	0.7978	0.7959
0.0776	0.073	0.0678	0.0654	0.0712	0.0676	0.0614	0.0621	0.0613	0.0608	0.0682	0.0803	0.0938	0.0885	0.0871	0.0879	0.0907	0.0914	0.1005	0.1089	0.1187	0.1208	0.1247	0.1225	0.1298	0.1566	0.1921	0.2345	0.3091	0.3918	0.4706	0.542	0.6036	0.6585	0.6855	0.6925	0.7086	0.7247	0.735	0.7454	0.7472	0.7503	0.7569	0.7578	0.7692	0.7789	0.7856	0.7878	0.7869	0.7898
0.0827	0.076	0.0687	0.0651	0.0694	0.0658	0.0585	0.0589	0.0596	0.0592	0.0659	0.0774	0.0888	0.0821	0.079	0.0796	0.084	0.0848	0.0939	0.1024	0.1099	0.1134	0.1211	0.1247	0.1392	0.1694	0.2077	0.251	0.3194	0.3949	0.4675	0.5357	0.5967	0.6513	0.6828	0.6945	0.7122	0.7245	0.7318	0.7401	0.7416	0.7429	0.7518	0.7503	0.7613	0.7692	0.7774	0.7808	0.7809	0.7815
0.082	0.0787	0.0736	0.0717	0.075	0.0673	0.0566	0.0528	0.0486	0.0448	0.0483	0.0622	0.0791	0.0789	0.0821	0.0855	0.0892	0.0894	0.0945	0.1028	0.1099	0.1138	0.123	0.1279	0.1412	0.1749	0.2132	0.2598	0.3277	0.4	0.4718	0.5396	0.5991	0.6566	0.6884	0.704	0.723	0.7333	0.7414	0.7502	0.7527	0.7535	0.7648	0.7595	0.7701	0.7733	0.7808	0.7835	0.7835	0.7842
0.0641	0.0613	0.0587	0.0604	0.0677	0.0652	0.0589	0.0551	0.0498	0.0459	0.0492	0.0625	0.0787	0.0789	0.0821	0.0855	0.0892	0.0895	0.0945	0.1028	0.1099	0.1138	0.123	0.126	0.1411	0.1776	0.2221	0.2705	0.3408	0.4155	0.4867	0.5552	0.6205	0.6849	0.7272	0.7443	0.7648	0.7683	0.767	0.7696	0.7686	0.7688	0.7808	0.7754	0.7867	0.7835	0.7872	0.7871	0.7863	0.7868
0.0699	0.0683	0.0639	0.0603	0.0628	0.0555	0.0479	0.0487	0.05	0.0499	0.0557	0.0682	0.0839	0.0823	0.0842	0.0858	0.0894	0.0899	0.0958	0.1042	0.1074	0.1157	0.1277	0.142	0.1636	0.199	0.2352	0.2715	0.3334	0.4177	0.4921	0.5735	0.6444	0.7092	0.7485	0.7597	0.7784	0.7839	0.7757	0.7741	0.7693	0.77	0.7831	0.7796	0.7903	0.7892	0.7929	0.7924	0.7903	0.7916
0.0775	0.0777	0.076	0.0769	0.081	0.0752	0.0669	0.0645	0.0607	0.0571	0.0614	0.0725	0.084	0.0808	0.0797	0.0798	0.0847	0.0868	0.0965	0.1052	0.1089	0.1163	0.1261	0.1355	0.1613	0.1953	0.2377	0.275	0.3416	0.4296	0.5108	0.5909	0.6619	0.7176	0.7482	0.75	0.7675	0.7794	0.7849	0.792	0.793	0.7967	0.805	0.8025	0.8116	0.8132	0.8172	0.8164	0.8136	0.8142
0.0924	0.0862	0.0781	0.0722	0.0743	0.0717	0.0636	0.0609	0.0569	0.0513	0.0512	0.0603	0.0754	0.0783	0.0829	0.0897	0.0958	0.0974	0.1041	0.1124	0.1181	0.1254	0.1341	0.1422	0.1611	0.1915	0.2306	0.2669	0.3347	0.4225	0.5022	0.5803	0.6485	0.7032	0.7322	0.7338	0.7502	0.7651	0.7718	0.7799	0.7813	0.7838	0.7916	0.7899	0.7996	0.8052	0.8115	0.8126	0.811	0.8116
0.0799	0.072	0.0635	0.0584	0.0629	0.0626	0.0579	0.0567	0.0549	0.0523	0.0538	0.0655	0.0836	0.0883	0.0961	0.1075	0.113	0.1135	0.1178	0.1257	0.1329	0.1407	0.1492	0.1585	0.1711	0.1973	0.2322	0.2641	0.3291	0.4122	0.4934	0.5729	0.6397	0.6934	0.7187	0.7182	0.7358	0.7507	0.7638	0.776	0.7812	0.7854	0.7901	0.7875	0.7959	0.7978	0.801	0.801	0.8004	0.8017
0.079	0.0754	0.0705	0.0686	0.0715	0.0674	0.0603	0.0596	0.0578	0.0558	0.0595	0.0723	0.0874	0.0894	0.0942	0.1018	0.1071	0.1081	0.1142	0.1224	0.1283	0.136	0.1453	0.1555	0.1737	0.2009	0.2385	0.2688	0.3305	0.416	0.4932	0.5645	0.6216	0.6625	0.6768	0.6688	0.686	0.7125	0.7329	0.7514	0.7608	0.7668	0.7649	0.7645	0.7695	0.7772	0.7795	0.7812	0.7839	0.7901
0.0785	0.0754	0.0715	0.0711	0.0771	0.075	0.0685	0.0671	0.0629	0.0595	0.0634	0.0741	0.0868	0.0843	0.0841	0.0852	0.0906	0.0928	0.1022	0.1109	0.1157	0.1224	0.1302	0.1357	0.1594	0.1924	0.2358	0.2744	0.345	0.4365	0.5195	0.5998	0.6725	0.729	0.7605	0.7614	0.7796	0.7904	0.7941	0.8003	0.8024	0.8039	0.8113	0.8069	0.816	0.8141	0.8178	0.8172	0.8157	0.8142
0.0739	0.0721	0.069	0.0681	0.0723	0.068	0.0629	0.0624	0.0624	0.0619	0.0683	0.0802	0.0928	0.0898	0.0898	0.092	0.0958	0.0969	0.1055	0.1139	0.1195	0.1266	0.1346	0.1409	0.1603	0.1934	0.2352	0.2747	0.3464	0.4365	0.5227	0.6032	0.6722	0.7266	0.7517	0.7501	0.7656	0.7775	0.788	0.7976	0.8009	0.8051	0.8111	0.8068	0.8139	0.8129	0.8149	0.813	0.8105	0.8113
0.0726	0.0719	0.071	0.0746	0.0821	0.0779	0.0713	0.0678	0.063	0.0604	0.0667	0.0801	0.0924	0.0875	0.0858	0.0854	0.09	0.0919	0.1019	0.1106	0.118	0.1207	0.1271	0.1266	0.1441	0.1766	0.2195	0.262	0.3397	0.4327	0.5207	0.6007	0.6739	0.7341	0.7677	0.7692	0.7843	0.792	0.7918	0.7942	0.7917	0.7944	0.8051	0.8018	0.8108	0.8108	0.8139	0.8123	0.8091	0.8102
0.082	0.0762	0.0697	0.0671	0.0703	0.0664	0.0605	0.0595	0.059	0.0587	0.0665	0.0795	0.0911	0.0864	0.0848	0.0853	0.0885	0.0894	0.0987	0.1072	0.1147	0.1181	0.1258	0.1285	0.1431	0.1748	0.2146	0.2537	0.3289	0.4189	0.5091	0.5945	0.671	0.7368	0.773	0.776	0.7911	0.7955	0.7948	0.7964	0.7938	0.7961	0.8063	0.8028	0.8112	0.8108	0.8139	0.8124	0.8096	0.8103
0.0872	0.0831	0.077	0.0732	0.076	0.0688	0.059	0.0565	0.0539	0.051	0.0558	0.0681	0.0828	0.0803	0.0812	0.084	0.0888	0.0902	0.0987	0.1072	0.1146	0.1181	0.1259	0.129	0.1441	0.1753	0.2149	0.2521	0.3271	0.4205	0.5105	0.5966	0.6742	0.7401	0.7773	0.779	0.7942	0.8001	0.7962	0.7963	0.7934	0.7929	0.8047	0.8	0.8097	0.8099	0.8155	0.8159	0.8141	0.8131
0.0779	0.0737	0.0684	0.066	0.0706	0.0658	0.0598	0.059	0.0591	0.0591	0.0671	0.0799	0.0929	0.0875	0.0858	0.0869	0.089	0.0892	0.0981	0.1065	0.1147	0.1182	0.1255	0.1285	0.1394	0.1702	0.2059	0.2471	0.3242	0.4157	0.5042	0.588	0.6608	0.7247	0.7565	0.7628	0.7799	0.788	0.7884	0.7919	0.7911	0.7926	0.8016	0.7972	0.8051	0.8054	0.809	0.8089	0.808	0.8096
0.0798	0.0748	0.0672	0.0599	0.0623	0.0567	0.051	0.0544	0.0587	0.0611	0.0697	0.0809	0.0946	0.0886	0.0862	0.0836	0.085	0.0849	0.0926	0.1011	0.1093	0.1117	0.1175	0.1154	0.1287	0.1611	0.2014	0.2465	0.3241	0.4116	0.4981	0.5792	0.6539	0.7198	0.7583	0.7664	0.7812	0.7848	0.7836	0.7848	0.7814	0.7826	0.7933	0.7904	0.8001	0.8018	0.8067	0.8059	0.8024	0.8007
0.082	0.0793	0.0747	0.0723	0.0752	0.0698	0.0603	0.0565	0.0515	0.0458	0.0467	0.0572	0.0721	0.0738	0.0775	0.083	0.0896	0.0917	0.0991	0.1075	0.1124	0.1198	0.129	0.1383	0.1575	0.192	0.2327	0.2721	0.3383	0.4188	0.4949	0.5744	0.6463	0.7117	0.7529	0.7639	0.7814	0.7831	0.7797	0.7798	0.7769	0.7781	0.7882	0.7852	0.7944	0.7938	0.7963	0.7961	0.7959	0.7986
0.0803	0.0751	0.0673	0.0609	0.0619	0.0561	0.0483	0.0485	0.0493	0.0482	0.0526	0.0643	0.0797	0.0802	0.0838	0.0891	0.0956	0.0976	0.105	0.1134	0.1183	0.1257	0.1349	0.1454	0.1642	0.1961	0.2332	0.2709	0.3345	0.4106	0.4883	0.5703	0.6427	0.707	0.7462	0.7575	0.773	0.7745	0.7757	0.778	0.7763	0.7777	0.7874	0.7833	0.7925	0.7914	0.794	0.7928	0.7907	0.7915
0.0691	0.0681	0.0661	0.0671	0.0721	0.066	0.0578	0.0559	0.0526	0.0502	0.0551	0.0687	0.0836	0.0827	0.0853	0.0902	0.0951	0.0963	0.1038	0.1121	0.1202	0.1238	0.1312	0.135	0.1461	0.1761	0.2141	0.2548	0.3228	0.3976	0.473	0.5442	0.6065	0.6647	0.6963	0.7063	0.7276	0.735	0.7418	0.75	0.7526	0.7561	0.768	0.7627	0.7737	0.7697	0.7724	0.7727	0.773	0.777
0.073	0.0702	0.0665	0.0664	0.0722	0.0656	0.0568	0.0522	0.0481	0.0449	0.0498	0.0638	0.08	0.0779	0.08	0.0849	0.0887	0.0892	0.0965	0.1047	0.1129	0.1168	0.1249	0.1295	0.1391	0.171	0.2097	0.2539	0.3218	0.3931	0.4642	0.5306	0.5882	0.6456	0.6755	0.6898	0.7123	0.7252	0.7376	0.7503	0.7574	0.7589	0.7683	0.7568	0.7625	0.7584	0.7603	0.763	0.7686	0.7754
0.0787	0.0735	0.0667	0.0621	0.0661	0.0608	0.0531	0.0528	0.0522	0.0512	0.0565	0.0692	0.0859	0.0841	0.0859	0.0877	0.0911	0.0914	0.0971	0.1055	0.1133	0.1165	0.1239	0.127	0.1372	0.1697	0.2071	0.2515	0.3177	0.3875	0.4574	0.5242	0.5821	0.6413	0.6736	0.6895	0.71	0.7223	0.7328	0.7437	0.7479	0.7493	0.7588	0.7532	0.7622	0.7662	0.7736	0.7766	0.7774	0.7781
0.0895	0.0835	0.0762	0.0709	0.0771	0.0771	0.0652	0.0622	0.0586	0.0552	0.0571	0.0694	0.0889	0.0931	0.0949	0.099	0.101	0.0982	0.0987	0.1052	0.1166	0.1183	0.1168	0.1064	0.1027	0.1142	0.1327	0.1447	0.2068	0.2799	0.3739	0.4862	0.5951	0.6955	0.76	0.7712	0.7877	0.7853	0.7841	0.7882	0.7818	0.7829	0.7938	0.7955	0.8073	0.8135	0.8196	0.8185	0.8154	0.8074
0.0926	0.0857	0.0792	0.0773	0.0858	0.0874	0.0745	0.0685	0.0601	0.054	0.0547	0.0681	0.0877	0.0922	0.0941	0.0981	0.1009	0.0986	0.0994	0.106	0.1181	0.1189	0.1154	0.1007	0.0962	0.1077	0.1277	0.1444	0.2108	0.2854	0.3763	0.485	0.5932	0.6939	0.7608	0.7761	0.7946	0.7916	0.7869	0.7894	0.7819	0.7837	0.7932	0.7961	0.8055	0.8136	0.819	0.8183	0.8167	0.812
0.0956	0.0904	0.0855	0.0848	0.0947	0.0902	0.0801	0.0766	0.0696	0.0681	0.0728	0.0861	0.1016	0.095	0.0935	0.0905	0.0899	0.0894	0.0922	0.099	0.11	0.1108	0.1078	0.0944	0.0924	0.106	0.126	0.1441	0.2091	0.2843	0.3733	0.4738	0.5772	0.6723	0.7387	0.7589	0.7843	0.7876	0.7859	0.7861	0.7802	0.778	0.7906	0.7933	0.8064	0.8114	0.8178	0.8171	0.8145	0.8059
0.0924	0.0883	0.0826	0.0784	0.085	0.0803	0.072	0.0719	0.0697	0.0704	0.0749	0.0862	0.101	0.0964	0.0961	0.0954	0.0936	0.092	0.0936	0.1001	0.1105	0.1127	0.1129	0.1066	0.1021	0.1163	0.1309	0.1496	0.208	0.2749	0.3532	0.4459	0.5379	0.6284	0.6868	0.7156	0.7486	0.7627	0.7703	0.7799	0.7804	0.7808	0.7916	0.791	0.8007	0.8062	0.8133	0.8133	0.8117	0.8058
0.0962	0.0907	0.0845	0.0818	0.0886	0.0841	0.075	0.0735	0.0695	0.0697	0.0744	0.0876	0.1026	0.0985	0.0989	0.0984	0.0978	0.0968	0.0984	0.105	0.1152	0.1173	0.1172	0.1092	0.1101	0.1217	0.1357	0.1576	0.2189	0.2878	0.3702	0.4638	0.5583	0.6412	0.6941	0.722	0.7581	0.7687	0.7782	0.7891	0.793	0.7933	0.8026	0.8033	0.8178	0.8152	0.8201	0.8185	0.8166	0.8076
0.0963	0.0907	0.0845	0.0818	0.0881	0.0879	0.0745	0.069	0.0622	0.0567	0.0592	0.0703	0.0863	0.0872	0.0869	0.0942	0.0989	0.0986	0.1071	0.1153	0.1316	0.1333	0.1306	0.1195	0.1127	0.1149	0.1243	0.1427	0.2112	0.2856	0.3757	0.4766	0.5782	0.6634	0.7183	0.7433	0.774	0.7805	0.7861	0.7925	0.7933	0.7909	0.7996	0.8017	0.8159	0.8182	0.8257	0.8256	0.824	0.812
0.0993	0.0923	0.0865	0.0896	0.1006	0.1044	0.091	0.0822	0.0688	0.0577	0.0537	0.0688	0.0894	0.0977	0.1028	0.1112	0.1134	0.11	0.1086	0.1148	0.1281	0.1295	0.1262	0.1137	0.1048	0.1092	0.1208	0.1347	0.1967	0.2664	0.3514	0.451	0.5535	0.6455	0.7093	0.734	0.7658	0.7736	0.7775	0.7835	0.7828	0.781	0.7922	0.7951	0.8096	0.8151	0.8249	0.8256	0.8228	0.811
0.1006	0.0933	0.0854	0.0815	0.0868	0.0892	0.0757	0.0684	0.0587	0.0498	0.0478	0.0568	0.0733	0.0789	0.0818	0.092	0.0989	0.0994	0.1068	0.1151	0.1322	0.1333	0.1288	0.1161	0.1078	0.103	0.11	0.1192	0.18	0.2474	0.3295	0.4306	0.5375	0.6287	0.696	0.7256	0.7609	0.7695	0.7718	0.7779	0.7769	0.7765	0.7885	0.7901	0.8029	0.8064	0.8139	0.8139	0.812	0.8041
0.0941	0.0862	0.0771	0.0707	0.0749	0.0761	0.0642	0.0607	0.0565	0.0521	0.0512	0.0638	0.0847	0.0943	0.1007	0.1107	0.1133	0.1097	0.1075	0.1136	0.1266	0.1286	0.1267	0.1186	0.1109	0.1095	0.1128	0.1235	0.1783	0.2422	0.3167	0.4127	0.5124	0.6003	0.6634	0.6974	0.7372	0.7521	0.7567	0.7662	0.7671	0.7722	0.776	0.7812	0.7904	0.7914	0.7908	0.7854	0.7813	0.7764
0.0785	0.0735	0.0668	0.0617	0.0658	0.0631	0.0565	0.0559	0.0539	0.0505	0.053	0.0624	0.0772	0.0772	0.0796	0.0838	0.0894	0.0912	0.0991	0.1075	0.1151	0.1185	0.1263	0.1298	0.1431	0.1755	0.2165	0.2593	0.3271	0.3987	0.4729	0.5451	0.6116	0.6759	0.7154	0.7306	0.753	0.7562	0.7601	0.7662	0.7692	0.7708	0.777	0.7736	0.7832	0.7799	0.7817	0.7819	0.7835	0.7847
0.0918	0.0854	0.0785	0.075	0.0802	0.0814	0.0747	0.0699	0.0625	0.0566	0.0559	0.0677	0.0859	0.0928	0.096	0.1009	0.1046	0.1027	0.1031	0.1097	0.1208	0.1223	0.1205	0.1129	0.109	0.113	0.1182	0.1308	0.186	0.2547	0.3321	0.4233	0.5115	0.5882	0.6345	0.6582	0.6977	0.7181	0.7301	0.7454	0.7515	0.758	0.7552	0.7564	0.7736	0.7706	0.7761	0.7806	0.7818	0.7845
0.0861	0.082	0.0765	0.0734	0.079	0.0758	0.0622	0.0582	0.0544	0.0516	0.0554	0.0697	0.0884	0.0907	0.0911	0.0938	0.0951	0.0921	0.0933	0.0998	0.1111	0.1127	0.1112	0.1047	0.1	0.1016	0.1046	0.1138	0.1662	0.2326	0.3071	0.4005	0.4928	0.5744	0.6249	0.6554	0.7007	0.727	0.7425	0.7619	0.7723	0.7736	0.7787	0.7789	0.7943	0.7904	0.7931	0.7931	0.7901	0.7845
0.0978	0.0886	0.0791	0.0726	0.0797	0.086	0.0744	0.0677	0.0575	0.0471	0.0403	0.0482	0.0689	0.0804	0.087	0.0958	0.1005	0.0985	0.0972	0.1036	0.1159	0.1172	0.1145	0.1051	0.1014	0.098	0.1014	0.1112	0.1658	0.2167	0.2807	0.3739	0.4782	0.5716	0.6465	0.6946	0.7482	0.7602	0.7651	0.777	0.7815	0.7818	0.7905	0.7911	0.8043	0.8041	0.8091	0.8092	0.8099	0.8042
0.0949	0.0897	0.0856	0.0902	0.1022	0.1049	0.0908	0.0811	0.0667	0.0548	0.0514	0.0658	0.0852	0.0908	0.0931	0.0985	0.0998	0.0963	0.0961	0.1024	0.1144	0.1163	0.1149	0.1074	0.1003	0.1049	0.1142	0.1267	0.1813	0.2283	0.2932	0.3844	0.4837	0.5824	0.6575	0.7036	0.7538	0.7611	0.7677	0.7788	0.7839	0.7817	0.7909	0.7906	0.8046	0.8056	0.8136	0.8156	0.8174	0.8092
0.0913	0.0879	0.0846	0.0859	0.0943	0.0917	0.0765	0.0689	0.0598	0.0539	0.0552	0.0714	0.0924	0.0976	0.101	0.1083	0.1088	0.1045	0.1034	0.1095	0.122	0.1243	0.1232	0.1161	0.1071	0.1103	0.1156	0.1299	0.1865	0.2482	0.3261	0.424	0.5235	0.6154	0.6778	0.7134	0.7534	0.7633	0.7701	0.7802	0.7835	0.7839	0.7926	0.7944	0.8075	0.8081	0.8128	0.8131	0.8144	0.8101
0.0918	0.0881	0.0835	0.0819	0.0897	0.0839	0.0744	0.0728	0.0689	0.0694	0.0754	0.0886	0.1029	0.0961	0.0942	0.0915	0.0893	0.0878	0.0902	0.0968	0.1067	0.109	0.1094	0.1035	0.1037	0.1135	0.1275	0.144	0.195	0.2534	0.3197	0.4038	0.4921	0.5757	0.635	0.6689	0.7133	0.7314	0.7414	0.7564	0.7615	0.7634	0.7738	0.7776	0.7975	0.7982	0.8052	0.8055	0.8029	0.7939
0.0969	0.0909	0.0835	0.0781	0.0848	0.0836	0.07	0.0651	0.0599	0.055	0.0572	0.0687	0.0868	0.0875	0.0857	0.0864	0.0863	0.0829	0.0849	0.0914	0.1005	0.1036	0.1059	0.1057	0.1035	0.1144	0.124	0.1376	0.1868	0.2334	0.291	0.3737	0.4595	0.5494	0.6146	0.6585	0.708	0.7238	0.7325	0.7466	0.7499	0.7513	0.7619	0.7645	0.781	0.7867	0.7938	0.7958	0.7957	0.7916
0.0891	0.0834	0.0772	0.0739	0.0804	0.0824	0.0713	0.068	0.0628	0.0584	0.0603	0.0715	0.0877	0.0904	0.0894	0.0906	0.0916	0.0888	0.0906	0.0972	0.1076	0.1096	0.1091	0.1025	0.0998	0.1093	0.1223	0.1399	0.1935	0.2393	0.2973	0.378	0.466	0.556	0.6259	0.6697	0.7151	0.7265	0.7333	0.7444	0.7461	0.746	0.7548	0.7554	0.7654	0.7756	0.7835	0.7876	0.7907	0.7878
0.0883	0.0831	0.0782	0.0775	0.0869	0.0875	0.0739	0.0669	0.0575	0.0505	0.0509	0.0639	0.0831	0.0864	0.087	0.0901	0.0916	0.0887	0.0897	0.0962	0.1067	0.1089	0.1088	0.1019	0.0995	0.1108	0.1268	0.1432	0.1968	0.2534	0.3282	0.4218	0.5204	0.6158	0.6867	0.7195	0.7536	0.7591	0.7629	0.7694	0.7677	0.7672	0.7798	0.7801	0.7935	0.7977	0.8043	0.8053	0.8045	0.7989
0.0975	0.0918	0.0845	0.08	0.0841	0.0829	0.069	0.0635	0.0577	0.0521	0.0528	0.0649	0.0823	0.0865	0.0873	0.0902	0.0922	0.0897	0.0909	0.0975	0.108	0.1099	0.1093	0.1014	0.0994	0.1101	0.1272	0.139	0.1928	0.2549	0.3361	0.4318	0.5289	0.6195	0.6825	0.7037	0.7338	0.7442	0.7539	0.7637	0.7649	0.7631	0.7725	0.7737	0.789	0.7943	0.801	0.8029	0.8033	0.7969
0.0788	0.0737	0.0669	0.0622	0.0659	0.0624	0.0545	0.0526	0.0493	0.045	0.0456	0.0565	0.0742	0.0782	0.085	0.0932	0.1018	0.1046	0.1109	0.1194	0.1248	0.1318	0.14	0.1491	0.1669	0.1965	0.2344	0.2691	0.3289	0.4006	0.4726	0.5484	0.6158	0.6757	0.7124	0.7227	0.7442	0.7492	0.7549	0.762	0.765	0.7691	0.7749	0.772	0.7809	0.7757	0.7752	0.773	0.7722	0.7742
0.0781	0.0738	0.0684	0.0667	0.07	0.0646	0.0584	0.0576	0.0578	0.0583	0.067	0.0807	0.0927	0.0875	0.0858	0.0874	0.0887	0.0883	0.0969	0.1051	0.1134	0.1173	0.1252	0.1283	0.1409	0.1703	0.2084	0.2506	0.3232	0.4035	0.4854	0.5634	0.6346	0.6964	0.7312	0.7422	0.7636	0.7697	0.7751	0.7823	0.7852	0.7881	0.795	0.7911	0.7997	0.7966	0.7982	0.7976	0.7978	0.7997
0.0779	0.0737	0.0684	0.0661	0.071	0.0651	0.0581	0.0575	0.0596	0.0603	0.0675	0.0808	0.0948	0.0888	0.0872	0.0876	0.0902	0.0894	0.0955	0.1038	0.1126	0.1155	0.1215	0.1205	0.1309	0.1612	0.1986	0.2426	0.32	0.4069	0.4939	0.5749	0.6475	0.7109	0.7451	0.7525	0.7685	0.7741	0.7765	0.7803	0.7789	0.7812	0.7913	0.7897	0.8008	0.8028	0.8073	0.807	0.8044	0.8054
0.0826	0.0773	0.0713	0.0696	0.0755	0.0728	0.0654	0.0634	0.0591	0.0559	0.0604	0.0724	0.0862	0.0832	0.0833	0.0859	0.0892	0.0898	0.0981	0.1065	0.1153	0.1184	0.1247	0.1257	0.1359	0.1659	0.2036	0.2448	0.321	0.4068	0.4957	0.5796	0.6541	0.7201	0.7553	0.762	0.7786	0.7821	0.7847	0.7885	0.788	0.7897	0.8001	0.7959	0.8052	0.8045	0.8086	0.8085	0.8073	0.8078
0.0779	0.0738	0.0688	0.0675	0.0717	0.0652	0.0577	0.0567	0.0584	0.0593	0.0677	0.0814	0.0933	0.0861	0.0833	0.0836	0.089	0.0905	0.0999	0.1085	0.1168	0.1193	0.1247	0.1241	0.1387	0.1659	0.2035	0.2418	0.3168	0.4045	0.494	0.5796	0.6585	0.7228	0.7603	0.7652	0.7815	0.7868	0.7883	0.7918	0.7903	0.7929	0.8032	0.7993	0.8075	0.8076	0.8111	0.8101	0.8076	0.8087
0.0797	0.0756	0.0693	0.064	0.0674	0.0621	0.0558	0.0577	0.0598	0.0606	0.0678	0.0795	0.0941	0.0899	0.0891	0.089	0.0899	0.0891	0.0955	0.1037	0.1131	0.1156	0.1208	0.1164	0.1292	0.1585	0.2002	0.2438	0.3244	0.4174	0.5071	0.5888	0.6657	0.7281	0.7643	0.7671	0.783	0.7897	0.7905	0.7936	0.7921	0.7934	0.8052	0.8007	0.8101	0.8107	0.8162	0.8162	0.8137	0.8136
0.0789	0.0753	0.0704	0.0684	0.0727	0.067	0.0596	0.0596	0.0591	0.0589	0.0664	0.0799	0.0942	0.0899	0.0891	0.0891	0.0899	0.0891	0.0954	0.1037	0.1115	0.1151	0.1232	0.1241	0.1408	0.1719	0.2138	0.2552	0.331	0.4212	0.5103	0.5921	0.6674	0.7275	0.7614	0.7628	0.7785	0.786	0.7891	0.7937	0.7933	0.7961	0.8065	0.8003	0.8069	0.8051	0.8074	0.8063	0.8049	0.8076
0.0821	0.0805	0.0768	0.076	0.0797	0.073	0.0646	0.0634	0.0617	0.0605	0.0673	0.0802	0.093	0.0879	0.0859	0.0836	0.0852	0.0852	0.0927	0.1012	0.1088	0.1117	0.1186	0.1168	0.1351	0.1672	0.2115	0.2537	0.3311	0.4238	0.513	0.5947	0.6718	0.7334	0.7701	0.7712	0.7872	0.7939	0.794	0.7967	0.7958	0.7961	0.8059	0.8027	0.8136	0.8134	0.8185	0.8184	0.8161	0.8138
0.0821	0.0805	0.0768	0.076	0.0802	0.0733	0.0639	0.0611	0.0574	0.0544	0.0591	0.0719	0.0863	0.0832	0.083	0.0821	0.0857	0.0867	0.0939	0.1025	0.1095	0.1123	0.1197	0.1201	0.1399	0.1696	0.2093	0.2468	0.3213	0.4151	0.5086	0.5952	0.6733	0.7324	0.7637	0.761	0.7763	0.7853	0.7891	0.7943	0.7941	0.797	0.8063	0.8035	0.813	0.8137	0.8179	0.8171	0.8141	0.8137
0.0771	0.0774	0.0757	0.0762	0.0811	0.0732	0.0637	0.0607	0.0571	0.0541	0.0589	0.0717	0.0859	0.0829	0.0833	0.0858	0.09	0.0913	0.0998	0.1082	0.1163	0.1195	0.1264	0.1284	0.143	0.1699	0.2059	0.2412	0.3159	0.4083	0.502	0.59	0.6677	0.7286	0.7584	0.7579	0.7753	0.7858	0.7921	0.7995	0.8032	0.8031	0.8102	0.805	0.8148	0.8136	0.8189	0.8196	0.819	0.8157
0.0789	0.0742	0.0677	0.0624	0.0673	0.0618	0.0558	0.0558	0.0574	0.0577	0.0651	0.0767	0.0918	0.0866	0.0857	0.087	0.0903	0.0912	0.1001	0.1085	0.1162	0.1197	0.1275	0.1303	0.147	0.175	0.2132	0.251	0.324	0.4106	0.5004	0.585	0.6618	0.7223	0.7561	0.7586	0.7743	0.7806	0.7851	0.7902	0.7914	0.7919	0.7996	0.7965	0.8059	0.8082	0.8144	0.8156	0.8146	0.8121
0.0924	0.0862	0.078	0.0725	0.0742	0.0687	0.0606	0.0604	0.0603	0.0594	0.065	0.0776	0.0923	0.0909	0.0929	0.097	0.102	0.1034	0.1112	0.1197	0.1257	0.1325	0.1399	0.1473	0.1654	0.1918	0.2268	0.2597	0.3257	0.4115	0.4916	0.575	0.6498	0.7097	0.7468	0.7514	0.7654	0.7745	0.7742	0.7766	0.7734	0.7737	0.7856	0.7835	0.7942	0.8013	0.8097	0.8116	0.8092	0.8073
0.079	0.0754	0.0705	0.0671	0.0728	0.0692	0.0629	0.064	0.0653	0.0645	0.0686	0.0789	0.0935	0.0908	0.0918	0.0969	0.1027	0.1035	0.1107	0.1189	0.1246	0.1321	0.141	0.1522	0.1688	0.1952	0.2265	0.2572	0.3211	0.407	0.4876	0.5721	0.6438	0.7021	0.7334	0.7371	0.7535	0.7641	0.7659	0.7703	0.7696	0.7699	0.7805	0.7796	0.7929	0.7977	0.8059	0.8076	0.8054	0.8017
0.0824	0.0758	0.0685	0.0649	0.069	0.0661	0.0601	0.0584	0.0568	0.0551	0.0608	0.0729	0.0862	0.0832	0.0833	0.0854	0.0895	0.0908	0.0994	0.1079	0.1164	0.1192	0.1252	0.1258	0.1367	0.1668	0.2059	0.2464	0.3191	0.3989	0.4834	0.563	0.634	0.6982	0.7326	0.7405	0.7606	0.766	0.7737	0.7818	0.7856	0.7873	0.7956	0.7914	0.8026	0.7995	0.803	0.8034	0.8036	0.8041
0.078	0.0738	0.0687	0.0668	0.0714	0.0663	0.0604	0.0609	0.0639	0.0655	0.0738	0.0869	0.0995	0.0926	0.0897	0.0881	0.0915	0.0915	0.0986	0.1071	0.1158	0.1179	0.1229	0.1205	0.1314	0.1622	0.2015	0.2432	0.3185	0.4035	0.4914	0.5721	0.6432	0.7061	0.7387	0.7423	0.7585	0.7637	0.7693	0.7751	0.7754	0.7782	0.7889	0.7867	0.7987	0.7986	0.803	0.8028	0.8006	0.8023
0.0792	0.0743	0.0677	0.063	0.0659	0.0609	0.0554	0.0559	0.058	0.0589	0.0668	0.0788	0.0916	0.0867	0.0854	0.0867	0.089	0.0893	0.0981	0.1065	0.1157	0.1185	0.1241	0.1231	0.1348	0.1623	0.2012	0.2418	0.3176	0.4029	0.4898	0.5711	0.6458	0.7083	0.7444	0.7498	0.7663	0.771	0.774	0.7782	0.7771	0.7796	0.7897	0.7901	0.803	0.8063	0.8125	0.8128	0.8097	0.8088
0.0797	0.0755	0.0693	0.0652	0.0672	0.0596	0.0516	0.0526	0.0546	0.0561	0.0647	0.079	0.0935	0.0891	0.0887	0.0894	0.0896	0.0882	0.0941	0.1023	0.1107	0.1143	0.1221	0.1231	0.1372	0.1661	0.206	0.2468	0.3199	0.4046	0.4872	0.5664	0.6414	0.7043	0.7438	0.7516	0.7695	0.7772	0.7782	0.7821	0.7809	0.7827	0.793	0.7906	0.8009	0.8033	0.8084	0.8087	0.8067	0.8071
0.0833	0.0782	0.0723	0.0709	0.0757	0.072	0.064	0.0619	0.0578	0.0551	0.0596	0.0728	0.0875	0.0856	0.0866	0.0881	0.0901	0.0897	0.0954	0.1037	0.112	0.1152	0.1224	0.1231	0.1369	0.1657	0.205	0.244	0.3162	0.4008	0.4841	0.5652	0.6414	0.7066	0.7466	0.7546	0.7746	0.782	0.7833	0.7879	0.7882	0.789	0.7998	0.7966	0.8095	0.8081	0.8133	0.8134	0.8112	0.8093
0.0736	0.0724	0.0702	0.0714	0.0773	0.0714	0.0635	0.0622	0.0595	0.0582	0.0647	0.0786	0.093	0.089	0.0884	0.088	0.0899	0.0898	0.0964	0.1048	0.1119	0.1155	0.1241	0.1278	0.1443	0.174	0.212	0.2479	0.3173	0.4024	0.4893	0.5744	0.6518	0.7167	0.7552	0.7594	0.7752	0.7821	0.7837	0.7874	0.7861	0.7873	0.7973	0.7935	0.8026	0.8046	0.8095	0.8098	0.8083	0.8085
0.0784	0.0744	0.0691	0.0661	0.0713	0.0667	0.0599	0.0602	0.0595	0.0587	0.065	0.0773	0.0925	0.0889	0.0888	0.0893	0.0905	0.0898	0.0959	0.1041	0.1125	0.1157	0.1229	0.1252	0.1369	0.1633	0.1965	0.2309	0.3034	0.3915	0.4854	0.577	0.6578	0.7248	0.7599	0.7628	0.7791	0.7852	0.7895	0.7947	0.7961	0.7956	0.804	0.8	0.8109	0.8111	0.8171	0.818	0.817	0.8136
0.0786	0.0749	0.0698	0.0672	0.0715	0.0659	0.0592	0.0587	0.0609	0.0612	0.0682	0.0802	0.0927	0.086	0.083	0.0817	0.0844	0.0839	0.0908	0.0992	0.1074	0.1102	0.1168	0.1177	0.1307	0.1583	0.1923	0.229	0.3043	0.3956	0.4913	0.5838	0.6657	0.7329	0.7681	0.7708	0.7861	0.7908	0.7926	0.7958	0.795	0.7954	0.8063	0.8015	0.8114	0.8113	0.8174	0.8173	0.8145	0.8106
0.0833	0.0773	0.0705	0.0665	0.0722	0.0672	0.0598	0.0609	0.0629	0.0638	0.0713	0.0839	0.0984	0.0914	0.0889	0.0887	0.0907	0.0896	0.0959	0.1042	0.1126	0.1158	0.1228	0.1239	0.1373	0.1639	0.1991	0.2353	0.3096	0.4002	0.4937	0.5827	0.6624	0.7257	0.759	0.7602	0.7765	0.7842	0.7886	0.7941	0.7959	0.7955	0.8051	0.7988	0.8081	0.8074	0.8127	0.8144	0.8154	0.8155
0.0724	0.0708	0.068	0.068	0.0718	0.0665	0.0592	0.0584	0.0563	0.0545	0.0597	0.0726	0.0863	0.0855	0.0876	0.0923	0.0967	0.0976	0.105	0.1133	0.1217	0.1252	0.1326	0.136	0.1502	0.1738	0.2072	0.241	0.312	0.3988	0.4875	0.5734	0.6504	0.7101	0.742	0.7455	0.7655	0.7751	0.7807	0.7883	0.7926	0.7927	0.7992	0.7944	0.8042	0.8025	0.8071	0.8086	0.8102	0.8086
0.0932	0.0892	0.0836	0.0801	0.0856	0.0788	0.0689	0.0677	0.065	0.0658	0.0725	0.0843	0.0964	0.0878	0.0835	0.0777	0.0755	0.0746	0.0785	0.0853	0.0942	0.0963	0.097	0.0924	0.0942	0.1059	0.1216	0.1408	0.1866	0.2221	0.258	0.3355	0.4188	0.5102	0.5862	0.6416	0.6974	0.7095	0.7101	0.7317	0.7353	0.7341	0.7469	0.7454	0.7614	0.7658	0.7769	0.7826	0.7862	0.7785
0.0976	0.0885	0.0793	0.0741	0.0808	0.0825	0.0704	0.0664	0.0609	0.0568	0.0601	0.0724	0.089	0.0892	0.0867	0.0864	0.0865	0.0833	0.0858	0.0924	0.1024	0.1045	0.1047	0.1008	0.099	0.1045	0.1126	0.1271	0.173	0.2133	0.2533	0.3333	0.4142	0.4983	0.5626	0.6128	0.6716	0.6893	0.6953	0.7217	0.7291	0.7319	0.7382	0.7428	0.7621	0.7638	0.7684	0.7733	0.7751	0.776
0.0978	0.0886	0.0791	0.0739	0.0799	0.0823	0.0689	0.0622	0.0535	0.0459	0.0443	0.0558	0.0747	0.081	0.0837	0.0882	0.0916	0.0896	0.0902	0.0968	0.1077	0.1093	0.1079	0.0995	0.0987	0.1032	0.1152	0.1282	0.1807	0.2327	0.2841	0.3682	0.4527	0.5318	0.59	0.6262	0.6791	0.6999	0.7095	0.7372	0.7431	0.7474	0.7565	0.764	0.7869	0.792	0.8014	0.8029	0.7997	0.7906
0.0975	0.0918	0.0846	0.0795	0.0849	0.0837	0.0695	0.0635	0.057	0.0507	0.0498	0.0619	0.082	0.0884	0.0917	0.098	0.0999	0.0966	0.0961	0.1024	0.1139	0.1161	0.1157	0.1106	0.1047	0.108	0.1141	0.1242	0.1774	0.2324	0.2952	0.378	0.4625	0.5425	0.5953	0.6304	0.6847	0.7097	0.7274	0.7497	0.7596	0.764	0.7712	0.7758	0.7926	0.7992	0.8087	0.8112	0.8102	0.804
0.0915	0.0857	0.0776	0.0708	0.0748	0.0691	0.0614	0.0636	0.0652	0.0689	0.0755	0.0879	0.1028	0.0983	0.0987	0.0984	0.0972	0.0958	0.0972	0.1037	0.1149	0.1166	0.1151	0.1075	0.1048	0.1079	0.1144	0.1255	0.18	0.2473	0.326	0.4207	0.5151	0.596	0.647	0.6736	0.7151	0.7349	0.7486	0.7648	0.7726	0.7759	0.7785	0.7834	0.7981	0.7962	0.7979	0.7948	0.7931	0.7861
0.0912	0.0815	0.0709	0.0627	0.0696	0.0706	0.0591	0.0567	0.054	0.0515	0.0535	0.0665	0.0887	0.0935	0.0968	0.1032	0.1049	0.1015	0.101	0.1073	0.1192	0.1212	0.12	0.1128	0.1092	0.1084	0.1126	0.1232	0.1758	0.242	0.3127	0.4001	0.4891	0.563	0.609	0.6394	0.689	0.7216	0.7428	0.7678	0.7833	0.7862	0.7854	0.7865	0.7978	0.7975	0.8009	0.8016	0.8053	0.801
0.0975	0.0918	0.0846	0.0795	0.0849	0.0842	0.0695	0.0623	0.0544	0.0465	0.0445	0.0554	0.0747	0.0809	0.0835	0.0875	0.0916	0.0901	0.091	0.0977	0.1083	0.1097	0.1081	0.1007	0.1	0.1021	0.1081	0.1199	0.1732	0.2275	0.2859	0.3705	0.4631	0.5492	0.6122	0.6592	0.7209	0.7448	0.7568	0.777	0.789	0.7918	0.7946	0.7959	0.8098	0.8048	0.8059	0.805	0.8077	0.8052
0.104	0.0988	0.0928	0.0908	0.0971	0.095	0.0785	0.069	0.0583	0.0493	0.0476	0.0607	0.0804	0.0861	0.0887	0.0929	0.0968	0.0952	0.096	0.1027	0.1143	0.1151	0.1118	0.1011	0.097	0.1	0.1089	0.1212	0.1769	0.23	0.2938	0.3787	0.4699	0.5557	0.6156	0.6564	0.7143	0.7348	0.752	0.7737	0.7867	0.7912	0.7915	0.7947	0.806	0.8047	0.8071	0.8063	0.808	0.8037
0.0877	0.0839	0.0777	0.0719	0.0772	0.0744	0.0617	0.0592	0.0574	0.055	0.0574	0.07	0.0903	0.0944	0.0964	0.1003	0.1034	0.1014	0.1022	0.1089	0.1203	0.1215	0.1189	0.106	0.1045	0.1145	0.1289	0.1504	0.2188	0.2975	0.3911	0.4891	0.585	0.6637	0.7102	0.7254	0.7532	0.7596	0.7673	0.7743	0.7747	0.7758	0.7842	0.788	0.8028	0.8006	0.8022	0.7996	0.7983	0.7945
0.0946	0.0871	0.0784	0.0726	0.0782	0.0773	0.0634	0.058	0.0523	0.0471	0.0466	0.0603	0.0828	0.0908	0.0966	0.1041	0.1096	0.1082	0.1076	0.1142	0.1262	0.1271	0.1238	0.1112	0.1079	0.1126	0.1218	0.1378	0.2023	0.2828	0.3694	0.464	0.5566	0.6317	0.6755	0.6925	0.7266	0.7459	0.7564	0.7687	0.7723	0.7749	0.7827	0.7852	0.797	0.7993	0.803	0.8026	0.8031	0.8014
0.0981	0.0926	0.0854	0.0803	0.0851	0.0834	0.0695	0.0644	0.0593	0.0544	0.0543	0.0673	0.0879	0.0948	0.099	0.1054	0.1091	0.1069	0.1066	0.1131	0.1251	0.1264	0.1236	0.1133	0.107	0.1123	0.122	0.1323	0.1914	0.2682	0.3515	0.4441	0.5324	0.6088	0.649	0.6652	0.7074	0.736	0.7566	0.7785	0.7907	0.7942	0.7976	0.8002	0.8157	0.8129	0.8149	0.8141	0.8157	0.8142
0.0976	0.0918	0.0846	0.0791	0.0853	0.0799	0.0714	0.0716	0.0705	0.0724	0.078	0.0904	0.1059	0.1008	0.1006	0.1003	0.098	0.0959	0.0971	0.1035	0.1154	0.117	0.1151	0.1056	0.1008	0.1064	0.1187	0.1282	0.1856	0.2611	0.3403	0.4308	0.5207	0.5991	0.6448	0.6635	0.7091	0.7379	0.7555	0.7766	0.7883	0.7921	0.7962	0.7999	0.8157	0.8142	0.8194	0.8182	0.8167	0.8088
0.0939	0.0895	0.0827	0.0768	0.0812	0.0784	0.0649	0.061	0.0578	0.0539	0.0553	0.0674	0.0868	0.0913	0.0931	0.0976	0.0992	0.0961	0.0965	0.1029	0.1142	0.1162	0.1152	0.1078	0.1037	0.1093	0.1202	0.1301	0.1832	0.2515	0.3235	0.4129	0.5044	0.5882	0.6444	0.6714	0.7151	0.7388	0.7484	0.7635	0.7686	0.7725	0.7801	0.787	0.8025	0.8085	0.8164	0.8163	0.8133	0.8059
0.0976	0.0885	0.0793	0.0741	0.0811	0.08	0.0718	0.0704	0.0654	0.0644	0.068	0.079	0.093	0.0883	0.0874	0.0848	0.0848	0.0845	0.0872	0.094	0.1032	0.1051	0.1054	0.0998	0.1019	0.1121	0.1287	0.1366	0.1847	0.2497	0.3209	0.4069	0.494	0.5741	0.6258	0.6475	0.6919	0.7197	0.7373	0.7579	0.7677	0.7729	0.7761	0.783	0.7983	0.8017	0.8075	0.8059	0.8026	0.7932
0.0973	0.0917	0.0847	0.081	0.0854	0.0825	0.0673	0.0611	0.0551	0.05	0.0527	0.0662	0.0831	0.0846	0.0834	0.083	0.086	0.0846	0.0876	0.0945	0.1036	0.1052	0.1049	0.0995	0.1012	0.1101	0.1246	0.1349	0.1813	0.2295	0.277	0.3574	0.4355	0.5137	0.5686	0.6029	0.6591	0.6817	0.6943	0.7249	0.735	0.7403	0.7434	0.7509	0.7716	0.7724	0.7764	0.7789	0.7769	0.7741
0.0771	0.0765	0.0735	0.0719	0.0751	0.0667	0.0582	0.0578	0.0579	0.0576	0.0647	0.0778	0.0918	0.0883	0.0886	0.0924	0.0941	0.0935	0.1011	0.1092	0.1186	0.1221	0.1289	0.1319	0.1404	0.1651	0.198	0.2337	0.3059	0.388	0.477	0.5651	0.6443	0.7122	0.7513	0.759	0.7747	0.7776	0.7801	0.7835	0.7827	0.7829	0.793	0.7898	0.8008	0.8026	0.809	0.8096	0.8072	0.8036
0.0834	0.0773	0.0702	0.0665	0.0707	0.0653	0.0572	0.0575	0.0589	0.059	0.0655	0.0785	0.093	0.0878	0.0868	0.0884	0.0905	0.0892	0.0946	0.1028	0.1107	0.1147	0.1233	0.1281	0.1399	0.1676	0.2007	0.2368	0.3075	0.3923	0.4802	0.5686	0.6477	0.7161	0.7547	0.7634	0.7817	0.7876	0.7889	0.7928	0.7943	0.7917	0.8001	0.7945	0.8048	0.8052	0.812	0.8146	0.8158	0.8131
0.0783	0.0743	0.0693	0.0667	0.0716	0.068	0.0618	0.0622	0.0611	0.06	0.0669	0.0778	0.0899	0.0843	0.0818	0.0811	0.0842	0.0854	0.0953	0.1039	0.1113	0.1145	0.1216	0.1257	0.1401	0.167	0.2011	0.2338	0.3031	0.3876	0.4771	0.5669	0.6472	0.7153	0.7537	0.7595	0.7787	0.7832	0.7849	0.789	0.791	0.7906	0.7967	0.7921	0.8004	0.7986	0.8012	0.8027	0.806	0.8082
0.0787	0.0745	0.0692	0.0679	0.0701	0.0641	0.0557	0.0544	0.0524	0.0511	0.0579	0.0718	0.0843	0.0815	0.0818	0.0846	0.0882	0.0889	0.0972	0.1056	0.1141	0.1173	0.1239	0.1261	0.1376	0.1651	0.2022	0.241	0.3101	0.383	0.4649	0.5478	0.6257	0.6964	0.7431	0.7571	0.7721	0.7715	0.7729	0.7749	0.772	0.7709	0.786	0.7814	0.7941	0.7974	0.806	0.8085	0.8072	0.806
0.073	0.0709	0.0674	0.067	0.0702	0.0655	0.0592	0.0574	0.056	0.0543	0.0596	0.0723	0.0851	0.0841	0.0857	0.0897	0.0941	0.0951	0.103	0.1113	0.1199	0.123	0.1297	0.1319	0.1439	0.1703	0.2054	0.2453	0.3153	0.3902	0.4723	0.5534	0.6277	0.6924	0.7319	0.7447	0.7613	0.7646	0.7696	0.7749	0.7739	0.7761	0.7878	0.7849	0.7953	0.799	0.8054	0.8063	0.8042	0.8051
0.0829	0.0805	0.0758	0.0728	0.0748	0.0675	0.0585	0.0572	0.056	0.0541	0.059	0.0714	0.0857	0.0845	0.0864	0.0912	0.0948	0.0952	0.1025	0.1107	0.12	0.1232	0.1294	0.1299	0.1405	0.1671	0.204	0.2454	0.3189	0.3978	0.4813	0.5615	0.6358	0.6997	0.7382	0.7491	0.7661	0.7701	0.7746	0.7797	0.78	0.781	0.7917	0.7865	0.7961	0.7962	0.8008	0.8017	0.8014	0.8033
0.0787	0.0755	0.0713	0.0707	0.0772	0.0732	0.0646	0.061	0.0551	0.0503	0.0513	0.0641	0.0826	0.0855	0.092	0.1021	0.1069	0.1071	0.112	0.1199	0.1301	0.1337	0.1401	0.1409	0.1492	0.1734	0.2087	0.2477	0.3222	0.4049	0.4921	0.5724	0.6443	0.7022	0.7328	0.7367	0.7524	0.7603	0.7696	0.7779	0.7804	0.7822	0.7904	0.7874	0.7985	0.7998	0.8048	0.8055	0.8042	0.804
0.0736	0.0715	0.0681	0.0676	0.0712	0.0645	0.0569	0.0568	0.0564	0.0565	0.0649	0.0786	0.0909	0.0859	0.0844	0.0855	0.088	0.0883	0.0972	0.1056	0.1136	0.1171	0.1247	0.1305	0.1395	0.1672	0.2015	0.2366	0.3054	0.3848	0.4715	0.5584	0.6326	0.7015	0.7396	0.7485	0.7657	0.7721	0.7781	0.7845	0.786	0.7858	0.7962	0.7908	0.8013	0.803	0.8101	0.8119	0.8111	0.809
0.1022	0.0948	0.0859	0.0807	0.0849	0.0807	0.0645	0.058	0.0524	0.0481	0.0493	0.0657	0.0887	0.0959	0.1017	0.1104	0.1138	0.111	0.1095	0.1158	0.1289	0.1302	0.1267	0.1137	0.1058	0.1112	0.1217	0.1335	0.2034	0.2947	0.3946	0.4984	0.5962	0.6748	0.7141	0.7199	0.7518	0.7722	0.7858	0.7996	0.8059	0.8077	0.8127	0.8124	0.8226	0.8198	0.8216	0.8192	0.8189	0.8137
0.0973	0.0921	0.0853	0.0819	0.0866	0.0827	0.0654	0.0607	0.0558	0.0521	0.057	0.0704	0.0874	0.0871	0.0866	0.0926	0.0992	0.1003	0.1098	0.1183	0.1346	0.1352	0.1305	0.1157	0.1068	0.1145	0.1311	0.1431	0.2177	0.3093	0.4078	0.5074	0.6009	0.6807	0.7209	0.7238	0.7542	0.7711	0.7818	0.7926	0.7958	0.7982	0.8035	0.8059	0.8169	0.8158	0.8169	0.8139	0.8128	0.8087
0.0742	0.0726	0.0704	0.071	0.0778	0.0725	0.0646	0.0637	0.0626	0.061	0.0666	0.0784	0.0912	0.0854	0.0834	0.0851	0.0902	0.0911	0.0998	0.1083	0.1164	0.1195	0.1263	0.1304	0.1421	0.1661	0.1991	0.2334	0.3016	0.3796	0.4659	0.5542	0.6332	0.7017	0.7441	0.7549	0.7727	0.7748	0.7768	0.7804	0.7807	0.7805	0.7889	0.7844	0.7945	0.7929	0.7952	0.7963	0.7986	0.8019
0.0781	0.0744	0.0702	0.0695	0.0762	0.0712	0.0629	0.062	0.0609	0.0596	0.0652	0.0781	0.093	0.0878	0.0868	0.0879	0.0909	0.0901	0.0959	0.1042	0.1125	0.1158	0.1228	0.1251	0.1361	0.1634	0.1966	0.2363	0.3072	0.3869	0.4709	0.5543	0.6293	0.6952	0.7318	0.7447	0.7664	0.7734	0.7792	0.7869	0.7906	0.7912	0.7987	0.7932	0.8024	0.8007	0.805	0.806	0.8068	0.8075
0.0788	0.0746	0.0692	0.0668	0.0702	0.0661	0.0595	0.0598	0.059	0.0582	0.0645	0.0768	0.0899	0.0874	0.088	0.0912	0.0948	0.0955	0.1036	0.112	0.1206	0.1238	0.1304	0.1336	0.1441	0.1691	0.201	0.2381	0.3077	0.3848	0.4706	0.5544	0.6278	0.6906	0.7239	0.7334	0.7509	0.7576	0.7673	0.7761	0.7796	0.7801	0.79	0.7828	0.7915	0.792	0.7986	0.8005	0.8007	0.7992
0.083	0.0772	0.0712	0.0697	0.0746	0.0714	0.0635	0.0612	0.0568	0.0535	0.0578	0.0706	0.0849	0.0836	0.0854	0.0891	0.0944	0.0961	0.1042	0.1126	0.1216	0.1241	0.1292	0.1294	0.1391	0.166	0.2012	0.2396	0.3115	0.3919	0.4762	0.5567	0.6277	0.6904	0.7231	0.7312	0.7508	0.7598	0.769	0.7783	0.7821	0.7841	0.7927	0.7883	0.799	0.7982	0.8029	0.8035	0.8028	0.8027
0.0934	0.0869	0.0807	0.0776	0.0882	0.0915	0.0792	0.0728	0.0632	0.0551	0.054	0.0641	0.0832	0.086	0.0857	0.0869	0.0893	0.0873	0.0894	0.0961	0.1063	0.1078	0.1069	0.0964	0.0982	0.1113	0.1357	0.1494	0.2031	0.2722	0.3421	0.4188	0.4986	0.571	0.6165	0.6326	0.6792	0.7072	0.7265	0.7488	0.7615	0.7666	0.7725	0.7762	0.7942	0.7886	0.7914	0.79	0.7902	0.7846
0.0985	0.0898	0.0807	0.075	0.0822	0.0837	0.0713	0.0671	0.0616	0.0571	0.0583	0.0709	0.0911	0.0953	0.0971	0.1009	0.1038	0.1017	0.1026	0.1092	0.1203	0.1217	0.1198	0.1095	0.1039	0.1177	0.1404	0.1478	0.2032	0.276	0.3579	0.4475	0.5348	0.6195	0.6714	0.6783	0.7119	0.7327	0.7468	0.7618	0.768	0.7678	0.7738	0.7769	0.7933	0.7973	0.8057	0.8066	0.8044	0.7914
0.1053	0.0939	0.08	0.0671	0.0704	0.0686	0.0549	0.052	0.051	0.0485	0.0495	0.0623	0.0857	0.0921	0.097	0.1031	0.1087	0.1078	0.1079	0.1146	0.1259	0.1268	0.124	0.1093	0.1089	0.1184	0.1445	0.1704	0.2494	0.3421	0.4402	0.5414	0.6324	0.7045	0.746	0.7471	0.7702	0.7773	0.7824	0.7933	0.7945	0.7999	0.802	0.8023	0.8088	0.8057	0.803	0.799	0.7996	0.7974
0.1001	0.0904	0.0786	0.0683	0.0727	0.0679	0.0597	0.0614	0.0627	0.0659	0.0707	0.0834	0.102	0.1	0.1036	0.106	0.1074	0.1071	0.1075	0.1141	0.1261	0.127	0.1236	0.1113	0.1028	0.1149	0.1318	0.1431	0.2057	0.2855	0.3726	0.4699	0.5647	0.6557	0.7103	0.7248	0.7595	0.7761	0.7829	0.7928	0.7956	0.7964	0.8044	0.8059	0.8175	0.8186	0.8242	0.8228	0.8207	0.8123
0.0971	0.0919	0.0858	0.0829	0.0895	0.0834	0.0743	0.074	0.0721	0.0745	0.0817	0.0962	0.1113	0.1054	0.1048	0.1039	0.1019	0.1002	0.1019	0.1084	0.1205	0.1216	0.1186	0.1061	0.0991	0.1108	0.1289	0.1384	0.2046	0.2932	0.3912	0.493	0.5887	0.673	0.7165	0.7189	0.7517	0.7709	0.7845	0.7984	0.8051	0.8061	0.8135	0.8128	0.8247	0.8219	0.8269	0.8256	0.8244	0.8157
0.1064	0.0973	0.087	0.0801	0.0848	0.0838	0.0697	0.0646	0.0595	0.0551	0.0558	0.0698	0.0913	0.0978	0.1022	0.109	0.1124	0.1099	0.1093	0.1157	0.1271	0.129	0.128	0.118	0.1134	0.1274	0.1479	0.1606	0.2241	0.3081	0.3981	0.4912	0.5798	0.6588	0.7019	0.7066	0.7387	0.7572	0.7686	0.7808	0.7862	0.7882	0.7944	0.7934	0.803	0.7987	0.8006	0.7976	0.7962	0.7877
0.0983	0.0923	0.0838	0.0755	0.0808	0.0749	0.0673	0.0699	0.0722	0.0761	0.0823	0.0941	0.111	0.1064	0.1071	0.1081	0.1058	0.1035	0.1041	0.1104	0.1218	0.1241	0.1236	0.1147	0.1094	0.1231	0.141	0.1518	0.2209	0.3115	0.4101	0.5132	0.6102	0.695	0.7403	0.7434	0.7747	0.7892	0.7961	0.8045	0.808	0.807	0.8123	0.8125	0.8227	0.8209	0.8247	0.8231	0.8227	0.8128
0.0865	0.0839	0.0809	0.0842	0.0891	0.0816	0.071	0.0678	0.0647	0.0633	0.0706	0.0865	0.0982	0.0919	0.0898	0.0925	0.0957	0.0953	0.1033	0.1115	0.1199	0.1238	0.1318	0.1369	0.1494	0.1727	0.2053	0.238	0.3051	0.3836	0.4701	0.5554	0.6315	0.6931	0.7274	0.7333	0.7519	0.7584	0.7665	0.7746	0.779	0.7791	0.7851	0.7809	0.7913	0.7903	0.7946	0.7963	0.7984	0.7973
0.0927	0.0893	0.0848	0.0823	0.0903	0.086	0.0776	0.0767	0.073	0.0728	0.0762	0.0879	0.1039	0.1007	0.1019	0.1025	0.1018	0.1005	0.1016	0.1081	0.1188	0.1208	0.1203	0.1115	0.1079	0.1233	0.1421	0.1511	0.2214	0.3163	0.4209	0.5346	0.6355	0.7246	0.7653	0.759	0.783	0.7911	0.7947	0.805	0.8065	0.8087	0.8172	0.8155	0.8258	0.8241	0.8297	0.8287	0.8276	0.8187
0.0994	0.0934	0.0843	0.0754	0.0774	0.0721	0.0638	0.065	0.0659	0.0675	0.072	0.0805	0.0938	0.09	0.0916	0.0969	0.1017	0.1044	0.113	0.1214	0.1373	0.1386	0.1352	0.1195	0.1174	0.1207	0.1458	0.17	0.2556	0.354	0.4607	0.5684	0.6665	0.7382	0.7808	0.7774	0.7936	0.7953	0.7965	0.8023	0.799	0.8029	0.8078	0.8084	0.8144	0.8149	0.8145	0.8113	0.8112	0.809
0.0982	0.0875	0.075	0.0642	0.0685	0.0689	0.0572	0.0556	0.0547	0.0528	0.0543	0.067	0.0895	0.0962	0.1011	0.1072	0.1128	0.1119	0.112	0.1188	0.1295	0.1308	0.1289	0.114	0.1178	0.1282	0.1538	0.185	0.2715	0.3728	0.483	0.5905	0.6854	0.752	0.7853	0.7809	0.7988	0.8019	0.8081	0.8175	0.8192	0.8242	0.8229	0.8201	0.8214	0.8141	0.8085	0.8019	0.8018	0.7972
0.0831	0.0783	0.0733	0.074	0.0788	0.0761	0.0693	0.0691	0.0679	0.0673	0.0747	0.087	0.0956	0.0877	0.0827	0.0803	0.0857	0.0876	0.0984	0.1072	0.1145	0.1169	0.1229	0.1247	0.1388	0.1688	0.2062	0.2427	0.3126	0.3941	0.4807	0.5644	0.638	0.7036	0.739	0.7447	0.7618	0.7676	0.773	0.7789	0.7811	0.7805	0.7888	0.7857	0.7975	0.7989	0.8057	0.8076	0.8074	0.8038
0.0931	0.0839	0.0728	0.0624	0.0669	0.0662	0.061	0.0641	0.0654	0.0675	0.0717	0.0789	0.0929	0.0892	0.091	0.096	0.1016	0.1048	0.1137	0.1223	0.1371	0.1387	0.1365	0.1203	0.1258	0.1304	0.1584	0.1888	0.279	0.3818	0.4934	0.6014	0.7017	0.7662	0.8057	0.7993	0.8104	0.8065	0.8049	0.8069	0.801	0.8019	0.8113	0.8121	0.8225	0.8233	0.8274	0.8252	0.8229	0.8148
0.0988	0.0884	0.0761	0.0652	0.0683	0.0663	0.0602	0.0634	0.0656	0.0689	0.0746	0.0837	0.0977	0.0935	0.0953	0.1003	0.106	0.1092	0.1181	0.1266	0.141	0.1429	0.1417	0.1267	0.135	0.1393	0.1656	0.1981	0.2901	0.398	0.5093	0.6165	0.7158	0.7755	0.8107	0.805	0.8179	0.8173	0.8144	0.8165	0.8126	0.8127	0.8178	0.8158	0.8224	0.8188	0.8199	0.8157	0.8136	0.8024
0.0978	0.0916	0.083	0.0751	0.0805	0.0736	0.0652	0.0671	0.069	0.0731	0.0795	0.0929	0.1111	0.1072	0.1093	0.1111	0.1104	0.1089	0.1093	0.1157	0.1275	0.1292	0.1274	0.1141	0.1131	0.1204	0.1464	0.1695	0.2467	0.3398	0.4333	0.5339	0.6279	0.703	0.7498	0.755	0.7863	0.7966	0.7991	0.811	0.8165	0.8172	0.8221	0.8152	0.8215	0.8129	0.8151	0.8136	0.8159	0.8055
0.0928	0.0894	0.0843	0.0817	0.0868	0.0811	0.0695	0.0687	0.0653	0.0651	0.0674	0.0808	0.0982	0.0994	0.105	0.11	0.1114	0.1106	0.1098	0.1162	0.1274	0.1295	0.1289	0.1165	0.1191	0.127	0.1516	0.1768	0.2613	0.3637	0.4779	0.5908	0.6908	0.7596	0.7962	0.7869	0.8015	0.8007	0.8032	0.809	0.8077	0.8094	0.8142	0.8137	0.8217	0.8189	0.8197	0.817	0.8172	0.811
0.0993	0.0933	0.0842	0.0759	0.0767	0.0714	0.0631	0.0643	0.0651	0.0667	0.0712	0.0802	0.0926	0.0895	0.0914	0.0958	0.1028	0.1069	0.1163	0.125	0.1398	0.1407	0.1375	0.1187	0.126	0.1314	0.1608	0.193	0.2878	0.3992	0.5145	0.6216	0.7197	0.7783	0.8119	0.7986	0.805	0.8034	0.8002	0.8004	0.792	0.7919	0.8048	0.8072	0.8222	0.8246	0.8303	0.8283	0.8242	0.8154
0.0948	0.088	0.078	0.0675	0.0692	0.062	0.0593	0.0618	0.0642	0.0679	0.0735	0.0832	0.0988	0.0953	0.0983	0.1044	0.1109	0.1144	0.1229	0.1314	0.1471	0.1481	0.1443	0.1247	0.1266	0.1343	0.1634	0.2002	0.2987	0.4103	0.5247	0.6291	0.7227	0.7828	0.8135	0.8032	0.8115	0.8101	0.8084	0.81	0.804	0.803	0.814	0.8143	0.8268	0.8286	0.8353	0.8341	0.8314	0.8214
0.1384	0.1235	0.1137	0.1178	0.1319	0.1455	0.1376	0.134	0.1171	0.1116	0.1137	0.1332	0.1555	0.1603	0.1712	0.1858	0.1908	0.1931	0.1969	0.2091	0.2275	0.223	0.221	0.2081	0.204	0.1998	0.2166	0.2431	0.3087	0.3763	0.4488	0.5213	0.5931	0.6428	0.6799	0.6905	0.7205	0.7332	0.7443	0.7552	0.7616	0.7593	0.7664	0.7633	0.7788	0.7692	0.7691	0.7703	0.7715	0.7694
0.1482	0.1357	0.124	0.1207	0.1312	0.1337	0.1234	0.1203	0.1109	0.105	0.1023	0.115	0.1357	0.1335	0.1446	0.1606	0.1673	0.1687	0.1711	0.183	0.2001	0.1974	0.1996	0.1932	0.1947	0.1876	0.2082	0.2355	0.2944	0.3526	0.416	0.4834	0.5534	0.5982	0.6447	0.661	0.6878	0.7017	0.7117	0.7214	0.7234	0.7229	0.7295	0.7274	0.7478	0.7523	0.7688	0.7806	0.7845	0.7826
0.1349	0.1317	0.1264	0.1282	0.1294	0.1261	0.1134	0.1088	0.1	0.0928	0.0902	0.1011	0.1114	0.1152	0.1213	0.1337	0.1367	0.137	0.142	0.1497	0.1645	0.1677	0.1712	0.1722	0.177	0.1781	0.201	0.2299	0.2872	0.3446	0.4006	0.4644	0.5304	0.5775	0.6233	0.65	0.686	0.706	0.7164	0.7297	0.7342	0.7371	0.7417	0.7391	0.759	0.7572	0.7682	0.7763	0.779	0.7799
0.1372	0.1331	0.1262	0.1243	0.1277	0.1218	0.1083	0.1049	0.0989	0.0939	0.0971	0.1059	0.1129	0.1033	0.0976	0.0961	0.096	0.097	0.1083	0.1168	0.1295	0.1315	0.134	0.1365	0.1407	0.1523	0.1658	0.188	0.2406	0.2933	0.3598	0.4396	0.5163	0.5855	0.6291	0.6593	0.6942	0.7106	0.7265	0.7422	0.7486	0.75	0.7569	0.7528	0.7601	0.7617	0.7643	0.7665	0.7716	0.7715
0.1229	0.1219	0.1237	0.1382	0.1464	0.1529	0.1439	0.1364	0.1174	0.1047	0.1014	0.11	0.1107	0.1095	0.1075	0.1113	0.1108	0.1105	0.1191	0.1271	0.1408	0.1437	0.1476	0.1487	0.1568	0.1607	0.1857	0.2151	0.2721	0.3287	0.3879	0.4542	0.5222	0.571	0.6171	0.6429	0.6761	0.6966	0.7104	0.7251	0.7285	0.7311	0.7393	0.7435	0.7603	0.7648	0.7677	0.7699	0.7678	0.7696
0.1388	0.1301	0.122	0.1237	0.1285	0.1354	0.1248	0.1173	0.1005	0.0863	0.0762	0.0822	0.0921	0.1003	0.1085	0.1222	0.1273	0.1287	0.1333	0.1412	0.1554	0.1585	0.1623	0.1636	0.1707	0.1712	0.1958	0.2192	0.2731	0.3293	0.389	0.4568	0.5266	0.575	0.6233	0.6439	0.675	0.6937	0.7052	0.7177	0.7204	0.7232	0.729	0.7267	0.744	0.749	0.762	0.7733	0.779	0.7846
0.1324	0.1234	0.1159	0.1188	0.1293	0.1306	0.1174	0.1094	0.0936	0.0832	0.0823	0.0924	0.1024	0.0957	0.093	0.094	0.0967	0.099	0.1095	0.118	0.1307	0.1337	0.1353	0.1322	0.137	0.139	0.1481	0.1658	0.2163	0.2722	0.3356	0.4127	0.4926	0.557	0.6063	0.636	0.6677	0.6828	0.6901	0.6997	0.698	0.7011	0.7173	0.7104	0.7265	0.7335	0.7489	0.7629	0.7705	0.7836
0.1385	0.1268	0.116	0.115	0.1235	0.1257	0.1127	0.1054	0.0908	0.0803	0.0777	0.0866	0.0978	0.0941	0.094	0.0981	0.1011	0.1029	0.1119	0.1202	0.1336	0.1368	0.1388	0.1366	0.137	0.1405	0.1488	0.1663	0.2197	0.2816	0.3482	0.4253	0.5008	0.5634	0.6024	0.6288	0.6669	0.6895	0.7043	0.7212	0.7293	0.7308	0.7372	0.7284	0.7437	0.743	0.756	0.7686	0.7776	0.7841
0.1458	0.1383	0.1322	0.136	0.1441	0.1507	0.1405	0.1333	0.1162	0.103	0.0938	0.1017	0.1144	0.1225	0.1319	0.1471	0.1525	0.1537	0.1576	0.1654	0.181	0.1835	0.1853	0.1794	0.1893	0.1905	0.2203	0.2451	0.305	0.3671	0.4311	0.4976	0.5738	0.6209	0.6723	0.684	0.7076	0.7155	0.7166	0.7192	0.7148	0.7163	0.7267	0.7248	0.7421	0.7459	0.7584	0.7691	0.7744	0.7816
0.1336	0.1278	0.1234	0.1289	0.1406	0.1392	0.1251	0.1169	0.1015	0.092	0.0919	0.1042	0.1164	0.1105	0.1096	0.1139	0.1149	0.1155	0.1241	0.1323	0.1455	0.1482	0.1521	0.1554	0.1589	0.1672	0.1898	0.214	0.2743	0.3393	0.4189	0.5025	0.5764	0.6341	0.674	0.6869	0.7111	0.724	0.7394	0.7514	0.7554	0.7557	0.7579	0.7552	0.7722	0.7767	0.7924	0.8008	0.8058	0.7996
0.1347	0.1285	0.1235	0.129	0.1372	0.1409	0.1279	0.1179	0.0985	0.0838	0.0769	0.0845	0.0932	0.0943	0.0966	0.1034	0.1071	0.1088	0.1166	0.1248	0.1388	0.1408	0.1425	0.1428	0.147	0.1531	0.1661	0.1863	0.2397	0.2971	0.3605	0.435	0.5089	0.5685	0.6082	0.6336	0.67	0.6913	0.7059	0.7221	0.7279	0.7328	0.7355	0.735	0.754	0.7552	0.7657	0.7742	0.7775	0.7813
0.1436	0.1402	0.1338	0.1327	0.1333	0.1306	0.1168	0.1103	0.0995	0.0886	0.084	0.0893	0.0953	0.0945	0.0942	0.0981	0.101	0.1028	0.1119	0.1202	0.133	0.1353	0.1384	0.1405	0.1483	0.1527	0.1772	0.1937	0.2477	0.3147	0.3868	0.4622	0.5299	0.5769	0.61	0.6164	0.6506	0.6771	0.6987	0.7194	0.7304	0.735	0.7361	0.73	0.7444	0.742	0.7519	0.762	0.7694	0.7748
0.1301	0.1219	0.1161	0.1213	0.1352	0.1413	0.1219	0.1057	0.0814	0.0608	0.0515	0.0616	0.0796	0.0856	0.0884	0.0984	0.1056	0.1063	0.1139	0.1222	0.136	0.1378	0.1393	0.1391	0.1443	0.1502	0.1627	0.1805	0.2363	0.2965	0.3734	0.4597	0.5429	0.6066	0.6473	0.6654	0.6923	0.7063	0.7216	0.7345	0.7382	0.7388	0.747	0.7383	0.7533	0.7549	0.7684	0.7802	0.7869	0.7922
0.1308	0.1224	0.1154	0.119	0.1294	0.1293	0.1144	0.1046	0.0872	0.0755	0.0736	0.0843	0.0952	0.0896	0.0881	0.0897	0.0938	0.0966	0.1069	0.1155	0.1281	0.1296	0.1312	0.1331	0.1388	0.1472	0.1567	0.1744	0.2285	0.2887	0.3653	0.4524	0.5319	0.596	0.6323	0.652	0.6796	0.6957	0.712	0.726	0.7294	0.7324	0.7383	0.7345	0.7501	0.7565	0.7719	0.7813	0.7875	0.7874
0.1312	0.1221	0.1135	0.1144	0.1223	0.1264	0.1086	0.0975	0.0811	0.0661	0.0613	0.0717	0.0866	0.0907	0.0914	0.1	0.1051	0.1048	0.1128	0.121	0.1346	0.1383	0.1408	0.1405	0.1375	0.1417	0.1479	0.1642	0.2174	0.2781	0.3506	0.4317	0.5063	0.5695	0.6038	0.6264	0.6589	0.6816	0.7026	0.7218	0.73	0.7327	0.7346	0.7307	0.749	0.7509	0.7634	0.7729	0.7763	0.7765
0.1267	0.1194	0.1123	0.1128	0.1229	0.124	0.1121	0.1061	0.0931	0.0835	0.082	0.0896	0.0998	0.0936	0.091	0.0931	0.0942	0.0952	0.1049	0.1131	0.127	0.1301	0.1315	0.1281	0.1281	0.1304	0.1403	0.158	0.2125	0.2606	0.319	0.389	0.4613	0.5228	0.5665	0.5979	0.6419	0.6564	0.6722	0.689	0.695	0.6996	0.7076	0.7056	0.726	0.7286	0.7422	0.7548	0.7621	0.7719
0.1217	0.1168	0.1119	0.1152	0.1242	0.1229	0.1089	0.1007	0.0858	0.0749	0.0722	0.0815	0.0923	0.0885	0.0882	0.0916	0.0954	0.0978	0.1073	0.1157	0.1285	0.1317	0.1338	0.1318	0.1344	0.1386	0.15	0.1654	0.2177	0.2659	0.3259	0.3982	0.4718	0.5351	0.5802	0.6091	0.6484	0.6652	0.6824	0.699	0.703	0.7078	0.7184	0.7127	0.7289	0.7346	0.7497	0.7617	0.7667	0.7746
0.141	0.1356	0.1282	0.1271	0.1315	0.1274	0.1121	0.1046	0.0927	0.0825	0.0799	0.088	0.098	0.0946	0.0941	0.0975	0.1011	0.1033	0.1127	0.1212	0.1349	0.1375	0.138	0.1315	0.1327	0.1381	0.1531	0.1715	0.2272	0.2904	0.3605	0.4346	0.5079	0.5665	0.6028	0.6202	0.6532	0.675	0.6938	0.7117	0.7184	0.7232	0.7288	0.7243	0.7414	0.7426	0.7545	0.7647	0.7697	0.7763
0.138	0.1333	0.1276	0.1291	0.1317	0.1376	0.1282	0.1225	0.1084	0.0949	0.0862	0.0889	0.0932	0.0975	0.1	0.1075	0.1108	0.1122	0.1195	0.1276	0.1401	0.1434	0.1487	0.1517	0.1642	0.1696	0.1975	0.2198	0.2766	0.3436	0.4154	0.489	0.5593	0.6033	0.6413	0.6486	0.6762	0.6933	0.7059	0.718	0.7227	0.7247	0.7297	0.7218	0.7332	0.7334	0.7436	0.7561	0.7675	0.7775
0.1429	0.1323	0.1223	0.1205	0.1253	0.1357	0.1307	0.1301	0.1205	0.112	0.1041	0.1106	0.1224	0.1271	0.1393	0.1585	0.1623	0.1613	0.1616	0.173	0.1888	0.1889	0.1974	0.1974	0.2046	0.2029	0.2284	0.2506	0.3055	0.3634	0.4341	0.5064	0.5843	0.6319	0.6789	0.6859	0.7083	0.717	0.7284	0.7369	0.739	0.7407	0.748	0.7333	0.737	0.7344	0.7427	0.7526	0.7673	0.7775
0.1454	0.1453	0.1438	0.1497	0.1527	0.1507	0.1368	0.1286	0.114	0.1016	0.095	0.1035	0.112	0.1168	0.1223	0.1334	0.1371	0.1381	0.1438	0.1517	0.1633	0.168	0.1764	0.1799	0.196	0.212	0.255	0.2729	0.3256	0.3886	0.4588	0.5348	0.6114	0.6696	0.7159	0.7132	0.7342	0.7426	0.7514	0.7645	0.7676	0.7759	0.7781	0.768	0.7734	0.7659	0.7698	0.7743	0.7849	0.7943
0.1503	0.1442	0.1353	0.1335	0.1333	0.1269	0.1106	0.1035	0.0937	0.0853	0.0832	0.095	0.1051	0.1049	0.1058	0.106	0.1052	0.104	0.1052	0.1118	0.1215	0.1228	0.1242	0.1217	0.1301	0.1397	0.1679	0.1881	0.2451	0.3155	0.3947	0.4703	0.5357	0.5794	0.6049	0.603	0.6353	0.6623	0.6915	0.7162	0.7298	0.7363	0.7394	0.7311	0.7456	0.7402	0.7491	0.759	0.7669	0.776
0.1406	0.1355	0.1292	0.1313	0.1373	0.1318	0.1145	0.1043	0.0894	0.0782	0.0765	0.087	0.0972	0.0919	0.0904	0.0928	0.0957	0.0978	0.1076	0.1161	0.1298	0.1324	0.1327	0.1262	0.1275	0.1329	0.149	0.1649	0.2199	0.2837	0.3565	0.4332	0.5088	0.5693	0.6085	0.6216	0.6491	0.6674	0.6831	0.6971	0.7005	0.7023	0.7133	0.7064	0.7241	0.7278	0.7432	0.756	0.762	0.7677
0.0982	0.0926	0.0853	0.0795	0.0836	0.0846	0.0726	0.0687	0.0639	0.0583	0.0587	0.0669	0.0824	0.086	0.087	0.0954	0.1013	0.1015	0.1097	0.118	0.1324	0.1352	0.1356	0.1263	0.1279	0.1327	0.1583	0.1875	0.2609	0.3361	0.428	0.5296	0.6278	0.7057	0.764	0.7795	0.795	0.7874	0.7854	0.7879	0.7813	0.783	0.7939	0.795	0.805	0.8088	0.8135	0.8122	0.8106	0.8059
0.1364	0.13	0.1226	0.1229	0.1298	0.1306	0.1075	0.0897	0.0671	0.0448	0.0302	0.0404	0.0619	0.0765	0.0852	0.0958	0.1022	0.1009	0.099	0.1054	0.1155	0.1181	0.1192	0.113	0.1146	0.1243	0.1371	0.1643	0.2222	0.2696	0.3268	0.3968	0.4721	0.541	0.5909	0.6316	0.6771	0.6926	0.709	0.7265	0.7344	0.7373	0.7401	0.7339	0.749	0.7489	0.7597	0.7699	0.7762	0.7809
0.1175	0.1098	0.1025	0.1031	0.1117	0.1145	0.1036	0.0981	0.0851	0.0752	0.0702	0.0796	0.0926	0.0943	0.0971	0.0988	0.0996	0.099	0.0996	0.1062	0.1154	0.1182	0.1201	0.1169	0.1206	0.128	0.14	0.1579	0.207	0.2515	0.3074	0.3748	0.4435	0.5036	0.5445	0.5749	0.6203	0.6435	0.669	0.6933	0.7048	0.7108	0.7115	0.7095	0.7276	0.7307	0.742	0.7527	0.7587	0.7667
0.1278	0.1199	0.1112	0.1105	0.1159	0.1184	0.1006	0.0906	0.0766	0.0627	0.0573	0.0685	0.0838	0.0901	0.0908	0.0936	0.0958	0.0933	0.0946	0.1012	0.1103	0.1131	0.115	0.1123	0.1147	0.1235	0.1343	0.1526	0.2035	0.2511	0.3111	0.3812	0.4495	0.5103	0.5471	0.5758	0.6209	0.6441	0.6709	0.6959	0.709	0.7139	0.7131	0.7104	0.7298	0.7299	0.7398	0.7503	0.7576	0.7643
0.1379	0.1266	0.1169	0.1173	0.1288	0.1352	0.1158	0.1004	0.0778	0.0575	0.0453	0.0562	0.0779	0.0896	0.0962	0.104	0.1106	0.1099	0.1094	0.1161	0.1248	0.1275	0.1295	0.127	0.1303	0.1399	0.1503	0.1686	0.2169	0.2719	0.3406	0.4188	0.4931	0.5573	0.5959	0.6196	0.6532	0.6737	0.6949	0.7141	0.7228	0.7258	0.7315	0.7208	0.7315	0.7334	0.7464	0.7591	0.7682	0.7763
0.1321	0.1228	0.115	0.1181	0.1288	0.1329	0.1121	0.0957	0.0727	0.0527	0.0441	0.0545	0.0716	0.0773	0.0796	0.0883	0.0966	0.0982	0.1066	0.1151	0.1275	0.1308	0.1334	0.1323	0.1354	0.1407	0.151	0.1699	0.223	0.2688	0.3279	0.4008	0.4755	0.5411	0.5872	0.6226	0.665	0.6819	0.7009	0.7195	0.7282	0.7302	0.7349	0.7228	0.7333	0.7328	0.7437	0.7557	0.7654	0.7729
0.1321	0.123	0.1143	0.1149	0.1234	0.1273	0.1077	0.0937	0.0742	0.0561	0.0457	0.0576	0.0782	0.0901	0.0969	0.1063	0.1108	0.1086	0.107	0.1134	0.123	0.1263	0.1289	0.1268	0.1291	0.1355	0.1445	0.1642	0.2159	0.2619	0.3177	0.3914	0.47	0.5406	0.5946	0.6344	0.6792	0.694	0.7058	0.7204	0.725	0.7287	0.7324	0.729	0.7443	0.7477	0.7599	0.7695	0.7733	0.7777
0.1305	0.1158	0.103	0.1005	0.1109	0.1167	0.1067	0.1022	0.0894	0.081	0.0786	0.0883	0.1022	0.1009	0.1039	0.1118	0.1154	0.1169	0.1241	0.1322	0.1469	0.1501	0.1508	0.1468	0.1434	0.1439	0.1505	0.1711	0.2273	0.2725	0.329	0.3997	0.4736	0.5387	0.5868	0.6252	0.6661	0.6809	0.6959	0.7113	0.7152	0.7207	0.7243	0.7203	0.7332	0.7372	0.7463	0.7556	0.7611	0.7724
0.0982	0.0926	0.0853	0.079	0.0842	0.0849	0.073	0.0695	0.0654	0.0604	0.0599	0.0703	0.0894	0.0956	0.0983	0.1038	0.1056	0.1025	0.1024	0.1088	0.1187	0.1217	0.1238	0.1174	0.1201	0.1303	0.1535	0.1836	0.2539	0.3309	0.4239	0.5246	0.6159	0.6893	0.7355	0.7485	0.7669	0.7706	0.78	0.7919	0.7931	0.7947	0.8008	0.7989	0.8066	0.8111	0.8175	0.8177	0.8175	0.8089
0.1325	0.1224	0.1131	0.1134	0.1213	0.1268	0.1088	0.0964	0.0782	0.0612	0.0518	0.0633	0.082	0.0931	0.0987	0.1074	0.1104	0.1074	0.106	0.1122	0.1229	0.1259	0.1272	0.1243	0.1214	0.126	0.1315	0.1515	0.2025	0.244	0.2982	0.3685	0.44	0.5067	0.5528	0.5929	0.6379	0.6593	0.6819	0.7039	0.7141	0.717	0.7174	0.7136	0.73	0.7362	0.7492	0.7619	0.77	0.7756
0.0954	0.0882	0.0794	0.0721	0.0765	0.0756	0.0703	0.0729	0.0732	0.0751	0.0787	0.0884	0.1023	0.1008	0.1025	0.104	0.1027	0.101	0.1015	0.1079	0.1181	0.1209	0.1222	0.1131	0.1177	0.1275	0.1546	0.1864	0.2573	0.3321	0.4214	0.5187	0.612	0.6859	0.7366	0.753	0.7792	0.7791	0.7864	0.7984	0.8025	0.8049	0.8088	0.8075	0.8173	0.8121	0.8129	0.8116	0.8144	0.8103
0.0986	0.0932	0.086	0.0803	0.0859	0.0843	0.0701	0.0644	0.0586	0.0526	0.0519	0.0635	0.084	0.0897	0.0927	0.0975	0.101	0.0989	0.0993	0.1059	0.1155	0.118	0.1192	0.1115	0.1155	0.1299	0.1471	0.1716	0.2377	0.3112	0.4023	0.5071	0.6078	0.6942	0.7447	0.7629	0.7861	0.7844	0.7876	0.7961	0.7957	0.7991	0.8039	0.8045	0.8132	0.8118	0.8121	0.8096	0.8102	0.8073
0.0917	0.0841	0.0771	0.0752	0.0824	0.0854	0.0732	0.0676	0.0591	0.0529	0.0533	0.0662	0.0838	0.0888	0.0903	0.0938	0.0963	0.0939	0.0949	0.1015	0.1097	0.1131	0.1168	0.1107	0.1216	0.1351	0.1656	0.199	0.2667	0.3379	0.4249	0.5212	0.6151	0.6896	0.7456	0.7631	0.7826	0.779	0.782	0.7892	0.7865	0.7881	0.7987	0.7998	0.8123	0.8157	0.8222	0.8223	0.8214	0.8157
0.0934	0.0902	0.0856	0.0838	0.0885	0.0832	0.0728	0.0737	0.0719	0.0736	0.0794	0.0926	0.1055	0.1016	0.1015	0.1012	0.0993	0.0976	0.0989	0.1054	0.1144	0.1177	0.1208	0.1132	0.123	0.1353	0.1664	0.2004	0.2695	0.3419	0.4266	0.5219	0.6179	0.6944	0.7561	0.7754	0.7944	0.7884	0.7849	0.7877	0.7817	0.7834	0.7919	0.7958	0.8085	0.8113	0.8148	0.8128	0.8107	0.8043
0.1362	0.1251	0.1149	0.113	0.1228	0.1264	0.1158	0.111	0.0987	0.0898	0.0876	0.0963	0.1076	0.1032	0.1004	0.0964	0.0948	0.0939	0.0971	0.1038	0.1118	0.1134	0.1165	0.1138	0.1282	0.1475	0.1874	0.2153	0.2741	0.3442	0.4177	0.4854	0.5477	0.5933	0.6235	0.6248	0.6598	0.6854	0.7114	0.7348	0.7496	0.7551	0.7549	0.7434	0.7526	0.7438	0.7497	0.7595	0.771	0.7817
0.1363	0.1304	0.1256	0.1317	0.1399	0.1396	0.1247	0.1144	0.0962	0.0836	0.0801	0.0909	0.1003	0.0982	0.0988	0.1038	0.1071	0.1089	0.1174	0.1257	0.14	0.1428	0.1433	0.139	0.1362	0.1391	0.1486	0.1646	0.2171	0.2748	0.3415	0.4192	0.496	0.5626	0.6058	0.6319	0.6674	0.6897	0.7073	0.7252	0.7333	0.7363	0.7345	0.7309	0.7448	0.7481	0.758	0.7683	0.7755	0.7836
0.1292	0.1188	0.1109	0.1148	0.127	0.1333	0.1133	0.0967	0.0723	0.0515	0.0403	0.0528	0.0733	0.0842	0.09	0.0968	0.1032	0.1027	0.1026	0.1093	0.1191	0.1209	0.1206	0.1136	0.1162	0.1228	0.1318	0.1546	0.2104	0.2606	0.3188	0.3895	0.4628	0.5266	0.5695	0.6062	0.654	0.6764	0.6974	0.7195	0.7316	0.7348	0.7345	0.7268	0.7389	0.7401	0.7518	0.7635	0.7723	0.7785
0.1393	0.1313	0.1214	0.1188	0.1219	0.1219	0.101	0.0881	0.0723	0.0557	0.0457	0.0573	0.0768	0.0898	0.0972	0.1071	0.1119	0.1097	0.1078	0.1141	0.1253	0.1276	0.1276	0.1218	0.1184	0.1232	0.1305	0.1497	0.2043	0.2524	0.3109	0.3845	0.4601	0.5297	0.578	0.6146	0.6588	0.6791	0.6977	0.7171	0.7272	0.7273	0.7283	0.7189	0.7309	0.7345	0.7477	0.7616	0.7726	0.7775
0.1388	0.1266	0.1152	0.1146	0.1208	0.1265	0.1077	0.0944	0.0754	0.0577	0.0477	0.0599	0.0785	0.091	0.0977	0.1077	0.1107	0.1075	0.1053	0.1114	0.1236	0.126	0.1253	0.1187	0.1115	0.115	0.1205	0.142	0.1976	0.2429	0.2994	0.37	0.4423	0.5102	0.5553	0.5949	0.6427	0.6642	0.6871	0.7101	0.7225	0.7258	0.7232	0.7183	0.7317	0.7359	0.7483	0.7603	0.7685	0.7728
0.1332	0.123	0.1124	0.1102	0.116	0.1198	0.0997	0.0854	0.0663	0.0471	0.034	0.0449	0.0664	0.0823	0.0923	0.1042	0.1115	0.1105	0.108	0.1145	0.125	0.1274	0.1276	0.1228	0.1206	0.1266	0.1353	0.1534	0.2044	0.2485	0.3044	0.3745	0.4457	0.5125	0.5587	0.5931	0.6373	0.6566	0.677	0.6972	0.7066	0.7084	0.7127	0.7073	0.725	0.7295	0.7445	0.7582	0.7668	0.7719
0.1326	0.1225	0.113	0.113	0.1211	0.1273	0.1079	0.0926	0.0707	0.0497	0.0357	0.0455	0.0658	0.0807	0.0892	0.0988	0.1065	0.1063	0.105	0.1116	0.1215	0.1235	0.1236	0.119	0.1179	0.1257	0.1361	0.1512	0.2007	0.2466	0.3055	0.3762	0.445	0.5101	0.551	0.5791	0.6221	0.6464	0.6728	0.6971	0.7083	0.7129	0.7152	0.7107	0.7281	0.7324	0.7454	0.757	0.7631	0.7689
0.1312	0.1256	0.119	0.12	0.1257	0.1278	0.1087	0.0961	0.0789	0.0617	0.0525	0.0627	0.079	0.0888	0.0923	0.098	0.1011	0.0987	0.0986	0.1051	0.1157	0.1179	0.1178	0.1117	0.1089	0.1165	0.1287	0.1449	0.1969	0.2462	0.2981	0.3753	0.4462	0.5141	0.5587	0.587	0.6296	0.6513	0.668	0.6972	0.7058	0.7083	0.7118	0.7051	0.7222	0.7258	0.74	0.7536	0.7625	0.7685
0.1255	0.1222	0.1177	0.1191	0.1276	0.1293	0.1108	0.099	0.0827	0.0661	0.057	0.0666	0.085	0.0939	0.0973	0.103	0.106	0.1034	0.1034	0.1098	0.1201	0.1226	0.1234	0.1166	0.1172	0.1282	0.146	0.1645	0.2169	0.2791	0.3478	0.4175	0.4839	0.5399	0.5692	0.5822	0.6189	0.6497	0.6793	0.706	0.7207	0.7256	0.7252	0.7204	0.7387	0.7374	0.7477	0.7581	0.7651	0.7711
0.1422	0.1361	0.128	0.1261	0.131	0.1254	0.1095	0.1022	0.0914	0.0825	0.0798	0.0912	0.1049	0.1035	0.1045	0.1051	0.1039	0.1024	0.1034	0.1098	0.1191	0.1223	0.1248	0.1207	0.1234	0.1369	0.1556	0.1757	0.2275	0.2888	0.3567	0.4281	0.497	0.557	0.5933	0.6084	0.64	0.6613	0.6798	0.697	0.7027	0.7069	0.7138	0.712	0.7334	0.7358	0.7504	0.76	0.7616	0.7619
0.1492	0.1401	0.1314	0.1335	0.1376	0.1393	0.1254	0.1165	0.1003	0.088	0.0844	0.0929	0.0988	0.0967	0.0958	0.0976	0.1027	0.1062	0.1166	0.1253	0.1349	0.138	0.1445	0.148	0.1677	0.1855	0.229	0.246	0.3022	0.3708	0.4474	0.5338	0.6156	0.6809	0.7308	0.7299	0.7565	0.7631	0.7694	0.7818	0.7862	0.7934	0.7917	0.784	0.7914	0.7818	0.7848	0.7885	0.7989	0.8047
0.1024	0.0922	0.0802	0.0698	0.0729	0.0689	0.0674	0.0701	0.0714	0.0751	0.0805	0.0921	0.1081	0.1054	0.1073	0.1095	0.1076	0.1053	0.1054	0.1117	0.1225	0.1253	0.1263	0.1189	0.1202	0.1292	0.1419	0.1641	0.2298	0.3027	0.3944	0.5013	0.6044	0.6897	0.7401	0.7591	0.7829	0.7818	0.7855	0.7946	0.7946	0.7972	0.8042	0.8034	0.8139	0.8111	0.813	0.8106	0.81	0.804
0.1333	0.1242	0.1153	0.1167	0.1219	0.1215	0.1073	0.0993	0.0851	0.075	0.071	0.084	0.0965	0.0988	0.1025	0.105	0.1066	0.1065	0.1069	0.1135	0.1229	0.1255	0.1267	0.1224	0.126	0.1321	0.1424	0.163	0.2124	0.2513	0.3046	0.3744	0.4494	0.517	0.5674	0.6088	0.6589	0.6751	0.6958	0.7172	0.7293	0.7329	0.7298	0.73	0.7496	0.7509	0.762	0.773	0.7805	0.7839
0.1424	0.13	0.1204	0.1247	0.1341	0.1364	0.1208	0.109	0.0883	0.0749	0.07	0.0842	0.0974	0.0979	0.1004	0.1025	0.102	0.1006	0.1009	0.1073	0.1166	0.1199	0.1227	0.1221	0.1222	0.1312	0.1404	0.1587	0.2084	0.2518	0.3097	0.3831	0.4563	0.5262	0.5735	0.6093	0.6513	0.6718	0.6937	0.7145	0.7219	0.7269	0.7289	0.7263	0.7426	0.7495	0.7619	0.7723	0.7766	0.7832
0.1331	0.1242	0.1167	0.1198	0.1298	0.1297	0.1142	0.1036	0.0853	0.0725	0.0678	0.0802	0.0942	0.0934	0.0948	0.0946	0.0958	0.0958	0.0974	0.1042	0.1134	0.1155	0.1162	0.112	0.115	0.1206	0.1263	0.1464	0.1989	0.2458	0.3054	0.3798	0.4547	0.5198	0.5628	0.6002	0.6475	0.6671	0.6883	0.7099	0.7211	0.7247	0.7226	0.723	0.7416	0.7477	0.7613	0.7739	0.7815	0.7856
0.09	0.0831	0.0741	0.0655	0.0703	0.0687	0.0631	0.066	0.0671	0.0691	0.0714	0.0812	0.0983	0.0991	0.1038	0.1083	0.1088	0.1076	0.107	0.1133	0.125	0.1269	0.1257	0.113	0.1135	0.1196	0.1428	0.1776	0.2508	0.3224	0.4087	0.5059	0.6014	0.6788	0.7363	0.7599	0.7831	0.7785	0.7799	0.787	0.7848	0.788	0.7959	0.7969	0.8071	0.8072	0.8099	0.808	0.8073	0.8025
0.0973	0.0877	0.0778	0.071	0.0768	0.0782	0.0726	0.0734	0.0705	0.0703	0.0742	0.0816	0.0929	0.0877	0.0871	0.0901	0.0939	0.0965	0.1061	0.1146	0.1286	0.1308	0.1305	0.1208	0.1246	0.1268	0.1491	0.1791	0.2494	0.3187	0.4047	0.5031	0.5991	0.6741	0.7293	0.7531	0.7796	0.7767	0.7816	0.7919	0.7939	0.7958	0.802	0.8021	0.8148	0.8106	0.8133	0.8115	0.8117	0.8035
0.1006	0.0922	0.0824	0.0753	0.0781	0.0762	0.0701	0.0726	0.0732	0.076	0.082	0.0928	0.1042	0.0996	0.0983	0.0958	0.0945	0.0935	0.0959	0.1026	0.1109	0.1139	0.1168	0.1104	0.121	0.1328	0.1602	0.1936	0.261	0.3333	0.4152	0.5099	0.6035	0.6788	0.7369	0.7601	0.7854	0.7825	0.7797	0.7851	0.7827	0.7836	0.7953	0.7938	0.8062	0.8034	0.8079	0.807	0.8067	0.7994
0.093	0.0846	0.0752	0.068	0.0732	0.0734	0.0694	0.0737	0.0752	0.0789	0.0841	0.0948	0.1089	0.1065	0.108	0.1101	0.1072	0.1044	0.1044	0.1106	0.1214	0.1246	0.1261	0.117	0.121	0.1282	0.1547	0.1874	0.2567	0.327	0.4112	0.5047	0.5968	0.6687	0.7208	0.7414	0.7704	0.7721	0.7813	0.7954	0.8012	0.8048	0.8078	0.805	0.8126	0.8059	0.8047	0.8031	0.8072	0.8061
0.0998	0.0943	0.0859	0.0777	0.0804	0.0794	0.0672	0.0646	0.0627	0.059	0.06	0.0697	0.0868	0.0909	0.0913	0.0933	0.0958	0.0937	0.0954	0.1021	0.1107	0.1135	0.1158	0.1093	0.1173	0.1292	0.1555	0.1866	0.2534	0.3243	0.4108	0.5101	0.6055	0.6845	0.7417	0.7629	0.7876	0.7835	0.785	0.7926	0.7916	0.7952	0.8036	0.8015	0.8097	0.8054	0.8052	0.8032	0.8053	0.8053
0.139	0.1277	0.118	0.1189	0.1292	0.1311	0.116	0.1052	0.0863	0.0726	0.0655	0.0772	0.0934	0.0957	0.1001	0.103	0.1054	0.1055	0.1058	0.1125	0.1222	0.1244	0.1248	0.1211	0.1216	0.1251	0.1296	0.1446	0.1945	0.241	0.3004	0.3764	0.4523	0.5196	0.565	0.5997	0.6438	0.6655	0.6865	0.7074	0.7178	0.7192	0.7195	0.7147	0.7302	0.737	0.7509	0.7654	0.7761	0.7836
0.1429	0.136	0.1262	0.1222	0.1249	0.1221	0.1012	0.0903	0.0783	0.0648	0.059	0.0708	0.0886	0.0958	0.0983	0.1032	0.1056	0.1029	0.1031	0.1096	0.1195	0.1222	0.1236	0.1214	0.1213	0.125	0.1309	0.1438	0.1924	0.2377	0.2989	0.3766	0.4539	0.5226	0.569	0.6013	0.6451	0.6652	0.6874	0.7086	0.7192	0.7212	0.7209	0.718	0.7351	0.7416	0.757	0.7695	0.7757	0.7763
0.131	0.1289	0.1236	0.1228	0.1267	0.1222	0.1011	0.0899	0.0776	0.0637	0.0586	0.0698	0.0862	0.0913	0.0915	0.0938	0.0955	0.0929	0.0944	0.101	0.1099	0.1128	0.1151	0.1141	0.1174	0.1228	0.1306	0.1423	0.1896	0.2345	0.3	0.3802	0.459	0.5268	0.572	0.5995	0.6389	0.657	0.6811	0.702	0.7101	0.7149	0.7151	0.7168	0.7365	0.7458	0.7601	0.7712	0.7749	0.778
0.1345	0.127	0.1199	0.1205	0.1277	0.1347	0.1249	0.1182	0.1022	0.088	0.0784	0.0822	0.0918	0.0967	0.1017	0.1115	0.1163	0.1182	0.1246	0.1327	0.1434	0.1479	0.1569	0.1622	0.1776	0.1989	0.2446	0.2604	0.3112	0.3737	0.4429	0.5236	0.6055	0.6782	0.737	0.7385	0.7574	0.7649	0.7673	0.7758	0.775	0.7775	0.7803	0.7811	0.7877	0.7906	0.79	0.7896	0.7944	0.7955
0.1406	0.1311	0.1222	0.1229	0.1296	0.1354	0.1178	0.1056	0.0876	0.0704	0.0636	0.0719	0.0844	0.0894	0.0894	0.0963	0.1027	0.1036	0.1127	0.1211	0.13	0.1345	0.1443	0.1526	0.171	0.192	0.2365	0.2531	0.3061	0.3713	0.4445	0.5299	0.6108	0.681	0.7362	0.7384	0.762	0.7695	0.7738	0.7844	0.7856	0.7879	0.7951	0.7914	0.7995	0.7965	0.797	0.7962	0.7995	0.7965
0.1437	0.137	0.1304	0.1335	0.1409	0.1396	0.1234	0.1124	0.0944	0.0808	0.0758	0.0854	0.0965	0.0952	0.0968	0.1017	0.1072	0.1103	0.1193	0.1278	0.1375	0.1412	0.1487	0.1551	0.1727	0.1891	0.2298	0.2413	0.2954	0.364	0.4457	0.5404	0.6288	0.7006	0.7561	0.7528	0.774	0.775	0.7763	0.7833	0.7838	0.7884	0.7882	0.78	0.7864	0.7796	0.7857	0.7895	0.7976	0.7961
0.0929	0.0851	0.0771	0.0718	0.0793	0.0841	0.0739	0.0703	0.064	0.0579	0.0581	0.0656	0.0815	0.0839	0.0839	0.0914	0.0967	0.0967	0.1053	0.1135	0.1287	0.131	0.13	0.1188	0.1181	0.1212	0.1451	0.1767	0.2493	0.3184	0.4052	0.5004	0.5919	0.665	0.7171	0.7371	0.7584	0.7572	0.7656	0.7769	0.7765	0.7811	0.7887	0.7907	0.8015	0.8049	0.8091	0.8078	0.8065	0.8025
0.0874	0.0796	0.0707	0.0629	0.0698	0.0709	0.0669	0.0703	0.0704	0.0721	0.0744	0.0833	0.0994	0.0991	0.1024	0.1059	0.1047	0.1027	0.1022	0.1085	0.1194	0.1222	0.1232	0.1131	0.1175	0.1238	0.1491	0.1831	0.2529	0.3219	0.4054	0.4988	0.5916	0.6635	0.7185	0.7405	0.7641	0.7638	0.7699	0.7805	0.7809	0.7841	0.7897	0.7921	0.8044	0.8053	0.8081	0.8063	0.8054	0.7998
0.0929	0.0881	0.0815	0.0764	0.0808	0.0776	0.0699	0.0698	0.0674	0.0671	0.0688	0.0791	0.0941	0.0942	0.0974	0.1004	0.1001	0.0986	0.0985	0.1048	0.116	0.1183	0.1179	0.1074	0.1079	0.1184	0.1324	0.1613	0.2304	0.3013	0.3897	0.4908	0.5893	0.6719	0.7206	0.7436	0.7661	0.7664	0.7727	0.7832	0.7826	0.7874	0.7926	0.7933	0.8003	0.8033	0.8054	0.8033	0.8027	0.7998
0.1359	0.1287	0.1207	0.1201	0.1271	0.1242	0.1103	0.1043	0.0934	0.0855	0.0842	0.0959	0.109	0.1063	0.1062	0.1053	0.1041	0.1028	0.1044	0.111	0.1206	0.1232	0.1243	0.1158	0.12	0.1316	0.1656	0.1905	0.2479	0.3127	0.3851	0.452	0.5155	0.5656	0.6023	0.6074	0.6361	0.6622	0.6909	0.7142	0.7237	0.7302	0.7324	0.7316	0.7508	0.7556	0.7697	0.7781	0.778	0.7767
0.1266	0.1189	0.1117	0.1122	0.1225	0.1281	0.1107	0.0984	0.0799	0.062	0.052	0.0611	0.0796	0.0886	0.092	0.0972	0.101	0.099	0.0993	0.1059	0.1151	0.1179	0.1198	0.1141	0.1184	0.1324	0.1557	0.1698	0.2211	0.2885	0.3618	0.4352	0.5053	0.5637	0.5949	0.5998	0.6342	0.6662	0.6949	0.7207	0.7354	0.7389	0.7376	0.7312	0.7476	0.747	0.7582	0.7692	0.7769	0.7811
0.125	0.1184	0.1141	0.1204	0.1337	0.141	0.1231	0.1082	0.0846	0.0643	0.0542	0.0643	0.081	0.0885	0.0899	0.0921	0.0967	0.0958	0.0976	0.1045	0.1134	0.1153	0.1157	0.1089	0.1131	0.1264	0.148	0.1608	0.2088	0.2712	0.3394	0.4118	0.4818	0.544	0.58	0.5903	0.6267	0.6597	0.6876	0.7136	0.7261	0.7324	0.7345	0.7284	0.7433	0.7454	0.7587	0.7682	0.7709	0.7728
0.1319	0.1221	0.1128	0.1119	0.1214	0.13	0.1117	0.0963	0.0733	0.0503	0.0338	0.0405	0.0608	0.0764	0.0847	0.0941	0.1018	0.1015	0.1003	0.107	0.1163	0.1187	0.1196	0.1153	0.1171	0.1262	0.1416	0.1515	0.1968	0.2533	0.3233	0.4033	0.4811	0.5503	0.5948	0.6105	0.6441	0.6671	0.6886	0.7085	0.7166	0.7209	0.7223	0.7215	0.741	0.7448	0.7576	0.767	0.7698	0.7715
0.1312	0.1237	0.1185	0.1261	0.1346	0.1376	0.1249	0.1159	0.0978	0.0861	0.0844	0.0953	0.1016	0.0976	0.0958	0.098	0.1006	0.1025	0.1124	0.1208	0.1341	0.1371	0.1384	0.1345	0.1347	0.1417	0.1557	0.1751	0.2267	0.2811	0.3449	0.4173	0.4893	0.5532	0.5984	0.6222	0.6496	0.6638	0.6748	0.6853	0.683	0.6903	0.7005	0.6976	0.7116	0.7172	0.7275	0.7355	0.7373	0.7491
0.0951	0.0886	0.0816	0.0786	0.0831	0.0811	0.0734	0.0726	0.0686	0.0682	0.0721	0.0836	0.0953	0.0922	0.092	0.0901	0.0903	0.09	0.0923	0.0991	0.1068	0.1099	0.1132	0.1091	0.1198	0.131	0.1552	0.1832	0.2483	0.3226	0.4105	0.5124	0.6091	0.6866	0.7426	0.7611	0.784	0.7809	0.7793	0.7848	0.7818	0.7849	0.7939	0.7924	0.7997	0.798	0.7981	0.7971	0.8002	0.8019
0.0929	0.0853	0.0779	0.0754	0.08	0.0812	0.0754	0.0756	0.0714	0.071	0.0756	0.0845	0.0931	0.0884	0.0875	0.091	0.0934	0.0949	0.1041	0.1124	0.1265	0.1293	0.1299	0.1232	0.1234	0.1296	0.1418	0.162	0.229	0.3075	0.3963	0.4906	0.5826	0.6545	0.6949	0.7139	0.7478	0.7619	0.7739	0.7863	0.7923	0.7936	0.8002	0.7977	0.8061	0.8017	0.8027	0.8017	0.8046	0.8022
0.0933	0.0854	0.0771	0.0724	0.0768	0.0778	0.073	0.0752	0.0738	0.0752	0.0784	0.0894	0.1024	0.1027	0.1057	0.1081	0.1082	0.1072	0.1074	0.1139	0.1245	0.1268	0.1269	0.1181	0.1199	0.1301	0.1436	0.1694	0.2338	0.3005	0.3875	0.4886	0.586	0.6684	0.7152	0.7387	0.7682	0.7678	0.7775	0.7917	0.798	0.8009	0.8048	0.8005	0.8078	0.8007	0.8014	0.8002	0.8038	0.7984
0.1033	0.0972	0.0896	0.0848	0.0897	0.0853	0.0763	0.0751	0.0719	0.0718	0.0747	0.0871	0.103	0.1022	0.1054	0.108	0.1083	0.1073	0.1074	0.1139	0.124	0.1266	0.1276	0.1199	0.1227	0.1345	0.1488	0.172	0.2391	0.317	0.4087	0.5134	0.6127	0.6952	0.7415	0.7572	0.7809	0.781	0.7824	0.7904	0.7901	0.7925	0.8015	0.797	0.8037	0.7997	0.8013	0.8	0.802	0.7987
0.0997	0.0919	0.0835	0.0789	0.0828	0.0821	0.0753	0.0756	0.0727	0.073	0.0759	0.0873	0.1005	0.1	0.1025	0.104	0.1044	0.1036	0.1044	0.1109	0.121	0.1233	0.1237	0.1153	0.1175	0.1301	0.1453	0.1675	0.2344	0.3141	0.4044	0.5081	0.6066	0.6903	0.7378	0.753	0.7772	0.7797	0.7797	0.7873	0.7864	0.7905	0.7957	0.7941	0.7987	0.7972	0.7968	0.7946	0.7965	0.7954
0.098	0.088	0.0767	0.068	0.0707	0.071	0.066	0.0691	0.0698	0.0722	0.0754	0.086	0.1003	0.1011	0.105	0.1083	0.109	0.1081	0.108	0.1144	0.1252	0.1274	0.1272	0.1175	0.1182	0.1304	0.1457	0.1712	0.2403	0.3204	0.4089	0.5037	0.5987	0.6774	0.7278	0.7482	0.7752	0.7803	0.7798	0.7815	0.778	0.7769	0.7894	0.7889	0.8008	0.7981	0.8007	0.7983	0.7969	0.7908
0.0861	0.0822	0.0774	0.0745	0.0814	0.0785	0.0734	0.0769	0.0779	0.0822	0.0902	0.1022	0.1146	0.1079	0.1056	0.1027	0.0999	0.098	0.1004	0.1069	0.118	0.1197	0.1183	0.1064	0.1066	0.1183	0.1336	0.1642	0.2316	0.2976	0.3827	0.4784	0.5705	0.6496	0.6948	0.7168	0.7396	0.7418	0.7533	0.7678	0.7691	0.7749	0.7806	0.7793	0.7861	0.7901	0.7914	0.7916	0.7942	0.7965
0.0982	0.0917	0.0825	0.0739	0.0762	0.0716	0.0647	0.0677	0.0704	0.074	0.0806	0.091	0.1031	0.0974	0.0954	0.0931	0.0901	0.088	0.0901	0.0966	0.1059	0.109	0.1113	0.1057	0.112	0.1234	0.1373	0.1625	0.2257	0.2956	0.3815	0.483	0.5817	0.6627	0.7119	0.7344	0.7584	0.7601	0.7646	0.7748	0.7751	0.778	0.7819	0.7832	0.7918	0.7943	0.7963	0.7955	0.7972	0.7932
0.0965	0.0934	0.0874	0.0817	0.0861	0.0789	0.07	0.0706	0.0708	0.0728	0.0777	0.0893	0.1045	0.1006	0.1012	0.1019	0.0997	0.0976	0.0984	0.1048	0.1155	0.1181	0.1186	0.1085	0.1127	0.1192	0.1423	0.1795	0.2494	0.3155	0.3949	0.4873	0.5802	0.655	0.7143	0.744	0.768	0.7655	0.7675	0.7753	0.773	0.7767	0.7826	0.7846	0.7935	0.7966	0.7985	0.7968	0.797	0.7935
0.1005	0.0928	0.0843	0.0789	0.0842	0.0822	0.0756	0.077	0.0759	0.0779	0.0836	0.0953	0.1083	0.1036	0.1027	0.1012	0.0995	0.098	0.0999	0.1065	0.116	0.1187	0.12	0.1114	0.1192	0.1267	0.1506	0.1836	0.2525	0.326	0.4106	0.5002	0.592	0.66	0.7148	0.7407	0.772	0.7793	0.7872	0.7952	0.7984	0.7982	0.8019	0.8	0.806	0.803	0.8022	0.8007	0.8045	0.8025
0.0952	0.0892	0.0831	0.0801	0.0874	0.0881	0.0815	0.0801	0.0741	0.0714	0.0716	0.0808	0.0948	0.0947	0.097	0.0986	0.0985	0.0974	0.098	0.1045	0.1144	0.117	0.1181	0.1071	0.1172	0.1243	0.152	0.1901	0.2606	0.3288	0.4087	0.499	0.593	0.6629	0.7187	0.7469	0.778	0.7798	0.7873	0.8011	0.8069	0.8098	0.8111	0.8081	0.8149	0.8086	0.8075	0.8056	0.8092	0.8058
0.1038	0.0966	0.0871	0.0791	0.081	0.0774	0.0692	0.0695	0.0685	0.0689	0.071	0.0814	0.0959	0.0963	0.0997	0.1015	0.1034	0.1036	0.1043	0.111	0.1207	0.1228	0.1231	0.112	0.1214	0.1285	0.1553	0.1873	0.2559	0.328	0.413	0.5074	0.6011	0.671	0.7231	0.7422	0.7683	0.7733	0.7833	0.7978	0.8023	0.8061	0.8084	0.8058	0.8128	0.8088	0.8087	0.8055	0.806	0.8008
0.0945	0.0836	0.0732	0.0669	0.0732	0.0802	0.0717	0.0701	0.0654	0.0612	0.061	0.0719	0.09	0.0975	0.101	0.1081	0.1092	0.1054	0.1044	0.1106	0.122	0.1248	0.1253	0.1175	0.1161	0.1246	0.1355	0.1594	0.2256	0.2974	0.3857	0.4892	0.5883	0.672	0.7204	0.7421	0.7676	0.7677	0.7716	0.7815	0.7824	0.7845	0.7933	0.7897	0.7984	0.7957	0.7984	0.798	0.8003	0.796
0.1313	0.1225	0.1143	0.1165	0.124	0.1274	0.1082	0.095	0.0764	0.0597	0.0523	0.0651	0.0821	0.0905	0.0936	0.0992	0.1019	0.0992	0.0992	0.1057	0.1155	0.1183	0.12	0.1176	0.1154	0.1254	0.1345	0.1581	0.209	0.2481	0.3019	0.3676	0.4315	0.4952	0.5391	0.5744	0.6109	0.6219	0.6381	0.6524	0.6522	0.6578	0.6757	0.6726	0.6948	0.7028	0.7204	0.7329	0.7351	0.7436
0.141	0.1322	0.125	0.1302	0.1391	0.1369	0.1193	0.1069	0.0872	0.0743	0.071	0.0858	0.0987	0.0968	0.0974	0.0973	0.0963	0.0951	0.0964	0.1029	0.1118	0.115	0.1177	0.1172	0.1184	0.1276	0.1369	0.1567	0.2037	0.2398	0.2948	0.3655	0.4364	0.505	0.5556	0.5922	0.628	0.6385	0.655	0.6693	0.6697	0.6745	0.6897	0.6826	0.6968	0.7076	0.728	0.7402	0.7407	0.7411
0.1297	0.1219	0.1176	0.1284	0.1411	0.1404	0.1232	0.1094	0.0862	0.0726	0.0701	0.0872	0.1001	0.0972	0.0973	0.097	0.0953	0.0936	0.0949	0.1013	0.1113	0.114	0.1152	0.111	0.11	0.1197	0.1312	0.1542	0.2064	0.2449	0.3	0.3734	0.4517	0.5297	0.5905	0.6338	0.6724	0.6809	0.6923	0.7039	0.7026	0.7081	0.7179	0.7154	0.7306	0.7397	0.7529	0.7629	0.7651	0.7734
0.1304	0.1218	0.1146	0.1176	0.1286	0.1306	0.1164	0.1061	0.0873	0.0735	0.0676	0.0779	0.091	0.0901	0.0906	0.0895	0.0902	0.0901	0.0922	0.099	0.1072	0.1099	0.1122	0.1114	0.1157	0.1237	0.1314	0.1471	0.1952	0.24	0.3005	0.3781	0.4555	0.526	0.5736	0.6088	0.6537	0.6716	0.6916	0.7115	0.7211	0.723	0.725	0.7211	0.7391	0.7434	0.7576	0.7705	0.7783	0.7822
0.1303	0.122	0.1151	0.1181	0.1295	0.1301	0.1154	0.1054	0.0874	0.0748	0.0696	0.0814	0.0965	0.0961	0.0981	0.0983	0.0999	0.1001	0.1016	0.1084	0.1175	0.1197	0.1204	0.1169	0.1201	0.1252	0.1332	0.1475	0.1949	0.2372	0.2955	0.3722	0.4514	0.5229	0.5785	0.6124	0.6476	0.6609	0.6736	0.6859	0.6854	0.6875	0.7016	0.6938	0.7075	0.7201	0.7374	0.7534	0.7624	0.7758
0.1431	0.1322	0.12	0.1149	0.1214	0.1181	0.1019	0.0938	0.0815	0.0715	0.0664	0.0781	0.0965	0.0982	0.1033	0.1073	0.1094	0.1093	0.1091	0.1157	0.1263	0.1282	0.1275	0.1209	0.1209	0.1227	0.1311	0.1418	0.1924	0.2398	0.305	0.3875	0.4734	0.5478	0.6035	0.6331	0.6743	0.6865	0.7011	0.7159	0.7223	0.7237	0.7278	0.719	0.7305	0.7326	0.7453	0.7576	0.7663	0.7713
0.1311	0.1219	0.1143	0.1184	0.128	0.1319	0.1117	0.0965	0.0748	0.0566	0.0479	0.0619	0.0809	0.0904	0.0951	0.102	0.1059	0.1037	0.1032	0.1097	0.1191	0.1221	0.1243	0.1227	0.1244	0.1299	0.142	0.1446	0.1879	0.2465	0.3238	0.4153	0.5045	0.5806	0.6327	0.6452	0.6745	0.6898	0.7035	0.7163	0.7207	0.7213	0.7252	0.7209	0.7375	0.7409	0.7537	0.7656	0.773	0.7775
0.1337	0.1273	0.1222	0.1274	0.1374	0.1412	0.1218	0.1072	0.0861	0.0677	0.0605	0.0711	0.0861	0.0914	0.0928	0.1001	0.1088	0.1109	0.1201	0.1287	0.1404	0.1423	0.1454	0.1438	0.1561	0.1715	0.214	0.2309	0.289	0.3607	0.4409	0.5215	0.6	0.6621	0.7125	0.7106	0.7358	0.7472	0.7567	0.7649	0.769	0.7675	0.7761	0.7698	0.7747	0.7706	0.7737	0.7744	0.7794	0.7733
0.1393	0.1339	0.1275	0.1282	0.1331	0.1381	0.121	0.1095	0.0925	0.0745	0.0639	0.0705	0.0849	0.0965	0.1021	0.1151	0.1235	0.1244	0.1308	0.1389	0.1511	0.1543	0.1597	0.1604	0.174	0.1895	0.2302	0.2507	0.3019	0.3565	0.4202	0.4902	0.5675	0.6313	0.6907	0.7032	0.7323	0.7418	0.7497	0.7581	0.7625	0.7595	0.7643	0.7539	0.768	0.7632	0.7775	0.7872	0.7914	0.7832
0.1368	0.1251	0.1131	0.1092	0.1162	0.1221	0.1039	0.0917	0.0743	0.0565	0.0474	0.0542	0.0705	0.0774	0.0801	0.0875	0.0985	0.102	0.1113	0.1202	0.131	0.1328	0.1361	0.1336	0.1497	0.169	0.2143	0.2368	0.3005	0.3728	0.4517	0.5393	0.6241	0.6955	0.7519	0.7532	0.7737	0.7751	0.7744	0.7801	0.7785	0.7812	0.7829	0.7838	0.7882	0.7891	0.7869	0.7862	0.7923	0.7936
0.1385	0.1262	0.1126	0.1057	0.1102	0.112	0.1007	0.097	0.0882	0.0802	0.0777	0.0841	0.0948	0.092	0.0923	0.0955	0.1009	0.1044	0.1141	0.1227	0.1352	0.1366	0.1383	0.1344	0.1446	0.1596	0.2036	0.2197	0.2773	0.3463	0.4252	0.5044	0.5824	0.6461	0.6984	0.6956	0.7218	0.7359	0.7493	0.761	0.7645	0.7688	0.7708	0.7687	0.7842	0.7828	0.7916	0.7974	0.8037	0.8046
0.1276	0.1164	0.107	0.1069	0.1189	0.1227	0.1116	0.1058	0.0919	0.0826	0.0796	0.0905	0.1051	0.1031	0.1038	0.1032	0.1034	0.1028	0.1046	0.1112	0.1198	0.1226	0.125	0.1176	0.126	0.1407	0.1813	0.1984	0.2548	0.3265	0.4091	0.4865	0.561	0.6194	0.6631	0.6573	0.6846	0.7037	0.7263	0.7445	0.7521	0.7576	0.7614	0.7592	0.7778	0.7775	0.7898	0.7969	0.8023	0.8022
0.1306	0.1216	0.114	0.1161	0.1278	0.1341	0.1162	0.1029	0.0827	0.0645	0.0553	0.0662	0.085	0.0933	0.0964	0.1015	0.1051	0.1031	0.1035	0.1101	0.1196	0.1222	0.1233	0.117	0.1193	0.1323	0.157	0.1637	0.2127	0.2806	0.3576	0.4377	0.5153	0.5827	0.6236	0.6237	0.6532	0.6806	0.7036	0.7239	0.7317	0.7373	0.7431	0.7348	0.7467	0.7496	0.7618	0.7724	0.7781	0.7868
0.1206	0.1115	0.1041	0.107	0.1186	0.1254	0.1075	0.0938	0.0727	0.0541	0.0431	0.0549	0.0759	0.0882	0.0954	0.1053	0.1096	0.1071	0.1051	0.1114	0.1217	0.1248	0.1267	0.1224	0.122	0.1317	0.1526	0.1552	0.2026	0.2713	0.3482	0.4315	0.5122	0.5821	0.626	0.6267	0.6577	0.6832	0.7014	0.719	0.727	0.7287	0.7311	0.7274	0.7467	0.7474	0.7603	0.7704	0.7748	0.7754
0.1258	0.1152	0.1074	0.1111	0.1239	0.1338	0.1156	0.0992	0.0735	0.0509	0.0366	0.0464	0.0664	0.0797	0.0867	0.0957	0.1011	0.0995	0.0982	0.1047	0.1142	0.1172	0.1192	0.115	0.1182	0.1282	0.1495	0.1549	0.2006	0.2615	0.3375	0.4226	0.5079	0.5817	0.6321	0.6401	0.6716	0.6913	0.7098	0.7267	0.7344	0.7373	0.7382	0.7331	0.7475	0.7481	0.7589	0.7683	0.7737	0.7767
0.1358	0.1282	0.1199	0.1192	0.1265	0.1238	0.1101	0.1043	0.0936	0.0862	0.0867	0.097	0.108	0.1016	0.0998	0.1006	0.1054	0.1089	0.1198	0.1285	0.1408	0.1419	0.1432	0.1399	0.1487	0.1638	0.2088	0.2148	0.2707	0.3417	0.4218	0.5158	0.606	0.6884	0.7531	0.7464	0.7703	0.7742	0.7735	0.7806	0.7784	0.7854	0.791	0.7908	0.7945	0.7918	0.7875	0.7844	0.7879	0.7932
0.1282	0.1168	0.107	0.1066	0.1194	0.1219	0.1095	0.1024	0.0875	0.0774	0.0761	0.0852	0.0981	0.091	0.0889	0.0887	0.0945	0.0988	0.1102	0.1191	0.1317	0.132	0.1316	0.1256	0.1345	0.1486	0.1953	0.1983	0.2533	0.322	0.4066	0.5035	0.5961	0.6792	0.7441	0.7321	0.7525	0.7541	0.7578	0.7662	0.7656	0.7704	0.7762	0.7765	0.7831	0.7822	0.7813	0.7801	0.7839	0.7857
0.1262	0.1152	0.108	0.1139	0.1293	0.1344	0.1206	0.109	0.0864	0.0717	0.0662	0.0771	0.0914	0.0896	0.0921	0.0978	0.1037	0.107	0.1155	0.124	0.1375	0.1401	0.1406	0.1317	0.1358	0.142	0.183	0.1873	0.2418	0.3134	0.3988	0.4849	0.5721	0.642	0.7014	0.6924	0.7166	0.7313	0.7461	0.7581	0.7619	0.765	0.7669	0.7634	0.7771	0.7789	0.791	0.7978	0.8033	0.8009
0.1226	0.1122	0.1018	0.099	0.106	0.1094	0.0991	0.095	0.0842	0.0754	0.07	0.0793	0.0937	0.0973	0.1022	0.1062	0.1078	0.1073	0.1069	0.1134	0.123	0.1259	0.1277	0.1212	0.1264	0.1336	0.1692	0.1742	0.224	0.2942	0.3738	0.4573	0.5409	0.6077	0.6649	0.6599	0.686	0.7065	0.7212	0.7346	0.7389	0.74	0.7474	0.7385	0.7519	0.754	0.7679	0.7794	0.7856	0.7902
0.1223	0.1128	0.104	0.1035	0.1136	0.1164	0.1054	0.1001	0.0875	0.0784	0.0744	0.0847	0.0993	0.0995	0.1019	0.1038	0.1035	0.1024	0.1029	0.1093	0.1192	0.1219	0.1233	0.1168	0.1212	0.1306	0.1559	0.1589	0.2052	0.2673	0.3457	0.4329	0.5236	0.6	0.6575	0.6609	0.6873	0.7019	0.7151	0.7267	0.7291	0.7314	0.7381	0.732	0.7456	0.7492	0.7624	0.7731	0.7782	0.7831
0.1327	0.1224	0.1118	0.1089	0.1169	0.1167	0.1039	0.0984	0.0873	0.0791	0.0764	0.0873	0.1022	0.1009	0.1024	0.1021	0.1035	0.1037	0.1054	0.1122	0.1213	0.1234	0.1241	0.1185	0.1244	0.1314	0.1504	0.1545	0.1967	0.2498	0.3254	0.4135	0.5036	0.5796	0.638	0.6484	0.6723	0.6826	0.6961	0.7064	0.7062	0.708	0.7183	0.7141	0.7309	0.7387	0.755	0.7671	0.771	0.775
0.0981	0.0886	0.0781	0.0706	0.074	0.0731	0.0676	0.0708	0.0718	0.0752	0.0832	0.0924	0.1017	0.0936	0.0906	0.0918	0.0934	0.0949	0.1051	0.1135	0.1281	0.1303	0.1294	0.1179	0.1181	0.1246	0.1515	0.1776	0.2575	0.3493	0.4428	0.5415	0.6335	0.7055	0.7521	0.7578	0.7817	0.7849	0.7823	0.7881	0.7859	0.7892	0.7967	0.7959	0.8039	0.8008	0.8013	0.7987	0.7993	0.7957
0.0981	0.0863	0.0754	0.0696	0.0775	0.0795	0.0736	0.0741	0.07	0.0705	0.0734	0.0858	0.1025	0.1018	0.1054	0.1085	0.1089	0.108	0.108	0.1144	0.1247	0.1272	0.1279	0.1196	0.1216	0.1298	0.1521	0.1787	0.2502	0.3349	0.4273	0.5285	0.621	0.6944	0.7415	0.7516	0.7745	0.7776	0.7783	0.7862	0.7859	0.7885	0.7947	0.7933	0.801	0.7986	0.7998	0.7982	0.7999	0.7948
0.1024	0.0917	0.0801	0.0714	0.0761	0.0755	0.0693	0.071	0.0704	0.0722	0.0757	0.0871	0.103	0.1022	0.1054	0.1076	0.1085	0.108	0.1085	0.115	0.1247	0.1272	0.1283	0.121	0.1246	0.1332	0.1541	0.1813	0.2527	0.3383	0.431	0.5323	0.6237	0.695	0.739	0.7495	0.7722	0.7772	0.7794	0.7883	0.7897	0.7902	0.7959	0.7933	0.8016	0.8001	0.8036	0.8035	0.806	0.799
0.0977	0.0886	0.079	0.0738	0.0769	0.0802	0.0695	0.0667	0.0624	0.0586	0.0619	0.0719	0.0846	0.086	0.0848	0.0906	0.0959	0.0962	0.1056	0.1139	0.1287	0.1308	0.1298	0.1201	0.1185	0.1252	0.138	0.16	0.2309	0.3113	0.4025	0.505	0.6016	0.6813	0.7235	0.739	0.7641	0.7697	0.7746	0.7859	0.7881	0.7905	0.7961	0.7939	0.8021	0.8007	0.8027	0.8023	0.8052	0.8016
0.1033	0.0892	0.0751	0.0656	0.0683	0.073	0.0695	0.0727	0.072	0.0734	0.0755	0.0854	0.0985	0.1004	0.1046	0.1086	0.1087	0.1074	0.107	0.1133	0.1247	0.1268	0.1262	0.116	0.1159	0.1242	0.1368	0.1592	0.2275	0.3073	0.3995	0.4969	0.5932	0.6688	0.7148	0.7319	0.7591	0.7671	0.7734	0.7796	0.7801	0.78	0.7875	0.7873	0.7962	0.7954	0.7969	0.7954	0.7966	0.7922
0.0992	0.0861	0.0724	0.062	0.0648	0.0681	0.0645	0.0684	0.0692	0.0715	0.0768	0.0838	0.0935	0.0886	0.0879	0.0912	0.0942	0.0962	0.1056	0.1139	0.1287	0.1308	0.1298	0.1195	0.1197	0.1252	0.1402	0.1605	0.2287	0.3055	0.3956	0.4913	0.5878	0.6638	0.7123	0.7303	0.7582	0.7663	0.7738	0.7809	0.7821	0.7823	0.7887	0.7884	0.7962	0.7961	0.797	0.7963	0.7992	0.7976
0.094	0.0899	0.0839	0.079	0.084	0.0813	0.0755	0.0779	0.0781	0.0802	0.0846	0.0948	0.108	0.1051	0.1056	0.106	0.1038	0.1017	0.1025	0.1089	0.1201	0.1223	0.1219	0.1117	0.1121	0.1219	0.1377	0.1608	0.2262	0.3004	0.386	0.4773	0.5696	0.6447	0.6926	0.7124	0.7418	0.7536	0.7636	0.7732	0.7758	0.776	0.7831	0.7823	0.7915	0.7915	0.7928	0.7925	0.7957	0.7948
0.0954	0.0852	0.0755	0.0699	0.0767	0.0781	0.0736	0.0762	0.0751	0.0776	0.0831	0.0949	0.1086	0.1051	0.1056	0.1057	0.1041	0.1024	0.1035	0.11	0.1206	0.1229	0.1229	0.115	0.1165	0.1239	0.1358	0.1573	0.2168	0.2832	0.3607	0.4504	0.5431	0.6205	0.6733	0.7027	0.7385	0.7505	0.7591	0.7695	0.7748	0.7728	0.7779	0.7771	0.7883	0.7865	0.7891	0.7898	0.7942	0.7889
0.0988	0.0896	0.0792	0.0713	0.0755	0.0757	0.0699	0.0716	0.0704	0.0712	0.0738	0.0833	0.0972	0.0962	0.0981	0.0995	0.099	0.0978	0.0984	0.1049	0.1145	0.1174	0.1192	0.1147	0.1192	0.1256	0.1348	0.1499	0.2091	0.2853	0.3723	0.4707	0.5681	0.6436	0.6926	0.7105	0.741	0.7529	0.7572	0.7642	0.7661	0.7631	0.7722	0.7657	0.773	0.7711	0.7726	0.7754	0.783	0.7834
0.0996	0.0918	0.0838	0.0796	0.0851	0.0845	0.0783	0.0793	0.0769	0.0781	0.085	0.0942	0.1035	0.0952	0.0919	0.0925	0.0944	0.0962	0.1067	0.1152	0.1291	0.1315	0.1314	0.1241	0.1261	0.1297	0.1386	0.1605	0.2254	0.2968	0.382	0.4774	0.5736	0.6489	0.6967	0.7249	0.7589	0.7677	0.776	0.7853	0.7897	0.7894	0.7954	0.7911	0.7982	0.7913	0.789	0.7878	0.7935	0.7949
0.0991	0.094	0.0867	0.0822	0.0826	0.0783	0.0706	0.0716	0.0713	0.073	0.0793	0.0892	0.0977	0.093	0.0925	0.0968	0.0985	0.0995	0.1082	0.1164	0.131	0.134	0.1345	0.1281	0.1272	0.1309	0.1384	0.1633	0.2309	0.3025	0.3902	0.4849	0.5779	0.6498	0.6911	0.7186	0.7523	0.7616	0.7748	0.7869	0.7938	0.7943	0.7977	0.7945	0.8014	0.7951	0.7939	0.7921	0.7959	0.7922
0.0997	0.0942	0.0858	0.0773	0.0806	0.0773	0.07	0.071	0.0706	0.0707	0.074	0.0803	0.092	0.0872	0.0869	0.0905	0.0939	0.096	0.1052	0.1136	0.1289	0.1306	0.1285	0.1163	0.116	0.1194	0.1302	0.1568	0.2294	0.3067	0.3953	0.4903	0.5875	0.662	0.7081	0.7355	0.7702	0.7798	0.7888	0.7988	0.8057	0.8039	0.805	0.8004	0.8052	0.7982	0.7962	0.7953	0.802	0.8
0.1016	0.0951	0.0877	0.0829	0.0884	0.0917	0.0782	0.0745	0.0679	0.0613	0.0613	0.0691	0.0841	0.0873	0.0876	0.0958	0.1006	0.1003	0.1084	0.1166	0.1321	0.1345	0.1336	0.1222	0.1221	0.1229	0.1458	0.1758	0.2492	0.3224	0.4101	0.5066	0.6004	0.6721	0.7235	0.7425	0.7667	0.7673	0.7746	0.7863	0.7908	0.7908	0.7914	0.7895	0.7966	0.7957	0.798	0.7988	0.804	0.7988
0.1016	0.0945	0.0859	0.0795	0.084	0.0824	0.073	0.0737	0.071	0.0704	0.0719	0.082	0.097	0.0972	0.1004	0.1026	0.1037	0.1032	0.1037	0.1103	0.1214	0.123	0.1212	0.1079	0.1114	0.1163	0.1388	0.1736	0.2453	0.3168	0.3996	0.4938	0.5874	0.6609	0.7166	0.7417	0.766	0.7685	0.7732	0.7836	0.7853	0.785	0.789	0.7877	0.7966	0.7994	0.8042	0.8051	0.8077	0.8013
0.1175	0.1101	0.1042	0.108	0.1191	0.1208	0.1093	0.1033	0.0896	0.0809	0.0795	0.0917	0.1042	0.1013	0.1009	0.0985	0.0993	0.0995	0.1022	0.1091	0.1181	0.1199	0.12	0.1136	0.12	0.1263	0.143	0.1493	0.194	0.2518	0.3246	0.411	0.5001	0.5747	0.632	0.6463	0.6738	0.6882	0.6982	0.7082	0.7089	0.71	0.7165	0.7124	0.7274	0.7347	0.749	0.761	0.7668	0.7704
0.1279	0.1165	0.107	0.1076	0.1192	0.1258	0.1087	0.097	0.0786	0.0627	0.0563	0.0678	0.0857	0.0906	0.0911	0.0936	0.0956	0.093	0.0944	0.101	0.1093	0.1126	0.1161	0.1177	0.1209	0.1276	0.1362	0.1451	0.187	0.2267	0.2855	0.3637	0.4416	0.5141	0.5694	0.5986	0.6318	0.6441	0.6573	0.6693	0.6682	0.6705	0.6773	0.6844	0.7089	0.7288	0.7488	0.7636	0.7671	0.7702
0.1331	0.123	0.1125	0.1095	0.1169	0.1206	0.1031	0.0932	0.0791	0.0649	0.0587	0.0693	0.0871	0.0934	0.095	0.0986	0.101	0.0986	0.0995	0.1061	0.1154	0.1182	0.1199	0.1187	0.1185	0.125	0.133	0.1445	0.1903	0.2323	0.2912	0.3686	0.4458	0.5194	0.5688	0.6034	0.6518	0.6716	0.6945	0.7175	0.7306	0.7327	0.731	0.7285	0.7487	0.7495	0.7626	0.7737	0.7799	0.779
0.1288	0.1165	0.105	0.1028	0.1111	0.1176	0.1016	0.0924	0.0778	0.0642	0.0591	0.0701	0.0864	0.0916	0.0919	0.0935	0.0966	0.0948	0.0968	0.1036	0.1132	0.115	0.1148	0.1086	0.1091	0.1192	0.1332	0.1505	0.2021	0.246	0.3078	0.3844	0.4634	0.5396	0.595	0.6272	0.665	0.6771	0.6936	0.7087	0.7117	0.7143	0.7228	0.7196	0.7401	0.7452	0.7597	0.7703	0.7732	0.776
0.1373	0.1295	0.1223	0.1259	0.133	0.1339	0.1128	0.0981	0.0787	0.0619	0.0561	0.0701	0.0859	0.0916	0.0922	0.0946	0.0971	0.095	0.0965	0.1031	0.1126	0.1149	0.1156	0.1109	0.1126	0.1204	0.1326	0.1503	0.1992	0.2416	0.2959	0.3641	0.4349	0.501	0.5511	0.5829	0.6205	0.6369	0.6531	0.6686	0.6723	0.6754	0.6816	0.6759	0.6882	0.6983	0.7148	0.7274	0.7324	0.7356
0.1396	0.1344	0.1272	0.1256	0.1327	0.1314	0.1088	0.0932	0.0743	0.0546	0.0427	0.0514	0.073	0.0841	0.092	0.1058	0.118	0.1211	0.1275	0.1361	0.1481	0.1502	0.1536	0.1525	0.1633	0.1793	0.2234	0.2325	0.2943	0.3743	0.4659	0.5635	0.652	0.7243	0.7773	0.7578	0.7682	0.7705	0.771	0.7754	0.771	0.7714	0.7763	0.777	0.7854	0.7907	0.7947	0.7945	0.7946	0.786
0.1223	0.1098	0.1001	0.101	0.1141	0.1227	0.1134	0.1072	0.0906	0.0789	0.0729	0.0809	0.0952	0.0964	0.101	0.1091	0.1158	0.1192	0.1267	0.1351	0.1477	0.1498	0.1528	0.1512	0.1597	0.175	0.2184	0.23	0.2905	0.3624	0.4466	0.543	0.6353	0.7166	0.7824	0.7763	0.7894	0.7856	0.7793	0.7789	0.7704	0.7739	0.7799	0.7764	0.785	0.7907	0.8024	0.8095	0.8167	0.8186
0.1037	0.0971	0.0886	0.0814	0.0852	0.0858	0.0737	0.07	0.066	0.0609	0.0621	0.0701	0.0857	0.0879	0.0879	0.0945	0.1011	0.1021	0.1113	0.1198	0.1355	0.1367	0.1333	0.1169	0.1184	0.1196	0.1482	0.1763	0.2505	0.3254	0.415	0.5106	0.6058	0.6775	0.7308	0.7435	0.7674	0.7672	0.7752	0.787	0.7923	0.7925	0.7942	0.7896	0.7958	0.7906	0.7919	0.7915	0.7964	0.7898
0.1006	0.0921	0.082	0.0744	0.0774	0.0746	0.0675	0.0692	0.0694	0.0717	0.0781	0.0875	0.0989	0.0928	0.0921	0.0947	0.099	0.1019	0.1118	0.1204	0.1355	0.1367	0.1338	0.1194	0.1213	0.1214	0.1442	0.1708	0.2462	0.3289	0.422	0.5212	0.6154	0.6836	0.7287	0.7394	0.7649	0.7694	0.7768	0.7896	0.7938	0.7968	0.8012	0.7994	0.8086	0.8038	0.805	0.8034	0.8054	0.7986
0.1115	0.1012	0.0884	0.0773	0.0784	0.0798	0.0673	0.0636	0.0603	0.0549	0.0549	0.0626	0.0787	0.0833	0.0853	0.0934	0.102	0.1039	0.1126	0.1211	0.1359	0.1374	0.1351	0.1226	0.1242	0.1242	0.1441	0.1729	0.2472	0.3298	0.415	0.5037	0.5927	0.657	0.7063	0.7282	0.7604	0.7735	0.7788	0.7866	0.7901	0.7884	0.7937	0.7898	0.7955	0.7926	0.794	0.7935	0.7975	0.7928
0.1014	0.088	0.0773	0.0753	0.0828	0.0832	0.0771	0.0775	0.0745	0.0676	0.0705	0.0821	0.0943	0.0898	0.0906	0.096	0.0987	0.1	0.1083	0.1165	0.1321	0.1343	0.133	0.1236	0.1205	0.1215	0.1288	0.1492	0.2184	0.3005	0.3833	0.4761	0.57	0.6436	0.6916	0.7154	0.7479	0.7636	0.7641	0.77	0.7687	0.768	0.7768	0.7775	0.7891	0.7917	0.796	0.7954	0.7941	0.7863
0.1086	0.1	0.0885	0.0791	0.0792	0.0725	0.0627	0.063	0.0638	0.0662	0.0727	0.0836	0.0961	0.0908	0.0913	0.097	0.0988	0.0995	0.1075	0.1156	0.1309	0.1338	0.1337	0.1282	0.1239	0.1227	0.1266	0.142	0.2037	0.2787	0.3553	0.4458	0.5364	0.6096	0.6602	0.6851	0.7127	0.7317	0.7326	0.7379	0.7329	0.7317	0.7482	0.7448	0.7523	0.7652	0.7749	0.7794	0.7811	0.7798
0.1022	0.0912	0.0793	0.0705	0.0734	0.076	0.0713	0.0735	0.0722	0.0726	0.0735	0.0827	0.0965	0.0989	0.1035	0.1078	0.1083	0.1072	0.1065	0.1129	0.1245	0.1265	0.1253	0.1158	0.1156	0.1184	0.1279	0.1448	0.2042	0.2758	0.3515	0.4411	0.5352	0.6115	0.6661	0.6925	0.7301	0.7472	0.7515	0.7612	0.7658	0.7628	0.7693	0.7633	0.771	0.7685	0.7717	0.7729	0.7767	0.7682
0.1021	0.0945	0.0849	0.0778	0.0786	0.075	0.0683	0.0712	0.0731	0.0769	0.0833	0.0953	0.1071	0.1043	0.1048	0.1041	0.1039	0.1032	0.105	0.1116	0.1221	0.1237	0.1227	0.1117	0.1154	0.1251	0.1438	0.159	0.222	0.3007	0.3916	0.4896	0.5896	0.6696	0.7235	0.7352	0.7621	0.7708	0.7754	0.7806	0.7814	0.7796	0.7852	0.7849	0.7937	0.7927	0.794	0.793	0.7955	0.7898
0.1032	0.0949	0.0832	0.0717	0.0715	0.0673	0.0608	0.0649	0.0693	0.0736	0.0806	0.0887	0.0994	0.0936	0.0928	0.0957	0.0993	0.1016	0.1113	0.1197	0.1352	0.1365	0.1336	0.1194	0.1192	0.1201	0.1455	0.1726	0.2435	0.3159	0.3984	0.4874	0.5818	0.6564	0.72	0.7452	0.7766	0.7812	0.7842	0.789	0.7906	0.788	0.793	0.7914	0.7992	0.7962	0.7973	0.7965	0.8	0.7944
0.1024	0.0874	0.0752	0.0715	0.0784	0.0797	0.0798	0.0809	0.0776	0.0705	0.0704	0.083	0.0986	0.0998	0.1042	0.1088	0.1085	0.1069	0.106	0.1123	0.1228	0.1259	0.1274	0.1196	0.124	0.1285	0.151	0.1755	0.2442	0.3269	0.4172	0.511	0.6038	0.6701	0.7217	0.735	0.7612	0.7724	0.7779	0.7839	0.784	0.7836	0.7898	0.7903	0.7987	0.7998	0.8012	0.7999	0.8014	0.7978
0.1055	0.0932	0.0793	0.0674	0.0685	0.0715	0.0667	0.0654	0.0633	0.06	0.0623	0.0694	0.0834	0.0852	0.0843	0.0905	0.0959	0.0963	0.1056	0.1139	0.1283	0.1307	0.1304	0.1203	0.1226	0.1266	0.1505	0.1797	0.2549	0.338	0.4274	0.5244	0.6164	0.6863	0.7329	0.7475	0.7727	0.7798	0.7851	0.7969	0.7997	0.8028	0.8062	0.8036	0.8098	0.807	0.8073	0.8053	0.8073	0.803
0.0968	0.0863	0.0748	0.0655	0.0693	0.0711	0.0673	0.0713	0.0725	0.075	0.0809	0.0877	0.0974	0.0912	0.0894	0.091	0.0946	0.0973	0.1076	0.1162	0.1298	0.132	0.1317	0.1215	0.1253	0.1317	0.1566	0.186	0.2626	0.3509	0.4415	0.5396	0.6321	0.7035	0.7512	0.7639	0.7881	0.7926	0.791	0.7981	0.7975	0.7997	0.8061	0.8029	0.8093	0.8052	0.8058	0.8033	0.8042	0.7981
0.1058	0.0945	0.0821	0.073	0.0746	0.0724	0.0706	0.0718	0.0705	0.0721	0.0781	0.0869	0.097	0.0906	0.0891	0.0905	0.0949	0.0981	0.1086	0.1173	0.1303	0.1326	0.1327	0.122	0.1303	0.1366	0.1635	0.1941	0.273	0.3612	0.452	0.5484	0.6408	0.7073	0.7532	0.7641	0.7878	0.7924	0.7924	0.8	0.7995	0.8008	0.8082	0.8047	0.8122	0.8095	0.8121	0.81	0.8099	0.8016
0.0983	0.0922	0.0839	0.0761	0.0796	0.0776	0.072	0.0751	0.0764	0.0787	0.0845	0.0915	0.1018	0.0954	0.0936	0.096	0.0983	0.1001	0.1098	0.1182	0.1328	0.135	0.1341	0.122	0.123	0.1302	0.1574	0.1859	0.2695	0.3655	0.4625	0.5629	0.6562	0.7274	0.7732	0.7771	0.7968	0.7983	0.7931	0.796	0.7907	0.7933	0.8015	0.8031	0.8136	0.812	0.8132	0.8092	0.8062	0.7984
0.0919	0.083	0.0735	0.0673	0.0723	0.0733	0.0681	0.0698	0.0679	0.0687	0.0719	0.0809	0.0941	0.0927	0.0962	0.1043	0.1086	0.1104	0.1176	0.1258	0.142	0.144	0.1417	0.1255	0.1247	0.1296	0.1584	0.1942	0.2804	0.3703	0.4587	0.5491	0.6377	0.704	0.7508	0.7625	0.7868	0.788	0.7846	0.7897	0.787	0.7901	0.796	0.7985	0.81	0.8062	0.806	0.802	0.8006	0.7933
0.1032	0.0919	0.0788	0.0676	0.0687	0.0685	0.0641	0.069	0.0726	0.0771	0.0837	0.0921	0.1031	0.0987	0.0992	0.1032	0.1076	0.1104	0.1196	0.128	0.143	0.1446	0.1426	0.1261	0.13	0.1382	0.1732	0.207	0.2897	0.3767	0.465	0.5541	0.643	0.7098	0.7605	0.7669	0.786	0.7845	0.7804	0.7833	0.7771	0.7819	0.7896	0.7936	0.8047	0.8031	0.8014	0.7963	0.7935	0.7913
0.1408	0.1312	0.1221	0.1223	0.1316	0.1297	0.1133	0.1031	0.0866	0.0748	0.0716	0.0823	0.0964	0.0929	0.0942	0.0997	0.1033	0.1052	0.1136	0.1219	0.136	0.1376	0.1386	0.1359	0.1413	0.1462	0.1844	0.1829	0.2332	0.3003	0.3852	0.4807	0.5771	0.6557	0.7267	0.7196	0.7372	0.7488	0.7556	0.7606	0.7572	0.7562	0.7629	0.7647	0.7726	0.7836	0.7893	0.7902	0.7896	0.7838
0.1278	0.1162	0.1063	0.1071	0.1171	0.1204	0.1087	0.1023	0.0881	0.0788	0.0779	0.0878	0.0986	0.0936	0.0925	0.0955	0.0983	0.1002	0.1097	0.1181	0.1313	0.1345	0.1363	0.13	0.1359	0.1397	0.1784	0.1795	0.2314	0.3016	0.3867	0.4797	0.5776	0.6562	0.7305	0.7258	0.7419	0.7514	0.7549	0.7573	0.7518	0.7503	0.7557	0.7539	0.7678	0.7802	0.7973	0.8065	0.8108	0.8073
0.1319	0.1221	0.113	0.1141	0.121	0.1215	0.1085	0.1019	0.0887	0.0799	0.0773	0.0901	0.1028	0.1031	0.1053	0.1069	0.1068	0.1057	0.1063	0.1128	0.1224	0.1252	0.127	0.1205	0.1262	0.1331	0.1683	0.1737	0.2236	0.2911	0.3725	0.4613	0.5523	0.6265	0.6945	0.6928	0.7116	0.7231	0.7296	0.7347	0.7308	0.7311	0.7399	0.7362	0.7494	0.7614	0.7793	0.79	0.7959	0.7964
0.1263	0.1155	0.1076	0.1113	0.1246	0.1288	0.1162	0.1072	0.0888	0.0768	0.0716	0.0842	0.1002	0.101	0.1045	0.1078	0.1077	0.1063	0.1061	0.1125	0.1224	0.1255	0.1274	0.1229	0.1257	0.1332	0.1537	0.1629	0.207	0.2444	0.3008	0.3765	0.4623	0.5432	0.6166	0.6445	0.6766	0.6782	0.6817	0.6858	0.6793	0.6808	0.6993	0.6941	0.7113	0.7216	0.7394	0.7536	0.759	0.7691
0.1118	0.1032	0.0973	0.1022	0.1154	0.1206	0.1101	0.1035	0.087	0.0765	0.0722	0.0839	0.098	0.0987	0.1014	0.1035	0.1035	0.1025	0.1029	0.1094	0.1193	0.122	0.1232	0.1194	0.1197	0.1271	0.1433	0.1546	0.1975	0.2323	0.2834	0.3536	0.4307	0.5072	0.5728	0.6052	0.6407	0.6503	0.6603	0.6705	0.6686	0.6712	0.6852	0.6787	0.6933	0.7032	0.7188	0.7328	0.7399	0.751
0.1168	0.1095	0.1028	0.1037	0.1143	0.1196	0.104	0.0948	0.08	0.066	0.0592	0.0705	0.0898	0.0981	0.1019	0.1085	0.1109	0.108	0.1074	0.1138	0.1252	0.1273	0.1266	0.12	0.116	0.1191	0.1298	0.1465	0.1917	0.2201	0.2686	0.3355	0.409	0.4816	0.5445	0.5833	0.618	0.6227	0.6338	0.6436	0.6405	0.6435	0.6622	0.656	0.673	0.6842	0.7015	0.7172	0.7254	0.74
0.125	0.1111	0.0994	0.0988	0.1079	0.1137	0.1029	0.0969	0.0823	0.0725	0.0679	0.0793	0.0934	0.0956	0.0996	0.1032	0.1034	0.1021	0.1018	0.1081	0.1185	0.1213	0.1223	0.1188	0.1175	0.1222	0.1323	0.1465	0.193	0.2307	0.286	0.3574	0.4314	0.5005	0.5522	0.5856	0.6264	0.6432	0.6646	0.6842	0.6915	0.6939	0.7006	0.6952	0.7139	0.7193	0.7349	0.7473	0.7526	0.7552
0.1226	0.113	0.1051	0.1088	0.1178	0.1232	0.1042	0.09	0.0691	0.051	0.0424	0.0554	0.0727	0.0821	0.0861	0.0914	0.0962	0.095	0.0953	0.102	0.1117	0.1138	0.114	0.1088	0.1086	0.118	0.1317	0.1471	0.1968	0.2401	0.2987	0.3737	0.4515	0.5279	0.5871	0.6182	0.6514	0.6615	0.6715	0.6811	0.6785	0.6809	0.692	0.6899	0.7092	0.7191	0.735	0.7457	0.7468	0.7484
0.1273	0.1194	0.111	0.1096	0.1177	0.1207	0.1033	0.0934	0.0792	0.065	0.0593	0.0686	0.0858	0.0913	0.0938	0.1019	0.1117	0.1144	0.1232	0.1319	0.1437	0.1454	0.1481	0.1485	0.1593	0.1701	0.2122	0.211	0.2568	0.3193	0.3993	0.5	0.5988	0.6872	0.763	0.758	0.7762	0.7733	0.7682	0.7704	0.765	0.7669	0.7775	0.7761	0.7837	0.7832	0.7848	0.7844	0.7874	0.7866
0.1054	0.0929	0.0799	0.0714	0.0737	0.0779	0.0667	0.0633	0.0586	0.0539	0.0553	0.065	0.08	0.0842	0.0858	0.0928	0.1025	0.1052	0.1146	0.1234	0.1381	0.1389	0.1356	0.1207	0.1244	0.1245	0.1481	0.1742	0.2479	0.3321	0.4197	0.5094	0.6008	0.6653	0.7172	0.7329	0.7615	0.7729	0.7769	0.7826	0.7838	0.7822	0.7885	0.7872	0.7948	0.7945	0.7973	0.7967	0.7988	0.7917
0.1064	0.092	0.0797	0.0759	0.0822	0.0814	0.0759	0.0787	0.0795	0.0759	0.0818	0.0949	0.1073	0.1013	0.1014	0.1045	0.1098	0.1132	0.1229	0.1316	0.1467	0.1477	0.1442	0.128	0.1318	0.1316	0.1575	0.1842	0.2595	0.3441	0.4343	0.5229	0.6133	0.674	0.7225	0.7338	0.7616	0.7712	0.778	0.7849	0.7865	0.7865	0.7937	0.795	0.8064	0.8043	0.8071	0.8051	0.8045	0.7962
0.0983	0.0886	0.0772	0.0669	0.0715	0.0746	0.0648	0.0639	0.0626	0.0597	0.0621	0.0697	0.0863	0.088	0.0881	0.0948	0.1015	0.1025	0.1116	0.12	0.135	0.1367	0.1348	0.1229	0.1229	0.1241	0.1458	0.1708	0.2446	0.3328	0.4188	0.5062	0.5917	0.654	0.699	0.7135	0.7456	0.765	0.772	0.7819	0.7855	0.7858	0.7896	0.7913	0.8009	0.8016	0.8044	0.8029	0.8031	0.7952
0.0977	0.0892	0.0809	0.0775	0.0827	0.0849	0.0788	0.078	0.0723	0.0702	0.0716	0.0804	0.0923	0.0921	0.0959	0.103	0.1094	0.1127	0.1206	0.1291	0.1446	0.146	0.1431	0.1253	0.1286	0.1342	0.1636	0.2011	0.2907	0.3853	0.4818	0.5763	0.6677	0.7306	0.7723	0.7789	0.7994	0.7993	0.7985	0.8039	0.8019	0.8043	0.811	0.8097	0.8181	0.8133	0.8135	0.8099	0.8091	0.8029
0.1095	0.1013	0.0902	0.0805	0.0801	0.0759	0.0686	0.0713	0.0738	0.077	0.0839	0.0925	0.1019	0.0955	0.0939	0.0952	0.0995	0.1026	0.1132	0.1218	0.1358	0.1374	0.136	0.1206	0.1289	0.1363	0.1673	0.2023	0.2886	0.383	0.4803	0.5769	0.6703	0.734	0.7773	0.782	0.8002	0.8019	0.8017	0.8072	0.8044	0.805	0.8127	0.8126	0.8252	0.8223	0.8243	0.8211	0.819	0.8106
0.1017	0.0943	0.0856	0.0794	0.0826	0.0823	0.0762	0.0774	0.0756	0.0757	0.0795	0.0868	0.0966	0.0923	0.092	0.0949	0.0994	0.1024	0.1122	0.1207	0.1343	0.1365	0.1363	0.1243	0.1309	0.1386	0.1674	0.1995	0.2823	0.3734	0.4699	0.5691	0.6634	0.7313	0.777	0.7838	0.8034	0.8027	0.8009	0.8055	0.8024	0.8037	0.8112	0.8107	0.8209	0.8177	0.8195	0.816	0.814	0.8053
0.1038	0.0935	0.0821	0.0735	0.0769	0.0772	0.0721	0.0753	0.0759	0.0785	0.0845	0.0928	0.1035	0.0979	0.0973	0.0999	0.1042	0.107	0.1169	0.1254	0.139	0.1413	0.1412	0.1299	0.1371	0.1423	0.1691	0.1996	0.2792	0.3665	0.4598	0.5584	0.6536	0.7216	0.7697	0.7797	0.8006	0.8007	0.7992	0.8044	0.8017	0.8022	0.8115	0.8097	0.8207	0.8176	0.8208	0.8184	0.8169	0.8084
0.0977	0.0893	0.0796	0.0725	0.0748	0.0767	0.0705	0.0665	0.0608	0.055	0.0553	0.0631	0.0773	0.0813	0.0822	0.0896	0.0969	0.0981	0.107	0.1154	0.1293	0.1317	0.1318	0.1202	0.1279	0.1319	0.1587	0.1891	0.2695	0.3572	0.4524	0.552	0.6487	0.7151	0.7626	0.7712	0.7908	0.7915	0.7918	0.7978	0.7955	0.7962	0.8031	0.8032	0.8138	0.8139	0.8169	0.8153	0.8152	0.8077
0.0919	0.0838	0.0759	0.0724	0.0782	0.0835	0.0737	0.0705	0.0643	0.0591	0.0587	0.0701	0.0872	0.0946	0.0977	0.1032	0.1059	0.1033	0.1033	0.1098	0.1198	0.1225	0.1238	0.1133	0.1234	0.1294	0.1564	0.1837	0.2595	0.3485	0.4427	0.5428	0.6402	0.7063	0.7523	0.759	0.7862	0.7922	0.7959	0.8068	0.8096	0.8136	0.8158	0.8149	0.823	0.8155	0.8137	0.8088	0.808	0.8011
0.0947	0.0884	0.0822	0.0801	0.0876	0.0856	0.0784	0.0784	0.0748	0.0758	0.0822	0.0933	0.1054	0.0986	0.0976	0.1004	0.1039	0.1062	0.1159	0.1244	0.1389	0.1409	0.1396	0.1283	0.1313	0.1316	0.1549	0.1779	0.2496	0.332	0.4203	0.5196	0.6163	0.6889	0.7427	0.7553	0.7787	0.7839	0.7837	0.7915	0.7904	0.7935	0.7988	0.7974	0.8031	0.8029	0.8039	0.8018	0.8027	0.7991
0.1132	0.1034	0.0945	0.0938	0.1037	0.111	0.098	0.0879	0.0723	0.0574	0.0483	0.0589	0.0793	0.0909	0.0974	0.1065	0.1108	0.1085	0.107	0.1134	0.1247	0.1269	0.1262	0.1215	0.1146	0.1175	0.125	0.1395	0.1804	0.2087	0.2431	0.3085	0.3694	0.4348	0.4863	0.5237	0.5646	0.5775	0.5887	0.6128	0.6149	0.6178	0.6333	0.6273	0.6489	0.6558	0.6725	0.6899	0.7019	0.7167
0.1182	0.1071	0.0988	0.102	0.1147	0.1236	0.1091	0.0954	0.0743	0.0564	0.047	0.0591	0.0788	0.0891	0.0943	0.1013	0.1062	0.1046	0.1042	0.1108	0.1215	0.1233	0.1224	0.1166	0.113	0.1178	0.1288	0.1436	0.1858	0.219	0.2541	0.3185	0.3795	0.4436	0.4943	0.5286	0.5729	0.5841	0.5912	0.6135	0.6166	0.616	0.6314	0.6333	0.6688	0.6736	0.6966	0.7134	0.7189	0.7152
0.0985	0.0918	0.0823	0.0736	0.0737	0.0707	0.0655	0.0702	0.0744	0.079	0.0868	0.095	0.1034	0.0968	0.0947	0.0972	0.0986	0.0997	0.1092	0.1175	0.1326	0.1349	0.1338	0.1258	0.123	0.124	0.1336	0.146	0.2082	0.2858	0.37	0.4611	0.5498	0.6187	0.6573	0.6728	0.7084	0.7325	0.7492	0.7664	0.7754	0.777	0.7799	0.7804	0.7911	0.7908	0.7948	0.7933	0.7925	0.7816
0.1061	0.0992	0.0888	0.0785	0.0773	0.0719	0.0643	0.0671	0.0705	0.0737	0.0795	0.088	0.0988	0.0947	0.0954	0.1	0.1038	0.106	0.1148	0.1232	0.1382	0.1402	0.1387	0.1295	0.1282	0.1293	0.1416	0.1519	0.2135	0.2893	0.3767	0.4739	0.5719	0.6493	0.7003	0.7155	0.7456	0.76	0.7686	0.778	0.7806	0.7813	0.7857	0.787	0.7958	0.7971	0.8002	0.7978	0.7962	0.7865
0.1263	0.1159	0.108	0.1113	0.1246	0.1282	0.1149	0.1051	0.086	0.0732	0.0667	0.0782	0.0959	0.0986	0.1062	0.1194	0.1239	0.125	0.1298	0.1376	0.1536	0.1556	0.1563	0.1539	0.1539	0.1522	0.1844	0.1815	0.2302	0.2938	0.373	0.465	0.5588	0.6339	0.7045	0.7013	0.7224	0.7343	0.7398	0.745	0.7434	0.741	0.7476	0.7426	0.7587	0.7642	0.782	0.7914	0.7908	0.7815
0.1262	0.1158	0.1082	0.1119	0.1247	0.1287	0.1167	0.1088	0.0917	0.0809	0.0799	0.0898	0.1	0.093	0.0901	0.0913	0.093	0.0945	0.1047	0.1131	0.1262	0.1294	0.1312	0.1288	0.1306	0.1337	0.1518	0.1563	0.1991	0.2345	0.289	0.3695	0.4622	0.5519	0.6354	0.6703	0.7054	0.7033	0.6994	0.6993	0.6922	0.6909	0.7035	0.7007	0.7159	0.7282	0.7468	0.7613	0.7672	0.7719
0.1329	0.1192	0.1075	0.1063	0.1157	0.1218	0.1119	0.107	0.0936	0.0845	0.0805	0.0914	0.1051	0.1063	0.1093	0.1125	0.1114	0.1095	0.1092	0.1155	0.1253	0.1288	0.1316	0.1285	0.1313	0.1398	0.1625	0.1642	0.2057	0.2568	0.3335	0.426	0.5234	0.6103	0.6822	0.6929	0.7126	0.7137	0.7181	0.7204	0.7141	0.7144	0.7283	0.7216	0.7336	0.7437	0.7614	0.7728	0.7803	0.783
0.127	0.1159	0.1075	0.1098	0.1232	0.1284	0.1169	0.1091	0.0917	0.08	0.076	0.0854	0.0991	0.0968	0.0986	0.1043	0.1089	0.1114	0.1198	0.1282	0.1423	0.1449	0.1451	0.1375	0.1407	0.1393	0.1717	0.1699	0.2224	0.2958	0.3845	0.4782	0.5721	0.642	0.7043	0.6939	0.711	0.7247	0.7343	0.7412	0.7393	0.7376	0.7478	0.7472	0.7572	0.7663	0.7728	0.7755	0.7773	0.7742
0.0993	0.0931	0.0842	0.075	0.0774	0.0738	0.0687	0.0736	0.0781	0.083	0.0895	0.0993	0.1119	0.1075	0.1067	0.1048	0.1038	0.1028	0.105	0.1117	0.1217	0.1236	0.1234	0.1127	0.1192	0.1254	0.1509	0.1762	0.2441	0.323	0.41	0.5084	0.6043	0.6783	0.733	0.7464	0.7714	0.776	0.7779	0.7873	0.7874	0.7914	0.7954	0.796	0.8043	0.8022	0.803	0.7992	0.7974	0.789
0.0984	0.0886	0.0776	0.0685	0.0722	0.0723	0.0673	0.0705	0.0714	0.0739	0.08	0.0875	0.0978	0.0911	0.0893	0.0896	0.0951	0.0992	0.1104	0.1192	0.1336	0.1342	0.1306	0.1139	0.1197	0.1225	0.1508	0.177	0.2555	0.3436	0.4344	0.5295	0.6218	0.6876	0.7347	0.74	0.7627	0.768	0.7692	0.7773	0.7763	0.7781	0.7853	0.7876	0.7997	0.8025	0.8079	0.8078	0.8076	0.7994
0.0951	0.0872	0.0777	0.0696	0.0733	0.073	0.0677	0.0701	0.07	0.0711	0.0754	0.0822	0.0928	0.0879	0.0874	0.09	0.0945	0.0975	0.1073	0.1159	0.1302	0.1319	0.1305	0.1168	0.1233	0.1265	0.1577	0.1832	0.255	0.3344	0.4208	0.5154	0.6113	0.6828	0.7405	0.7507	0.7723	0.7729	0.7716	0.7775	0.776	0.7767	0.7822	0.784	0.7951	0.7957	0.7996	0.7987	0.7991	0.79
0.1287	0.113	0.0995	0.0965	0.1082	0.1172	0.1017	0.0921	0.0758	0.0615	0.0546	0.0669	0.0884	0.0969	0.1018	0.1087	0.1129	0.111	0.1106	0.1171	0.1281	0.1299	0.1289	0.1241	0.1178	0.121	0.1294	0.1409	0.1797	0.2076	0.2411	0.3089	0.3734	0.4445	0.5008	0.5404	0.5844	0.6013	0.6139	0.6402	0.6434	0.6513	0.655	0.6551	0.6696	0.6817	0.6925	0.7073	0.7196	0.7402
0.1281	0.1172	0.1078	0.1076	0.12	0.1264	0.1092	0.0976	0.0794	0.0632	0.0575	0.0665	0.0835	0.0857	0.0854	0.0915	0.0984	0.0997	0.1092	0.1177	0.1316	0.1337	0.1331	0.1291	0.1246	0.127	0.1406	0.1506	0.1885	0.2099	0.24	0.3097	0.3829	0.4652	0.5376	0.5852	0.6309	0.6423	0.65	0.6729	0.6746	0.6784	0.6833	0.6839	0.7034	0.7145	0.7294	0.7434	0.7513	0.7605
0.099	0.0895	0.0785	0.0701	0.0729	0.0693	0.0628	0.0663	0.069	0.0741	0.0823	0.0943	0.108	0.1029	0.1044	0.1101	0.1142	0.1163	0.1247	0.133	0.1495	0.1507	0.147	0.1294	0.1296	0.1295	0.1567	0.1834	0.2655	0.3569	0.4474	0.5427	0.6373	0.7051	0.7554	0.7618	0.7851	0.7908	0.7885	0.7947	0.7928	0.7928	0.8006	0.8028	0.8171	0.8184	0.825	0.8238	0.8211	0.8079
0.0957	0.088	0.0781	0.069	0.0727	0.0741	0.0636	0.0626	0.0615	0.0588	0.0602	0.0692	0.0878	0.0931	0.0971	0.1083	0.1159	0.1167	0.1237	0.132	0.1485	0.15	0.1467	0.1304	0.13	0.1285	0.154	0.1782	0.2595	0.3504	0.4461	0.545	0.6403	0.7063	0.7512	0.7537	0.7772	0.7837	0.7881	0.7985	0.8011	0.8026	0.8043	0.8046	0.8135	0.8123	0.8147	0.8128	0.8133	0.8032
0.1061	0.0992	0.0885	0.0775	0.0767	0.0708	0.063	0.066	0.0699	0.0736	0.0793	0.0881	0.1006	0.0971	0.099	0.1056	0.1087	0.1101	0.1179	0.1261	0.1418	0.1441	0.1428	0.1312	0.131	0.1294	0.1523	0.1717	0.2476	0.3384	0.4322	0.5251	0.616	0.6769	0.7203	0.7256	0.7564	0.7744	0.7852	0.7964	0.8014	0.8027	0.805	0.8035	0.809	0.8063	0.807	0.8035	0.8027	0.7934
0.106	0.0964	0.0847	0.0747	0.077	0.0752	0.0686	0.0707	0.0713	0.0731	0.0779	0.086	0.0983	0.0943	0.0952	0.1002	0.1042	0.1064	0.1151	0.1234	0.1381	0.1404	0.1398	0.1288	0.1332	0.1325	0.1586	0.176	0.2484	0.3344	0.4268	0.5262	0.6218	0.6884	0.7347	0.7368	0.7644	0.7742	0.7816	0.7953	0.8	0.8048	0.8051	0.8052	0.8121	0.8083	0.808	0.8044	0.8045	0.7966
0.105	0.0989	0.0903	0.0821	0.0869	0.0812	0.0739	0.0768	0.0794	0.0837	0.0936	0.1025	0.1133	0.1009	0.095	0.0932	0.0935	0.0947	0.1062	0.1147	0.1283	0.1308	0.1312	0.1193	0.1295	0.1336	0.1658	0.19	0.2673	0.3572	0.4528	0.5515	0.649	0.714	0.7622	0.7622	0.7834	0.7866	0.7882	0.7958	0.7947	0.7981	0.8036	0.8051	0.8154	0.8132	0.8142	0.8108	0.8093	0.8027
0.1108	0.0997	0.0865	0.076	0.0769	0.0747	0.0674	0.0692	0.0699	0.072	0.0774	0.0865	0.0983	0.0941	0.095	0.0995	0.1041	0.1068	0.1158	0.1243	0.1389	0.1408	0.1396	0.1263	0.132	0.1338	0.1603	0.1854	0.2656	0.3578	0.4562	0.5571	0.6532	0.7175	0.7601	0.7613	0.7825	0.7885	0.7932	0.8031	0.8039	0.8072	0.8118	0.8097	0.816	0.8137	0.8145	0.8116	0.8114	0.8054
0.1043	0.098	0.0893	0.0816	0.0848	0.0819	0.075	0.0766	0.0767	0.078	0.0824	0.0904	0.1026	0.0984	0.0992	0.1036	0.1081	0.1109	0.1199	0.1284	0.1429	0.1435	0.1426	0.1289	0.1415	0.1574	0.1951	0.2356	0.3228	0.4112	0.5057	0.5955	0.6836	0.7425	0.7806	0.7801	0.7902	0.7891	0.7913	0.7956	0.7914	0.7911	0.7986	0.7976	0.807	0.8087	0.8111	0.8101	0.8111	0.8077
0.109	0.1006	0.0894	0.079	0.0797	0.0765	0.0697	0.0723	0.0744	0.0768	0.0817	0.0898	0.1017	0.0982	0.0994	0.1051	0.1086	0.1104	0.1186	0.1269	0.1421	0.1444	0.1433	0.1272	0.1308	0.1406	0.174	0.2135	0.306	0.4052	0.5061	0.6016	0.6926	0.7553	0.7947	0.7964	0.8132	0.8136	0.8138	0.819	0.8174	0.8161	0.8243	0.8212	0.8331	0.8275	0.8305	0.8276	0.8257	0.814
0.0984	0.0894	0.0799	0.0736	0.078	0.0796	0.0751	0.0778	0.0769	0.0784	0.0834	0.0914	0.1015	0.097	0.0968	0.0999	0.1044	0.1073	0.117	0.1255	0.1387	0.1413	0.142	0.1304	0.1393	0.1491	0.1799	0.2134	0.2999	0.3986	0.5017	0.6026	0.6964	0.7597	0.7984	0.7979	0.8153	0.8137	0.8119	0.8158	0.8136	0.8126	0.8226	0.8199	0.8332	0.8256	0.8284	0.8255	0.8239	0.812
0.0959	0.0854	0.0747	0.0678	0.072	0.0744	0.0697	0.0715	0.0694	0.0699	0.0715	0.0818	0.0962	0.0984	0.1031	0.1067	0.1087	0.1086	0.1085	0.1151	0.1253	0.1275	0.1275	0.1156	0.1238	0.1305	0.1567	0.185	0.263	0.3536	0.4498	0.552	0.6503	0.7195	0.7674	0.774	0.7977	0.7998	0.7992	0.8059	0.8043	0.8082	0.8149	0.8136	0.8218	0.8161	0.815	0.8104	0.809	0.8044
0.0984	0.0894	0.0799	0.074	0.0782	0.0819	0.0714	0.0687	0.0644	0.0603	0.0629	0.0723	0.0864	0.0884	0.0881	0.0944	0.1009	0.1018	0.1111	0.1196	0.1332	0.1344	0.135	0.1277	0.1385	0.1497	0.1808	0.2122	0.297	0.3931	0.4974	0.6011	0.6944	0.756	0.7916	0.7867	0.8006	0.8017	0.8037	0.8093	0.807	0.8072	0.8154	0.8141	0.8253	0.8233	0.8272	0.8247	0.8224	0.812
0.1016	0.0915	0.0801	0.0719	0.0728	0.0706	0.0693	0.0711	0.0704	0.0724	0.0774	0.0871	0.0985	0.096	0.0981	0.1054	0.1081	0.1092	0.1166	0.1247	0.1392	0.1426	0.1442	0.1338	0.1384	0.145	0.1746	0.2049	0.2901	0.3886	0.4885	0.5887	0.6835	0.7487	0.791	0.7916	0.8109	0.8135	0.8115	0.8165	0.8148	0.8147	0.8224	0.8187	0.8278	0.8221	0.8236	0.8209	0.8207	0.8126
0.1236	0.1139	0.1046	0.1032	0.1115	0.1193	0.105	0.097	0.0831	0.0691	0.0639	0.0712	0.0847	0.0889	0.0889	0.0964	0.1015	0.1014	0.1099	0.1182	0.1324	0.134	0.135	0.1321	0.1387	0.1406	0.1739	0.1834	0.2323	0.2875	0.3565	0.4359	0.5189	0.5841	0.6476	0.6559	0.683	0.6957	0.7062	0.7161	0.7176	0.7184	0.7271	0.7204	0.7347	0.7393	0.7564	0.7677	0.7708	0.7695
0.1101	0.0961	0.0811	0.0697	0.0718	0.0721	0.0661	0.0687	0.0694	0.072	0.0783	0.0872	0.0984	0.0925	0.0918	0.0944	0.0988	0.1018	0.1117	0.1203	0.1345	0.1363	0.1349	0.1207	0.1283	0.1316	0.1624	0.1891	0.2662	0.3519	0.4387	0.5336	0.6306	0.7012	0.7581	0.7686	0.7925	0.7955	0.7911	0.7958	0.7938	0.7933	0.7984	0.7982	0.8085	0.8068	0.8091	0.8073	0.8076	0.7977
0.1026	0.0917	0.0795	0.0696	0.0733	0.0764	0.0658	0.0639	0.0614	0.0579	0.0601	0.0686	0.0845	0.0866	0.0869	0.0933	0.1009	0.1025	0.1119	0.1204	0.1346	0.1364	0.1352	0.1216	0.1271	0.1324	0.1613	0.1903	0.2707	0.3624	0.4516	0.5454	0.6369	0.7035	0.7509	0.7587	0.7826	0.79	0.788	0.7949	0.794	0.7947	0.7992	0.7992	0.8083	0.808	0.8108	0.8091	0.8092	0.8002
0.0997	0.0874	0.0745	0.0651	0.0691	0.0737	0.0639	0.0626	0.06	0.057	0.0594	0.0689	0.0853	0.0887	0.0904	0.0982	0.1065	0.1083	0.1171	0.1256	0.1405	0.1419	0.1396	0.1244	0.1283	0.1321	0.1608	0.1898	0.2701	0.3603	0.4491	0.536	0.6254	0.688	0.7382	0.7496	0.7768	0.7895	0.792	0.7964	0.796	0.7935	0.8	0.7981	0.8054	0.8057	0.8087	0.8073	0.8078	0.7992
0.0982	0.0866	0.0746	0.0659	0.0699	0.0719	0.0723	0.0737	0.0706	0.0703	0.0725	0.0795	0.0919	0.0904	0.093	0.0999	0.1043	0.1064	0.1142	0.1225	0.1369	0.1397	0.1401	0.1282	0.1349	0.139	0.1671	0.1975	0.2816	0.3754	0.4764	0.5781	0.6756	0.7398	0.7843	0.7858	0.8	0.7996	0.799	0.8029	0.7981	0.7991	0.8074	0.8071	0.8168	0.8176	0.8205	0.818	0.816	0.8092
0.1417	0.1286	0.1172	0.1171	0.1278	0.1329	0.1132	0.0988	0.0783	0.0606	0.0548	0.0656	0.0823	0.0847	0.0846	0.0913	0.0977	0.0986	0.1077	0.1162	0.1314	0.133	0.1306	0.12	0.1177	0.1198	0.1415	0.1519	0.1997	0.2358	0.2866	0.3502	0.4235	0.4931	0.5518	0.5795	0.6208	0.6407	0.6644	0.686	0.6929	0.6999	0.7034	0.7029	0.72	0.7291	0.7429	0.7531	0.7556	0.7614
0.0938	0.0863	0.0784	0.0736	0.0789	0.0805	0.0757	0.0774	0.075	0.0752	0.0793	0.0867	0.0966	0.092	0.0915	0.0953	0.0978	0.0994	0.1085	0.1168	0.1306	0.1336	0.1349	0.1228	0.1317	0.1405	0.1733	0.2115	0.2969	0.3868	0.4807	0.5746	0.6676	0.7312	0.7787	0.7868	0.8027	0.7987	0.7943	0.7958	0.789	0.7914	0.8003	0.8008	0.8095	0.8089	0.8091	0.8059	0.8051	0.803
0.1023	0.0942	0.0838	0.0757	0.0767	0.0718	0.065	0.0687	0.0724	0.078	0.0884	0.0993	0.1085	0.0991	0.0955	0.0957	0.0976	0.0995	0.1102	0.1187	0.1323	0.1348	0.135	0.1241	0.1315	0.1364	0.1627	0.1915	0.2732	0.3672	0.4643	0.5664	0.6642	0.7324	0.7802	0.7863	0.8055	0.805	0.799	0.801	0.7962	0.7962	0.805	0.8043	0.814	0.8129	0.8158	0.8142	0.8141	0.8073
0.1067	0.0966	0.0838	0.072	0.0718	0.0694	0.0636	0.0679	0.072	0.0762	0.0825	0.091	0.1023	0.0982	0.099	0.1038	0.1078	0.1101	0.1188	0.1272	0.1417	0.144	0.1435	0.1305	0.1362	0.1404	0.1676	0.1966	0.2822	0.3812	0.4854	0.5879	0.6831	0.7446	0.782	0.7789	0.7961	0.799	0.8013	0.8082	0.8079	0.809	0.8138	0.8109	0.817	0.8144	0.8158	0.8137	0.815	0.8082
0.1137	0.1033	0.0894	0.0756	0.075	0.0704	0.0638	0.0685	0.0744	0.08	0.0881	0.0969	0.1087	0.1021	0.1014	0.1051	0.1073	0.1088	0.1178	0.1261	0.1403	0.1432	0.144	0.1323	0.1408	0.1447	0.1753	0.199	0.2826	0.3838	0.4929	0.5988	0.6977	0.7582	0.7967	0.7843	0.7969	0.7972	0.7983	0.803	0.8011	0.8009	0.8058	0.8054	0.8139	0.8135	0.8164	0.8154	0.8167	0.8091
0.102	0.094	0.0838	0.0749	0.0781	0.0745	0.0677	0.0704	0.0721	0.0754	0.0817	0.0911	0.1043	0.0991	0.0997	0.1048	0.108	0.1097	0.1182	0.1265	0.1406	0.1436	0.1444	0.1352	0.1402	0.1428	0.1686	0.1889	0.2674	0.3613	0.4663	0.5749	0.6755	0.7439	0.7888	0.784	0.7988	0.7987	0.7992	0.8039	0.801	0.8019	0.8075	0.8068	0.8143	0.8145	0.8169	0.8148	0.8145	0.8066
0.0961	0.084	0.0749	0.0738	0.0839	0.0872	0.0829	0.0839	0.0799	0.0717	0.0724	0.0818	0.0947	0.0918	0.0935	0.0991	0.1036	0.1061	0.1146	0.1229	0.1379	0.1399	0.1385	0.1242	0.1282	0.1316	0.1598	0.1866	0.2705	0.3672	0.4672	0.5691	0.6667	0.7341	0.7801	0.7801	0.7976	0.8	0.7977	0.8019	0.7985	0.7993	0.8046	0.8053	0.814	0.8151	0.8186	0.816	0.8139	0.8033
0.1068	0.097	0.0848	0.0738	0.0745	0.0718	0.0653	0.0684	0.0709	0.074	0.0799	0.0882	0.0996	0.095	0.0954	0.0994	0.1037	0.1063	0.1155	0.1239	0.1388	0.1406	0.1388	0.123	0.1288	0.1331	0.1645	0.1933	0.2767	0.3698	0.4671	0.566	0.6632	0.7305	0.7794	0.7812	0.7984	0.8004	0.7996	0.8045	0.8015	0.8011	0.8076	0.8074	0.817	0.819	0.8233	0.8225	0.8227	0.8145
0.102	0.0944	0.0849	0.0769	0.08	0.0774	0.0712	0.0739	0.0752	0.078	0.085	0.0934	0.1036	0.0962	0.0939	0.0958	0.0978	0.0995	0.1095	0.1179	0.1323	0.1346	0.134	0.1209	0.1249	0.1323	0.1629	0.1928	0.2765	0.372	0.467	0.5645	0.6581	0.7268	0.774	0.7779	0.7969	0.8019	0.799	0.8037	0.7999	0.8024	0.8075	0.8064	0.8113	0.8117	0.8113	0.8083	0.8086	0.8052
0.102	0.0944	0.085	0.0779	0.08	0.0787	0.0717	0.0722	0.0705	0.0702	0.0731	0.0809	0.0921	0.09	0.0919	0.098	0.1022	0.1045	0.1126	0.1209	0.1362	0.1383	0.1368	0.123	0.1239	0.1294	0.156	0.1879	0.2736	0.3695	0.4637	0.5613	0.6542	0.7231	0.7691	0.777	0.7977	0.8023	0.7983	0.8027	0.7995	0.8001	0.8059	0.8048	0.8124	0.8125	0.8156	0.8129	0.8112	0.801
0.102	0.0944	0.085	0.0769	0.0816	0.0788	0.072	0.074	0.0744	0.0766	0.0823	0.0912	0.1045	0.0989	0.0991	0.1029	0.1072	0.11	0.1193	0.1278	0.1429	0.1444	0.142	0.1263	0.1306	0.1336	0.1627	0.1905	0.2724	0.3646	0.457	0.5544	0.6511	0.7205	0.7725	0.7789	0.7995	0.8032	0.7989	0.803	0.7983	0.7997	0.8086	0.8087	0.8197	0.8187	0.8214	0.8179	0.8147	0.8055
0.0976	0.0885	0.0791	0.0733	0.0787	0.0807	0.0751	0.0756	0.0719	0.0709	0.0736	0.081	0.0923	0.089	0.0898	0.0953	0.0981	0.0996	0.1078	0.116	0.1295	0.1331	0.1357	0.1262	0.1351	0.144	0.1762	0.2094	0.2941	0.39	0.4889	0.5869	0.6808	0.7436	0.7873	0.7878	0.8011	0.8001	0.7961	0.7977	0.7907	0.7913	0.8019	0.8034	0.816	0.8173	0.8213	0.8189	0.816	0.8078
0.1006	0.0934	0.0856	0.0808	0.0868	0.0865	0.0801	0.0805	0.0773	0.0771	0.0811	0.0894	0.1011	0.0962	0.0961	0.1004	0.1031	0.1047	0.1136	0.1218	0.1352	0.1386	0.1408	0.1301	0.1401	0.1497	0.1831	0.2186	0.3044	0.3988	0.4996	0.5972	0.6904	0.7513	0.793	0.7925	0.805	0.8012	0.7994	0.8016	0.7957	0.7973	0.8059	0.8066	0.8176	0.815	0.8152	0.811	0.8087	0.8037
0.1036	0.0977	0.0904	0.0851	0.0893	0.0868	0.0807	0.0829	0.0829	0.0852	0.0906	0.1005	0.1133	0.1099	0.112	0.1193	0.1218	0.1228	0.1301	0.1382	0.154	0.1566	0.1559	0.1396	0.1435	0.1527	0.1836	0.2206	0.3102	0.4054	0.5022	0.596	0.6902	0.7553	0.7992	0.8023	0.8158	0.8113	0.8049	0.8044	0.797	0.7966	0.808	0.8069	0.819	0.8155	0.8173	0.814	0.8119	0.8041
0.0993	0.0948	0.0886	0.0841	0.0896	0.0833	0.077	0.0815	0.0854	0.0924	0.1049	0.1173	0.1284	0.1163	0.1116	0.1109	0.1118	0.1132	0.1242	0.1327	0.148	0.1481	0.1457	0.1294	0.1404	0.1555	0.1916	0.2352	0.3282	0.4224	0.5209	0.6134	0.7041	0.7638	0.8006	0.8011	0.8148	0.8081	0.8049	0.806	0.802	0.8007	0.8077	0.809	0.8225	0.8181	0.8199	0.8176	0.8175	0.8083
0.1034	0.0972	0.0897	0.0839	0.09	0.0845	0.0789	0.0842	0.0891	0.0972	0.1112	0.1235	0.1343	0.1199	0.1135	0.1099	0.1118	0.1143	0.1269	0.1357	0.1502	0.1497	0.1466	0.1285	0.1435	0.1593	0.1979	0.2429	0.3347	0.4261	0.5223	0.6113	0.7002	0.7563	0.7939	0.7933	0.8019	0.7955	0.793	0.7933	0.7877	0.7854	0.7932	0.7922	0.8028	0.8019	0.8038	0.8029	0.8048	0.8001
0.1327	0.1194	0.108	0.1063	0.1178	0.1261	0.1097	0.0986	0.0807	0.0645	0.0585	0.0668	0.083	0.0857	0.0854	0.0919	0.0981	0.0989	0.1081	0.1165	0.1311	0.1332	0.1321	0.1264	0.1204	0.124	0.1407	0.1486	0.1906	0.2208	0.2606	0.3333	0.4056	0.484	0.5471	0.582	0.6255	0.6396	0.653	0.6792	0.6831	0.6895	0.6943	0.6936	0.712	0.7195	0.7316	0.7441	0.7521	0.7643
0.108	0.1002	0.0906	0.0827	0.0865	0.0836	0.076	0.0769	0.076	0.077	0.0822	0.0906	0.1024	0.0963	0.0955	0.0974	0.1024	0.1059	0.1162	0.1249	0.1393	0.1405	0.1381	0.1207	0.1285	0.1348	0.1688	0.2009	0.2841	0.3734	0.4656	0.5613	0.6588	0.7293	0.7854	0.7929	0.8096	0.8082	0.8023	0.8035	0.7959	0.7963	0.8081	0.8086	0.8203	0.8229	0.8284	0.8261	0.8222	0.8125
0.1057	0.0989	0.0885	0.0778	0.0773	0.0739	0.068	0.072	0.076	0.0793	0.0846	0.0917	0.1021	0.0984	0.099	0.1031	0.1076	0.1104	0.1195	0.128	0.1436	0.1448	0.1416	0.1244	0.125	0.1308	0.1603	0.1931	0.2786	0.3695	0.4622	0.56	0.6568	0.732	0.7885	0.7992	0.8162	0.8137	0.8045	0.8037	0.7964	0.7957	0.8019	0.8006	0.8048	0.8084	0.8115	0.8098	0.8097	0.8018
0.1037	0.0927	0.08	0.0696	0.0708	0.0702	0.066	0.0716	0.076	0.0816	0.0914	0.0998	0.1073	0.0976	0.0928	0.0915	0.0933	0.0953	0.1068	0.1154	0.1288	0.131	0.1311	0.1191	0.1259	0.1356	0.166	0.1981	0.2826	0.3781	0.4768	0.5773	0.6722	0.7415	0.7883	0.7917	0.8054	0.8056	0.801	0.8025	0.7946	0.7965	0.8061	0.8063	0.8135	0.8176	0.8204	0.818	0.816	0.8115
0.1078	0.0993	0.0889	0.0803	0.0826	0.0792	0.0754	0.0831	0.0906	0.1	0.1126	0.1254	0.1357	0.126	0.1211	0.1143	0.1127	0.1122	0.1168	0.1237	0.1334	0.1331	0.1317	0.1175	0.1372	0.1526	0.1857	0.2262	0.308	0.3928	0.4843	0.5771	0.6707	0.731	0.7735	0.7804	0.7994	0.7928	0.7893	0.7917	0.7895	0.7887	0.7952	0.7941	0.8048	0.7982	0.7975	0.7964	0.8009	0.7984
0.1083	0.0994	0.0878	0.0769	0.0783	0.0744	0.0697	0.0764	0.0834	0.0912	0.1013	0.1126	0.1243	0.1166	0.1135	0.1089	0.1071	0.1062	0.1096	0.1164	0.1259	0.1277	0.1277	0.111	0.1276	0.1409	0.1737	0.2133	0.2962	0.3864	0.4782	0.5689	0.6631	0.7237	0.7681	0.7748	0.7921	0.7899	0.7862	0.7888	0.786	0.7838	0.789	0.7886	0.7983	0.7982	0.8009	0.8014	0.8054	0.7996
0.1058	0.0951	0.0818	0.0692	0.0698	0.0677	0.0642	0.072	0.0799	0.088	0.0969	0.1079	0.1204	0.1156	0.115	0.114	0.1118	0.11	0.1115	0.118	0.1282	0.1294	0.1304	0.1225	0.1362	0.1475	0.1754	0.2123	0.2953	0.3892	0.484	0.5822	0.674	0.733	0.7723	0.777	0.7964	0.7966	0.7911	0.7935	0.7914	0.7883	0.795	0.7943	0.8059	0.8044	0.809	0.81	0.8135	0.8054
0.1094	0.0961	0.084	0.0794	0.0841	0.0833	0.075	0.0774	0.0769	0.071	0.074	0.0849	0.0965	0.0925	0.0934	0.0978	0.1027	0.1056	0.1147	0.1232	0.1379	0.1396	0.138	0.1235	0.1275	0.1336	0.1643	0.1932	0.2751	0.3661	0.4616	0.5578	0.6493	0.7151	0.7608	0.7614	0.7737	0.7792	0.7814	0.7873	0.7835	0.7834	0.7888	0.7876	0.7939	0.8005	0.8043	0.8039	0.8045	0.799
0.1084	0.1005	0.0905	0.0819	0.0844	0.0811	0.0757	0.0804	0.0845	0.09	0.1001	0.1092	0.118	0.1075	0.1027	0.1034	0.1017	0.1013	0.1113	0.1194	0.1342	0.1373	0.1381	0.1254	0.1312	0.1376	0.1688	0.2034	0.2904	0.3823	0.4867	0.5886	0.6863	0.7512	0.7959	0.7964	0.8075	0.7998	0.7992	0.8011	0.7966	0.7953	0.8022	0.802	0.8119	0.8124	0.8152	0.8147	0.8166	0.8114
0.1021	0.0941	0.0838	0.0749	0.0766	0.074	0.07	0.0764	0.0822	0.0891	0.0999	0.109	0.1172	0.1072	0.1026	0.1033	0.1023	0.1024	0.1125	0.1207	0.1345	0.138	0.1401	0.1307	0.1371	0.1454	0.1759	0.2073	0.2906	0.3832	0.4844	0.5851	0.6796	0.7448	0.7885	0.7882	0.8002	0.7965	0.7948	0.7969	0.7919	0.7905	0.7982	0.7984	0.8085	0.811	0.8157	0.8152	0.8154	0.8074
0.1069	0.0962	0.0868	0.0841	0.0901	0.09	0.0849	0.087	0.0864	0.0801	0.0811	0.0926	0.1057	0.105	0.1069	0.1079	0.108	0.1072	0.1082	0.1148	0.1252	0.1272	0.1268	0.1114	0.1215	0.1321	0.1657	0.2013	0.2847	0.3764	0.4742	0.5719	0.6684	0.7346	0.7833	0.7864	0.8016	0.7991	0.797	0.7999	0.7944	0.7956	0.8035	0.8054	0.8154	0.8183	0.8216	0.8203	0.8198	0.8152
0.1031	0.0925	0.0809	0.0715	0.0761	0.0765	0.0717	0.075	0.0759	0.0786	0.0848	0.0927	0.1043	0.0979	0.0968	0.0998	0.1026	0.1045	0.114	0.1224	0.1373	0.1393	0.138	0.1227	0.1269	0.1343	0.1663	0.2005	0.2865	0.3791	0.4741	0.5708	0.666	0.7356	0.786	0.7929	0.8108	0.8097	0.8051	0.8075	0.8032	0.8028	0.8093	0.8079	0.8151	0.8156	0.8186	0.817	0.8174	0.8103
0.1044	0.0944	0.083	0.0739	0.0763	0.0754	0.0716	0.0776	0.0823	0.0887	0.0994	0.1086	0.1168	0.1065	0.1017	0.1013	0.1017	0.1028	0.1136	0.122	0.1363	0.1387	0.1384	0.1251	0.1301	0.1395	0.1736	0.2066	0.2887	0.3754	0.4671	0.5634	0.6598	0.7344	0.7929	0.8021	0.8168	0.8101	0.8004	0.7979	0.7885	0.7877	0.7979	0.799	0.8088	0.8124	0.8165	0.8153	0.8143	0.8079
0.1093	0.0966	0.0853	0.0816	0.0875	0.088	0.0801	0.0821	0.0805	0.0736	0.0753	0.0855	0.0978	0.0952	0.0972	0.1034	0.1075	0.1096	0.1177	0.126	0.141	0.1433	0.1425	0.1265	0.1333	0.1393	0.1724	0.2103	0.2972	0.3873	0.4807	0.5727	0.6651	0.7268	0.7741	0.7804	0.796	0.7924	0.7889	0.7909	0.7861	0.7862	0.7925	0.7922	0.7992	0.8009	0.8029	0.8024	0.805	0.8022
0.1084	0.0998	0.0888	0.0797	0.0801	0.0763	0.0695	0.0725	0.0752	0.0792	0.0866	0.0964	0.1068	0.101	0.1004	0.1049	0.1061	0.1067	0.1152	0.1234	0.1388	0.1415	0.141	0.1274	0.1281	0.1359	0.1687	0.1995	0.2842	0.3775	0.4743	0.5705	0.6624	0.7306	0.7795	0.7777	0.787	0.7874	0.7833	0.7843	0.774	0.7758	0.7871	0.7878	0.7973	0.8051	0.81	0.8079	0.8028	0.7967
0.1092	0.1005	0.0885	0.077	0.0756	0.0705	0.0653	0.0722	0.0804	0.0886	0.1005	0.11	0.1178	0.1074	0.1025	0.102	0.1022	0.1032	0.114	0.1224	0.1368	0.1392	0.1388	0.1251	0.1315	0.1377	0.1689	0.2023	0.285	0.3727	0.4654	0.5618	0.658	0.7271	0.78	0.7894	0.8056	0.8046	0.8013	0.804	0.798	0.8008	0.805	0.8052	0.8086	0.8117	0.8123	0.808	0.8054	0.7998
0.0948	0.0904	0.0832	0.076	0.0788	0.0741	0.0674	0.07	0.0719	0.0746	0.0791	0.0882	0.1022	0.1002	0.1037	0.112	0.1157	0.1173	0.1243	0.1324	0.1489	0.1509	0.1487	0.1333	0.131	0.1348	0.1637	0.1939	0.2764	0.363	0.4538	0.5494	0.6435	0.7164	0.7707	0.78	0.7987	0.7973	0.7927	0.7952	0.7897	0.7901	0.8011	0.7984	0.807	0.8064	0.8094	0.808	0.808	0.8032
0.1037	0.0955	0.0843	0.0726	0.0749	0.0706	0.0647	0.0696	0.0748	0.0801	0.0881	0.0965	0.1092	0.102	0.101	0.1047	0.1063	0.1073	0.1162	0.1244	0.1394	0.142	0.1418	0.1318	0.1299	0.1356	0.1608	0.1907	0.2656	0.3481	0.4324	0.5208	0.6101	0.6827	0.7397	0.7614	0.7898	0.7981	0.7972	0.7995	0.7976	0.795	0.8049	0.8009	0.8081	0.8055	0.8073	0.8058	0.8073	0.8029
0.0966	0.0932	0.0868	0.0795	0.0839	0.0801	0.0727	0.0735	0.0727	0.0724	0.0738	0.0805	0.0954	0.0944	0.0982	0.1069	0.111	0.1127	0.1196	0.1277	0.1437	0.146	0.1446	0.1294	0.1285	0.1358	0.1679	0.2017	0.2868	0.3765	0.4672	0.5594	0.6498	0.7196	0.7693	0.7775	0.7981	0.7997	0.7976	0.8025	0.801	0.8	0.8042	0.803	0.8114	0.8107	0.8149	0.8127	0.8113	0.7973
0.0944	0.0869	0.0783	0.0722	0.0774	0.0776	0.0715	0.0721	0.0692	0.0685	0.0705	0.0784	0.0918	0.0906	0.094	0.1022	0.1061	0.1077	0.1148	0.1229	0.1389	0.1412	0.1397	0.1259	0.1228	0.1296	0.1594	0.19	0.2725	0.3636	0.4519	0.537	0.6224	0.6884	0.7365	0.7488	0.7796	0.794	0.7987	0.8056	0.8083	0.8064	0.8099	0.8084	0.817	0.8127	0.8129	0.8099	0.8104	0.8026
0.0979	0.0913	0.0823	0.0745	0.0776	0.0728	0.0649	0.0662	0.0668	0.0689	0.074	0.0838	0.0979	0.0942	0.0963	0.103	0.1067	0.1084	0.1162	0.1244	0.1403	0.1423	0.1404	0.1272	0.1224	0.1295	0.1582	0.1895	0.2663	0.3478	0.4313	0.5171	0.6051	0.68	0.7392	0.7604	0.7884	0.7968	0.7971	0.8	0.7988	0.795	0.8036	0.8023	0.8127	0.8122	0.8164	0.8154	0.8154	0.8074
0.0953	0.0884	0.0804	0.0753	0.0816	0.0771	0.0683	0.068	0.0657	0.067	0.0735	0.0846	0.0985	0.0913	0.0907	0.0937	0.0977	0.1003	0.1099	0.1184	0.1327	0.1347	0.1338	0.1228	0.122	0.131	0.1598	0.1929	0.2636	0.3307	0.4067	0.4982	0.591	0.6773	0.7456	0.7762	0.8025	0.7991	0.7946	0.7991	0.7973	0.7958	0.8028	0.7979	0.8043	0.8024	0.8054	0.8051	0.8079	0.8008
0.0985	0.0898	0.0805	0.0737	0.0807	0.0838	0.0721	0.0677	0.0616	0.0556	0.0562	0.0647	0.0822	0.0845	0.0853	0.0928	0.0996	0.1004	0.1091	0.1176	0.1324	0.1344	0.133	0.1206	0.1212	0.1265	0.155	0.1851	0.2576	0.3311	0.411	0.506	0.6042	0.6888	0.7585	0.7842	0.8086	0.805	0.7964	0.798	0.7926	0.7918	0.8042	0.7997	0.8085	0.8061	0.8097	0.8086	0.8091	0.803
0.1014	0.0919	0.0833	0.0799	0.0882	0.0912	0.0843	0.0818	0.0734	0.0694	0.0704	0.0782	0.0905	0.0874	0.0885	0.0934	0.0978	0.1003	0.1091	0.1175	0.1309	0.1338	0.1351	0.1276	0.1311	0.1376	0.1643	0.1938	0.2619	0.3331	0.4116	0.4991	0.5914	0.6677	0.7328	0.7626	0.7948	0.7997	0.7996	0.8028	0.8023	0.8004	0.8097	0.804	0.8092	0.8041	0.8045	0.8028	0.8055	0.8025
0.0973	0.0888	0.0806	0.0773	0.0832	0.0848	0.078	0.0766	0.0703	0.0681	0.0682	0.0794	0.0943	0.0968	0.1018	0.1065	0.1075	0.1065	0.1058	0.1122	0.1227	0.1253	0.126	0.1154	0.119	0.1303	0.1554	0.196	0.274	0.359	0.4407	0.526	0.6144	0.6843	0.7401	0.7695	0.8017	0.8094	0.8049	0.806	0.8044	0.8007	0.8122	0.806	0.8135	0.8069	0.8083	0.8068	0.8091	0.8038
0.1056	0.0959	0.0849	0.077	0.0797	0.0776	0.0707	0.0724	0.0723	0.0745	0.0795	0.09	0.1036	0.1013	0.1045	0.1127	0.1163	0.1177	0.1248	0.1329	0.1487	0.1498	0.1489	0.1408	0.1393	0.1515	0.1793	0.2159	0.3024	0.3906	0.4869	0.5852	0.6717	0.7408	0.7797	0.7868	0.8053	0.8031	0.8035	0.8087	0.8069	0.8085	0.8151	0.8119	0.8184	0.814	0.8145	0.8116	0.8118	0.8061
0.0936	0.0858	0.0774	0.0712	0.0779	0.0789	0.0737	0.0752	0.0729	0.0731	0.0747	0.0834	0.0993	0.0999	0.1057	0.1156	0.1221	0.125	0.1317	0.1399	0.1553	0.1574	0.1562	0.144	0.1399	0.1489	0.1731	0.2102	0.2962	0.3857	0.4784	0.573	0.6581	0.7274	0.7676	0.7804	0.8022	0.8036	0.804	0.8107	0.8099	0.8114	0.8169	0.8134	0.8191	0.8155	0.8165	0.8135	0.8136	0.8078
0.0964	0.0877	0.08	0.077	0.0847	0.0919	0.0826	0.0786	0.0704	0.0636	0.0618	0.0712	0.089	0.097	0.1025	0.1161	0.123	0.1228	0.1286	0.1366	0.1522	0.1552	0.1554	0.1452	0.1407	0.1484	0.1725	0.2094	0.2931	0.3773	0.4667	0.5606	0.6474	0.7186	0.7645	0.781	0.8021	0.8001	0.7981	0.8026	0.7992	0.8008	0.8085	0.8074	0.8159	0.8139	0.8149	0.8123	0.8123	0.8082
0.0994	0.0922	0.0851	0.0819	0.089	0.0936	0.082	0.0761	0.0668	0.0586	0.0575	0.0656	0.0809	0.0845	0.0852	0.0932	0.0992	0.0996	0.1081	0.1164	0.1294	0.133	0.1356	0.1299	0.1325	0.1436	0.1709	0.204	0.2774	0.3557	0.4407	0.5361	0.6269	0.7046	0.7596	0.7802	0.8032	0.801	0.7968	0.8008	0.7972	0.7983	0.8086	0.8068	0.8171	0.8142	0.8173	0.815	0.8137	0.8058
0.0969	0.088	0.0794	0.0755	0.081	0.0833	0.0773	0.0766	0.071	0.069	0.069	0.0796	0.094	0.0968	0.1018	0.1069	0.1072	0.1058	0.1048	0.1111	0.1213	0.1245	0.1265	0.1182	0.1221	0.1336	0.1578	0.1989	0.2746	0.3524	0.434	0.5263	0.6166	0.691	0.7444	0.773	0.8005	0.8012	0.7986	0.8053	0.804	0.8066	0.8124	0.8108	0.8194	0.8135	0.8124	0.8081	0.8073	0.8018
0.0948	0.0862	0.0754	0.0652	0.0676	0.0677	0.0641	0.0695	0.0733	0.0774	0.0822	0.0899	0.1029	0.1012	0.1045	0.1122	0.1165	0.1184	0.1257	0.1339	0.1497	0.1519	0.1502	0.1353	0.1325	0.1429	0.1712	0.2142	0.3053	0.3937	0.4899	0.5865	0.6778	0.7511	0.8008	0.8146	0.8267	0.8154	0.807	0.8039	0.7939	0.7932	0.805	0.8038	0.8114	0.8139	0.8169	0.816	0.8165	0.813
0.0898	0.0834	0.0755	0.069	0.0739	0.0723	0.0679	0.0723	0.0747	0.0791	0.0856	0.0953	0.1087	0.1046	0.1065	0.1134	0.116	0.1171	0.1247	0.1328	0.1486	0.1498	0.1489	0.1395	0.1397	0.1536	0.1859	0.2242	0.3114	0.3989	0.4935	0.5898	0.6776	0.7482	0.7923	0.7995	0.8164	0.8124	0.8101	0.813	0.8089	0.8112	0.8176	0.8145	0.818	0.8154	0.8151	0.8115	0.8115	0.8068
0.0949	0.0869	0.0775	0.0691	0.0751	0.0742	0.0677	0.0688	0.0673	0.0673	0.0704	0.0775	0.0916	0.0876	0.0889	0.0944	0.0982	0.1002	0.1085	0.1168	0.1318	0.1341	0.1333	0.1213	0.1225	0.127	0.1532	0.1852	0.2623	0.3456	0.4294	0.5239	0.6185	0.6941	0.752	0.7725	0.7971	0.8004	0.7949	0.7995	0.7956	0.7969	0.8051	0.8059	0.8174	0.817	0.8203	0.8174	0.8146	0.8058
0.1021	0.0913	0.08	0.0721	0.0778	0.0777	0.0706	0.0705	0.0674	0.067	0.0689	0.0796	0.096	0.0957	0.0992	0.1024	0.1024	0.1012	0.1011	0.1075	0.117	0.1202	0.1226	0.1149	0.121	0.1331	0.1616	0.1958	0.2667	0.3436	0.4248	0.5188	0.6129	0.6915	0.7517	0.7757	0.8023	0.8038	0.8	0.8059	0.8047	0.8057	0.8103	0.8075	0.8136	0.8102	0.8105	0.8079	0.8091	0.8025
0.1008	0.0927	0.083	0.0754	0.0797	0.0776	0.0705	0.0713	0.07	0.0708	0.0756	0.084	0.0961	0.0906	0.0903	0.094	0.0975	0.0997	0.1089	0.1174	0.1321	0.1341	0.1329	0.1202	0.1193	0.1289	0.1592	0.191	0.2697	0.3546	0.4445	0.541	0.6336	0.7122	0.7665	0.7802	0.8022	0.8028	0.8007	0.8061	0.8038	0.805	0.812	0.8115	0.8217	0.8191	0.8213	0.8182	0.8163	0.8081
0.1044	0.0949	0.0847	0.0777	0.0829	0.0844	0.0721	0.068	0.063	0.0584	0.0611	0.071	0.0869	0.0875	0.0867	0.0928	0.0986	0.0992	0.1085	0.1169	0.1316	0.1336	0.1323	0.1184	0.1197	0.1293	0.1604	0.1927	0.2777	0.371	0.4683	0.5645	0.6536	0.7213	0.7624	0.765	0.7844	0.789	0.793	0.8018	0.8018	0.804	0.8089	0.807	0.8143	0.8124	0.8136	0.8108	0.8106	0.8046
0.096	0.0895	0.0819	0.0768	0.0821	0.0808	0.0737	0.0737	0.0705	0.07	0.0728	0.0816	0.0949	0.0926	0.0951	0.1022	0.1062	0.1081	0.1158	0.124	0.1394	0.1417	0.1407	0.1258	0.1264	0.1364	0.17	0.2069	0.2936	0.3836	0.4767	0.5687	0.6572	0.7252	0.7709	0.7779	0.7971	0.7976	0.7981	0.8041	0.8023	0.8028	0.8095	0.8086	0.8187	0.8174	0.8214	0.8189	0.8166	0.805
0.0974	0.0904	0.0811	0.0725	0.0755	0.0735	0.0676	0.0702	0.0711	0.0728	0.0753	0.0839	0.0993	0.1002	0.1062	0.1172	0.1223	0.1242	0.1302	0.1382	0.1556	0.1572	0.1536	0.1361	0.129	0.1349	0.1624	0.2013	0.2895	0.3726	0.4642	0.5595	0.6524	0.7292	0.7847	0.8015	0.8182	0.8087	0.8024	0.8019	0.7941	0.7954	0.8042	0.8035	0.8102	0.8103	0.8103	0.8078	0.8083	0.8067
0.1025	0.0895	0.0785	0.0751	0.0823	0.087	0.0769	0.0739	0.0692	0.0567	0.0532	0.0651	0.0857	0.0957	0.1039	0.1206	0.1284	0.1283	0.1327	0.1405	0.1576	0.1601	0.1584	0.1444	0.1368	0.1433	0.1688	0.2034	0.2934	0.3877	0.4893	0.5889	0.6786	0.7477	0.7886	0.7913	0.8033	0.8001	0.7986	0.801	0.7942	0.7961	0.8053	0.8061	0.8153	0.8175	0.8204	0.8173	0.8141	0.8072
0.1039	0.0971	0.0879	0.0798	0.0818	0.0793	0.0723	0.0735	0.0732	0.0738	0.0756	0.0842	0.0988	0.1	0.106	0.1175	0.1214	0.1224	0.1278	0.1357	0.1518	0.1549	0.1548	0.145	0.1373	0.1448	0.1666	0.2002	0.2874	0.3797	0.4821	0.5833	0.6701	0.738	0.7714	0.7761	0.7945	0.7941	0.7995	0.808	0.8086	0.8111	0.815	0.8138	0.8214	0.8179	0.8186	0.8154	0.8149	0.808
0.0924	0.0847	0.0771	0.0732	0.0804	0.0851	0.0745	0.0703	0.0631	0.0569	0.0564	0.0658	0.083	0.0884	0.0916	0.1023	0.1092	0.1096	0.1168	0.1249	0.1395	0.1425	0.1431	0.1336	0.132	0.1423	0.1688	0.2049	0.2874	0.3713	0.4647	0.5595	0.6448	0.7138	0.7541	0.7658	0.7862	0.7864	0.7919	0.8011	0.801	0.8041	0.8107	0.8081	0.8152	0.8127	0.814	0.8111	0.8103	0.8043
0.1009	0.092	0.0808	0.0704	0.0732	0.0714	0.0647	0.0665	0.0669	0.0679	0.0712	0.0785	0.092	0.0893	0.0916	0.0981	0.1025	0.1047	0.1128	0.1211	0.1354	0.1368	0.1373	0.1332	0.1351	0.1465	0.1711	0.2038	0.2824	0.3622	0.4535	0.554	0.6434	0.7171	0.7615	0.7763	0.7995	0.7987	0.8007	0.8084	0.8075	0.8111	0.8177	0.8145	0.8199	0.8157	0.8158	0.8121	0.8114	0.806
0.099	0.0914	0.0839	0.0801	0.0866	0.0932	0.0819	0.075	0.064	0.0534	0.0461	0.0551	0.0753	0.0893	0.0978	0.1089	0.1141	0.1119	0.1095	0.1158	0.1263	0.1293	0.1307	0.1226	0.1223	0.1354	0.1591	0.1959	0.2732	0.3564	0.4483	0.5471	0.6369	0.7125	0.7597	0.7768	0.7972	0.7965	0.7966	0.8027	0.8005	0.8018	0.8103	0.8089	0.8182	0.8175	0.8215	0.8195	0.818	0.8092
0.0925	0.0848	0.0772	0.0739	0.08	0.0809	0.0745	0.0739	0.0688	0.0674	0.0681	0.0793	0.0946	0.0968	0.1018	0.1065	0.1075	0.1065	0.1058	0.1122	0.1213	0.1248	0.1282	0.1223	0.1299	0.1416	0.1668	0.2013	0.2751	0.3581	0.4481	0.5475	0.6423	0.716	0.7672	0.7852	0.8082	0.8081	0.8058	0.8114	0.8098	0.8116	0.8164	0.8146	0.8212	0.8177	0.8181	0.8147	0.8141	0.8063
0.0935	0.0882	0.0802	0.0718	0.0763	0.0733	0.0664	0.0678	0.0677	0.0681	0.0698	0.0782	0.0938	0.093	0.0955	0.0976	0.0971	0.0957	0.096	0.1025	0.1111	0.1148	0.1188	0.1138	0.1224	0.1359	0.161	0.1967	0.2742	0.3603	0.4523	0.5521	0.6455	0.7172	0.7643	0.7808	0.8046	0.8053	0.8037	0.8096	0.8081	0.8091	0.8152	0.8136	0.8225	0.8193	0.8211	0.818	0.8168	0.8082
0.0924	0.0878	0.082	0.0783	0.0846	0.0814	0.0737	0.0734	0.0703	0.0702	0.0729	0.0842	0.0995	0.0981	0.1004	0.1028	0.1015	0.0996	0.0996	0.106	0.1156	0.119	0.1219	0.1143	0.1204	0.1341	0.1627	0.1987	0.2753	0.361	0.4529	0.5513	0.645	0.7191	0.7698	0.7844	0.8057	0.8053	0.8031	0.8082	0.8061	0.8079	0.8137	0.8111	0.8168	0.8137	0.8142	0.8112	0.8114	0.805
0.0936	0.0862	0.0762	0.0668	0.0667	0.0682	0.0645	0.0649	0.065	0.0633	0.0659	0.0731	0.0861	0.0898	0.0903	0.0992	0.103	0.1019	0.1096	0.1176	0.1318	0.1356	0.1381	0.1304	0.1324	0.1416	0.1708	0.2031	0.2837	0.3677	0.4633	0.5627	0.6566	0.7293	0.7786	0.7881	0.8059	0.8009	0.8005	0.8046	0.8008	0.8006	0.8115	0.8104	0.8215	0.8226	0.8293	0.8287	0.827	0.8166
0.0923	0.0784	0.0683	0.0673	0.0777	0.0829	0.0801	0.0824	0.0791	0.0722	0.0739	0.0843	0.0973	0.0948	0.0971	0.1042	0.1078	0.1094	0.1171	0.1252	0.1403	0.143	0.1428	0.1304	0.1302	0.1405	0.1713	0.211	0.2924	0.3723	0.4604	0.5532	0.6441	0.7193	0.7748	0.793	0.8085	0.8025	0.7984	0.7999	0.793	0.7947	0.804	0.8015	0.806	0.8079	0.8098	0.8077	0.8075	0.8044
0.0912	0.0817	0.0716	0.0638	0.0692	0.0718	0.0682	0.0716	0.0713	0.073	0.0766	0.0841	0.0967	0.0944	0.0967	0.1044	0.1068	0.1076	0.1147	0.1228	0.137	0.1408	0.1433	0.1366	0.1369	0.1464	0.1748	0.2042	0.2832	0.3698	0.4632	0.5611	0.6515	0.7235	0.7696	0.7775	0.7996	0.8	0.8006	0.8073	0.8072	0.8095	0.8141	0.8086	0.8112	0.8054	0.8029	0.8005	0.8048	0.8048
0.0936	0.0862	0.0764	0.0669	0.0694	0.0661	0.0654	0.0684	0.0696	0.0721	0.0752	0.0848	0.1001	0.1	0.1033	0.1075	0.1055	0.1029	0.102	0.1081	0.1179	0.1219	0.1259	0.1204	0.125	0.1381	0.1646	0.1978	0.2761	0.3616	0.4597	0.5639	0.6604	0.7355	0.7853	0.7953	0.8118	0.8051	0.802	0.804	0.7985	0.7984	0.8079	0.8083	0.8191	0.8202	0.8234	0.8229	0.8241	0.8202
0.0913	0.0822	0.0728	0.0663	0.0726	0.0782	0.0684	0.0653	0.0595	0.0535	0.053	0.0606	0.0772	0.0818	0.0839	0.0927	0.1002	0.1013	0.1095	0.1179	0.1323	0.1346	0.1343	0.122	0.1252	0.1336	0.1627	0.1978	0.2805	0.3642	0.4587	0.5571	0.6518	0.7245	0.7745	0.7876	0.8076	0.804	0.8051	0.811	0.8094	0.8098	0.8157	0.8142	0.8222	0.8216	0.8246	0.8233	0.824	0.8168
0.0997	0.0917	0.0828	0.0761	0.083	0.0835	0.0772	0.0773	0.0737	0.0725	0.0752	0.0819	0.0945	0.0896	0.0895	0.0932	0.0969	0.0992	0.1085	0.1169	0.1312	0.1335	0.1331	0.1209	0.122	0.1338	0.1646	0.2004	0.2846	0.3721	0.4667	0.5628	0.6525	0.7247	0.7706	0.7806	0.8008	0.799	0.7996	0.8056	0.8035	0.8058	0.8121	0.8101	0.8176	0.8137	0.8138	0.8102	0.8095	0.8034
0.0954	0.0893	0.0829	0.08	0.0866	0.0848	0.0779	0.0781	0.075	0.0758	0.0814	0.0919	0.1041	0.0986	0.0988	0.1039	0.1057	0.1065	0.1148	0.1229	0.1375	0.1407	0.1418	0.1304	0.133	0.1445	0.1777	0.2148	0.3009	0.3916	0.4886	0.5825	0.6703	0.7353	0.7764	0.78	0.7964	0.7948	0.7967	0.8024	0.7998	0.8013	0.8097	0.8087	0.819	0.8169	0.8197	0.817	0.8153	0.8077
0.099	0.0901	0.0807	0.0748	0.0794	0.076	0.0704	0.0748	0.078	0.0848	0.0975	0.1099	0.1196	0.1073	0.102	0.1006	0.1014	0.1029	0.1143	0.1228	0.1365	0.1389	0.1388	0.1239	0.1309	0.1481	0.1854	0.2217	0.3076	0.4006	0.4977	0.5882	0.6752	0.7399	0.7781	0.7754	0.7876	0.7884	0.791	0.7965	0.793	0.7942	0.8014	0.8009	0.8097	0.8112	0.8141	0.8122	0.8113	0.8053
0.1013	0.0897	0.077	0.0668	0.0706	0.0719	0.0677	0.0716	0.0731	0.0761	0.0807	0.0895	0.1035	0.1016	0.105	0.1135	0.117	0.1184	0.1253	0.1334	0.1493	0.1505	0.1497	0.1402	0.1422	0.1528	0.1835	0.2215	0.3065	0.3889	0.4818	0.5779	0.6675	0.7362	0.7822	0.7921	0.808	0.8035	0.8036	0.8077	0.8032	0.8063	0.8127	0.8106	0.8148	0.8138	0.8134	0.8096	0.8086	0.8051
0.0881	0.0808	0.0728	0.0669	0.073	0.0742	0.0693	0.071	0.0689	0.069	0.0704	0.0795	0.0943	0.0948	0.0981	0.101	0.1011	0.0999	0.0999	0.1064	0.1149	0.1187	0.1229	0.1206	0.1258	0.1382	0.1596	0.1898	0.2589	0.3371	0.4288	0.5339	0.6305	0.711	0.7646	0.7842	0.8067	0.803	0.8006	0.8053	0.8028	0.8042	0.8109	0.8102	0.8186	0.817	0.8193	0.8172	0.8172	0.8102
0.0839	0.0783	0.0719	0.0676	0.0738	0.0729	0.067	0.0682	0.0661	0.0666	0.0689	0.0796	0.0951	0.0952	0.0989	0.1013	0.1028	0.1025	0.1029	0.1095	0.1189	0.1215	0.123	0.1162	0.12	0.1314	0.1535	0.1853	0.2571	0.3375	0.4268	0.5289	0.6243	0.7047	0.7599	0.7803	0.8011	0.8015	0.7984	0.803	0.7989	0.8001	0.808	0.8053	0.8108	0.8126	0.8152	0.8141	0.815	0.8113
0.0932	0.0861	0.0773	0.0688	0.0742	0.0724	0.0722	0.0744	0.0735	0.0745	0.0767	0.085	0.1006	0.0992	0.1013	0.1031	0.1022	0.1006	0.101	0.1074	0.117	0.1202	0.1227	0.1176	0.1202	0.1348	0.1496	0.1731	0.24	0.3186	0.4099	0.5173	0.6196	0.709	0.7617	0.7806	0.8021	0.8007	0.7967	0.8006	0.797	0.7963	0.8056	0.804	0.8133	0.8151	0.8212	0.8212	0.8212	0.8119
0.0873	0.0791	0.0699	0.0622	0.0672	0.0695	0.066	0.0693	0.0691	0.0701	0.0716	0.0798	0.0941	0.0953	0.099	0.1019	0.1027	0.102	0.1021	0.1086	0.118	0.121	0.1229	0.1172	0.1213	0.1341	0.1484	0.169	0.2355	0.3159	0.41	0.5212	0.6281	0.7187	0.775	0.7911	0.8091	0.8041	0.7955	0.7952	0.7875	0.7871	0.7972	0.7986	0.8101	0.812	0.8159	0.8143	0.8132	0.8057
0.0941	0.0888	0.0805	0.0714	0.0748	0.0711	0.0656	0.0698	0.0733	0.077	0.0814	0.0909	0.1061	0.1044	0.1064	0.1083	0.1073	0.1057	0.106	0.1124	0.1234	0.1257	0.1256	0.1165	0.1144	0.1279	0.1437	0.1673	0.235	0.3073	0.4021	0.5107	0.6137	0.7057	0.7593	0.7766	0.795	0.7899	0.7927	0.7993	0.7966	0.7985	0.8052	0.8049	0.8136	0.8147	0.8167	0.8149	0.815	0.8105
0.0944	0.0859	0.0756	0.0665	0.0703	0.07	0.0646	0.0672	0.0675	0.0688	0.0704	0.0797	0.0957	0.0973	0.1021	0.1065	0.1073	0.1063	0.1057	0.1121	0.123	0.1254	0.1254	0.1159	0.1163	0.128	0.1433	0.1696	0.2363	0.3062	0.391	0.4944	0.5982	0.6907	0.7526	0.7797	0.8021	0.7966	0.791	0.7935	0.7886	0.7878	0.7963	0.796	0.8055	0.8081	0.8128	0.8128	0.8137	0.8064
0.104	0.0939	0.0827	0.0737	0.079	0.0819	0.07	0.0658	0.0604	0.0544	0.0545	0.0622	0.0792	0.0816	0.0822	0.09	0.0958	0.0961	0.1045	0.1128	0.1264	0.1296	0.1314	0.1232	0.1276	0.136	0.164	0.1987	0.2736	0.3504	0.4367	0.5308	0.6223	0.6948	0.7478	0.7669	0.7879	0.7863	0.7865	0.7928	0.7917	0.7921	0.7954	0.796	0.8052	0.8048	0.8058	0.8044	0.8062	0.8003
0.0987	0.0909	0.0815	0.0738	0.0764	0.075	0.0737	0.0741	0.0712	0.0703	0.0728	0.079	0.0895	0.0861	0.0864	0.091	0.094	0.0958	0.1046	0.1129	0.1264	0.1297	0.1314	0.1243	0.1256	0.1359	0.1614	0.1943	0.2741	0.3584	0.4524	0.5511	0.6406	0.7124	0.7559	0.7684	0.79	0.79	0.7932	0.8013	0.8011	0.8028	0.8066	0.8073	0.8172	0.8157	0.8168	0.8145	0.8151	0.8085
0.0936	0.0851	0.0753	0.0672	0.0725	0.0753	0.065	0.0631	0.0603	0.0567	0.059	0.0671	0.0831	0.0844	0.0839	0.0905	0.0962	0.0967	0.1057	0.1141	0.1271	0.1304	0.1326	0.126	0.1293	0.1404	0.1675	0.2025	0.2777	0.3541	0.4459	0.5447	0.6369	0.7129	0.7637	0.7816	0.8003	0.7949	0.7968	0.8028	0.8005	0.8018	0.8094	0.8092	0.8201	0.8187	0.8219	0.8194	0.8177	0.8094
[truncated: 2,596 more rows]
[truncated: 60 more columns]
